# Supplementary material for: Radiomics analysis of baseline computed tomography to predict oncological outcomes in patients treated for resectable colorectal cancer liver metastasis
Source: PLoS One. 2024 Sep 11;19(9):e0307815. doi: 10.1371/journal.pone.0307815 (PMC11389941; doi:10.1371/journal.pone.0307815)
Supplement: S1 File — (ZIP) [file pone.0307815.s007.zip › LargestAndNlesions.csv]

original_shape_Elongation	original_shape_Flatness	original_shape_LeastAxisLength	original_shape_MajorAxisLength	original_shape_Maximum2DDiameterColumn	original_shape_Maximum2DDiameterRow	original_shape_Maximum2DDiameterSlice	original_shape_Maximum3DDiameter	original_shape_MeshVolume	original_shape_MinorAxisLength	original_shape_Sphericity	original_shape_SurfaceArea	original_shape_SurfaceVolumeRatio	original_shape_VoxelVolume	original_firstorder_10Percentile	original_firstorder_90Percentile	original_firstorder_Energy	original_firstorder_Entropy	original_firstorder_InterquartileRange	original_firstorder_Kurtosis	original_firstorder_Maximum	original_firstorder_MeanAbsoluteDeviation	original_firstorder_Mean	original_firstorder_Median	original_firstorder_Minimum	original_firstorder_Range	original_firstorder_RobustMeanAbsoluteDeviation	original_firstorder_RootMeanSquared	original_firstorder_Skewness	original_firstorder_TotalEnergy	original_firstorder_Uniformity	original_firstorder_Variance	original_glcm_Autocorrelation	original_glcm_ClusterProminence	original_glcm_ClusterShade	original_glcm_ClusterTendency	original_glcm_Contrast	original_glcm_Correlation	original_glcm_DifferenceAverage	original_glcm_DifferenceEntropy	original_glcm_DifferenceVariance	original_glcm_Id	original_glcm_Idm	original_glcm_Idmn	original_glcm_Idn	original_glcm_Imc1	original_glcm_Imc2	original_glcm_InverseVariance	original_glcm_JointAverage	original_glcm_JointEnergy
0.8552679178865186	0.6611268267719018	24.5921914542502	37.19738854695554	42.06979111938995	39.30426511649412	42.9399746066526	45.11179046453395	20385.36095873515	31.81373305337051	0.740663112053207	4872.393398200032	0.2390143303355247	20439.51638031006	57.0	122.0	164821218	2.106611605014913	33.0	3.094691678948063	186	19.92689551961194	90.5725162189695	91.0	-26	212	13.9526469453634	94.0059837451523	-0.1959677402629993	180626560.7813873	0.2727563654301062	633.7442856583478	38.43981647300262	36.99810611563965	-1.52496692077939	3.464119328276614	0.9846334397016696	0.5584873552357774	0.7040373991708349	1.42532881272597	0.4744250692634923	0.6907924169301031	0.6758324209391792	0.9904664929977984	0.938064227004898	-0.1432919652112697	0.6455953390717007	0.4944065254881219	6.149791993247079	0.0911314700805399
0.6886364549103325	0.5630139193667167	31.07320498732384	55.19082906915564	53.98860365876769	49.58721340108379	64.40851891577945	67.23885650696187	42665.40041328008	38.00641687374547	0.6904663375908455	8551.825519411901	0.2004393592131869	42817.79322869664	15.0	92.0	54772095	2.374069076902381	42.0	3.211651939787057	153	24.36981750422328	53.53134556574923	54.0	-77	230	17.15611797658522	61.6991898922598	-0.2024301832295917	162998348.5135202	0.2259545107130251	941.1850752814736	43.91903836617793	56.97337648306244	-0.3376380191417417	4.304709145721829	1.452794297866341	0.4900774630459107	0.881175523997394	1.63200524564232	0.6537285427880963	0.6411552933643974	0.6154246465951704	0.988458961879706	0.9300714138046516	-0.109271336605587	0.5819332841138171	0.5007200308514863	6.572993444108064	0.0672620658200972
0.6749800784478084	0.5857604493343943	13.68130562431529	23.35648581235128	28.06846857636976	26.04833248021838	19.49432290407341	28.13259663031592	3213.958282470703	15.76516262588599	0.7469593330708726	1409.983368550356	0.4387061824170422	3250.065673828125	43.0	110.0	13096888	2.153442026632312	36.0	3.761261269594008	147	21.05671071581341	75.83538689009364	76.0	-51	198	15.03185956564105	80.34207300000355	-0.3886235346038739	20978682.16992188	0.2609804459292938	703.8427891677138	41.88037054212818	33.67871943707603	-0.7109934985606146	3.150988815035324	1.030718122144352	0.4993087110160955	0.7039447742407124	1.41334542151065	0.4918968621554831	0.6962939228600706	0.6802822466137168	0.9878410100040704	0.9324567635644831	-0.1581633220586803	0.6018071088293586	0.4735642054070598	6.43012590919203	0.100582819488595
0.8776634066561344	0.716322341523046	48.65239652822592	67.91969719216226	70.74650128343914	80.48698367447761	76.49123319868822	82.90443047440321	134014.7944291433	59.61063281672621	0.7115019263128904	17799.58488329592	0.1328180590741194	134233.0467700959	30.0	87.0	200659685	1.969836497269235	30.0	3.223740834479908	174	17.90067109940498	58.33775583868261	58.0	-23	197	12.48367688103753	62.57061411966578	0.185878395896598	525533351.8326283	0.3001465060313915	511.7879950183709	14.98341446134619	20.31603681028845	0.8187177349571303	2.509026008950715	1.198409925009487	0.3555370641471401	0.7973791398762576	1.531401081154129	0.54911583235481	0.6616358542033907	0.6411008402607548	0.9823073619696814	0.9156938838262552	-0.0617884797603419	0.4184300667664486	0.5057948272019899	3.828263007398732	0.0964895987501934
0.9213991254026976	0.7568097620809218	30.26923978762312	39.99583687239302	45.64058220641609	43.60977807947003	47.30446210787034	47.63768981719605	31082.40495800972	36.85212911397191	0.784634270608862	6092.935692725528	0.1960252335994168	31135.50127029419	36.0	95.0	148315411	1.965849685258517	30.0	2.875813699472989	150	18.16054089154993	67.25714965015963	69.0	-24	174	12.90257577078433	70.97566750198325	-0.3011924216953204	156846500.4957104	0.2963079310083662	514.0211982881137	17.71916450514912	22.70872626277681	-1.647477199565414	2.810983037961385	0.7528444380716504	0.5771541156633766	0.6007933037695135	1.29394359649873	0.3835147521728832	0.724014210425979	0.714796439690455	0.9886509859003586	0.9349118351388572	-0.1618111969997663	0.6652582513922851	0.4764567133055241	4.147770897627304	0.1127004408845317
0.7405033061548558	0.6948686228139092	26.51038325278516	38.15164821434862	42.32334609881407	40.91788950618818	39.36277401956861	44.44341392170076	19461.3744913737	28.25142163798215	0.748274295617656	4675.976331449931	0.2402695828869933	19507.7998046875	36.0	85.0	73848044	1.755226465658107	26.0	2.933578307382384	130	15.25459941112932	60.98595598805706	61.0	-16	146	10.85632107231182	63.89961405804075	-0.0336474568656562	79653481.05273438	0.344300815513392	363.8738489893269	15.64854264878333	10.73727776076957	-0.1538809757418822	1.9318342923149	0.7045816965747951	0.4653199674307406	0.5781584374529383	1.257646075427194	0.3622217786102019	0.7314147214444181	0.7235597043701828	0.9862207955633514	0.9294667661684825	-0.1146032545549888	0.545147052720844	0.472959844980432	3.916825541374995	0.1389227621731187
0.8730936149992417	0.7956764214814495	27.70760941538082	34.82271017129393	41.24088514945037	38.762190150376	39.19565196932922	43.24256224431116	20569.46080525716	30.40348590752588	0.7724014968685315	4700.271623857961	0.2285072840925738	20609.21325683594	29.0	100.0	91642926	2.226925716364144	38.0	2.856657122959925	170	22.06337549598145	64.38242369166622	64.0	-23	193	15.76466501601154	69.99183833166875	0.0452222198644573	100961597.5524902	0.2462165502088831	753.7609526332293	16.75854228429094	40.02119587919794	0.3887874906626966	3.772275472613929	1.222497768627227	0.5097539089970107	0.8124506832970919	1.540468434551715	0.5504920758914291	0.6558733396372879	0.634555164470831	0.981936318259425	0.914127918101346	-0.108981944172955	0.5922470138980396	0.511040406324241	4.015013614921913	0.0741366406036598
0.8578996495655147	0.3898565221964877	23.13058953017464	59.33103132366429	57.81739002888489	66.2429172400541	63.21026623795802	67.93837015249225	45139.62989052137	50.90007098093216	0.6443344578342952	9515.057778995137	0.2107916658172058	45202.94666290283	59.0	118.0	535454976	2.050911476202093	30.0	4.063758254695751	188	18.69881353313868	89.17285723402897	90.0	-45	233	12.62661468326635	92.42955102736792	-0.3403870509543379	386178804.0161133	0.292425460148653	591.4234358402981	37.69267789206937	30.37645925878682	-0.7210353437626684	2.890282414753336	0.90804187986556	0.5179400309880532	0.6554381393896895	1.382525361185288	0.4620751353482877	0.7095093254661478	0.6970930071196358	0.9912273558474372	0.9422541072183468	-0.1408461526114635	0.6107861200877228	0.4772889146872886	6.098939994450922	0.1113048092846128
0.979635835705668	0.8096056098311218	12.13582867331645	14.98980309171511	19.02239032346261	18.62519047786932	17.46846218247353	19.21791196407115	1877.613067626953	14.68454827881574	0.8025169212955281	917.1365305195036	0.4884587492132439	1903.781890869141	37.0	105.0	8275710	2.120679859810805	39.0	2.363850911581991	156	21.49373049251585	73.66126656848306	76.0	5	151	16.27549886528719	78.06434980109327	-0.1258272621005823	11601728.15322876	0.2575031287889797	668.0605173943316	10.98743293558608	25.35574253875374	-0.0550018075597036	3.221540836271985	1.225334024662585	0.450122996481598	0.820724650393434	1.468369669140821	0.4986185104535352	0.6525327295236149	0.6300534100061012	0.9766170020077776	0.9028765010106964	-0.1277690584634472	0.5556474695789756	0.5092497650042109	3.237533081897767	0.0827673074949157
0.927861985237461	0.7801239866059343	11.58951419877956	14.85599007050375	17.62688549588827	20.3671875	20.45117625838578	20.45117625838578	1583.954359690348	13.78430843948561	0.7515961050413076	874.3018138967034	0.5519741200545848	1605.579528808594	19.0	94.0	7114563	2.281836420222081	44.0	2.41358866204436	142	23.76096497708433	58.31613285883749	59.0	-13	155	17.83865051903114	64.95989729231226	0.0093532586215802	6775205.640106201	0.2289308786756894	819.016904618173	13.955180465441	37.00103105769659	0.1358012825128879	3.888923435531003	1.65088656367935	0.4029853288991122	0.9498682651730784	1.680258516494234	0.70535876886404	0.62431595120741	0.5939957898245846	0.9694500744387338	0.8903861754460696	-0.0934568379259895	0.5079441353831267	0.4943326928040888	3.659271961936745	0.0629581839630594
0.6475835720986887	0.5042507943935891	17.24435248696597	34.1979679133753	35.7341770897219	36.31795140401669	25.16756739067679	36.8471850348189	8938.326464581769	22.14604221985992	0.7833198168452746	2658.984583525965	0.2974812560340266	8981.28754307516	29.0	126.0	43916086	2.679336711593199	52.0	3.012905173971008	198	30.51671370925321	77.64848278213434	78.0	-61	259	21.62286608539408	86.52483586390179	-0.0789544506314481	67181569.77217124	0.1822226683463356	1457.260342907733	43.25598224157432	108.615716717445	-1.325204386945751	6.094000791372874	3.196271154376737	0.3119069512270616	1.372864175251367	2.085111351370193	1.26823961099544	0.5358632507778842	0.4829221663241482	0.975535598791492	0.8962300876436046	-0.0452974758014274	0.3956373436376461	0.4576425561872499	6.521494643725897	0.0372483525872958
0.8848585444746125	0.6957758716504335	24.57530854814818	35.32072546559235	37.8957781289684	40.4785106445383	38.71290368856359	43.04822096207925	19144.27282133429	31.25384572527143	0.8075312009820066	4285.656868193399	0.2238610423174435	19234.383168	30.0	88.0	27905161	1.951628335793956	31.0	3.381885903817849	126	18.04402392734476	57.63485534073769	57.0	-60	186	13.11430269413064	61.85704360387336	-0.1187670314916314	73596401.897536	0.2972662609461796	504.5172932637303	33.33290042834753	18.40555478761182	-0.1567751665094055	2.409356598472073	0.8597824504343188	0.4691856164946024	0.6487697339866162	1.352452248919514	0.4224618358867709	0.7087736674285978	0.6966722220562318	0.9897350241596624	0.93700407366336	-0.1215119551446013	0.55557212029434	0.4828085304323899	5.739680745360125	0.1153553224438269
0.938097518387958	0.846650296395028	28.39504559928075	33.53810389033663	39.4934238802507	40.0522242086816	39.3159434352417	40.21859824174943	20768.75793457031	31.46201203096232	0.7749741031062432	4714.87971245055	0.2270178952108864	20809.87097167969	50.0	126.0	212203509	2.246714421215216	43.0	2.393615089546885	186	23.61534010920598	85.77104260478005	83.0	6	180	17.77239192888965	90.37152977222745	0.2783765349289134	169954494.9400635	0.2351826575465727	810.3416438615953	15.68277105584149	47.10721284803626	3.045372520414003	4.320982120613318	0.8810146561149153	0.6597277281513544	0.6579178806881989	1.369121357631774	0.4342190009907903	0.7058456687821628	0.6932923810771189	0.9868186873821124	0.9293180442170772	-0.1987989541676736	0.7419476130252944	0.4847583697614669	3.849870609798579	0.0845912596114894
0.956328459073399	0.6701876182379574	58.84688476303975	87.80658305469548	101.14453125	103.6323472422003	103.2036722173052	107.9987161524723	295122.824795723	83.97193426919736	0.692332679725221	30962.62874495524	0.1049143818895974	295261.2059326172	10.0	70.0	480043420	2.04521377578516	30.0	3.735227383097432	172	18.817787160887	38.86977513718335	38.0	-98	270	12.93453631135798	45.77763044341712	0.3427334732887934	618663135.9086609	0.2905965859948254	584.7320297988732	36.93941666313917	28.80710274146992	1.971093592849356	2.749550067364157	1.103732530481888	0.4255792143583476	0.7578959356030998	1.493887851758427	0.5195920190223905	0.6734473166154384	0.6553545500209379	0.9911408215630167	0.9389981037683092	-0.0839730006359709	0.5036712121062918	0.5028497775369896	6.043829951343327	0.0997846144745327
0.7187595751873029	0.5393878209014447	12.81153559635167	23.75199272193532	24.79813520742286	21.72619589091991	20.82247438353869	25.4223359669332	3476.632118225098	17.07197219867014	0.7764280358963128	1429.405364405576	0.4111465682297501	3493.446350097656	19.0	97.0	24401149	2.368630200242285	41.0	2.923733688528427	171	24.37003062515566	58.2432336812312	58.0	-42	213	17.39562207128576	65.70004177411778	-0.0077095491339158	15079445.41168213	0.2240771483429192	924.2212194743156	23.359927548703	50.7934636647263	-0.2325641417895418	4.181746153037959	1.968578878565828	0.3598542469790428	1.05138021242385	1.79285712280339	0.8226719181219428	0.5998755331343472	0.5634916962394165	0.9773859341288702	0.9026606352395152	-0.0660640223505678	0.4316311588860721	0.4889127498987994	4.775584478589109	0.0573613400330029
0.6211836499228065	0.5803360485176685	17.52185786232714	30.1926063477921	32.28653521206635	33.7419195660235	27.09756372812877	36.58682221784232	6222.985177500049	18.75515341180399	0.6457094216784043	2533.841892734635	0.4071746630372904	6310.35522	55.0	95.0	14942465	1.541853756131021	20.0	4.018260564473001	132	12.39278115352064	74.67356501366653	75.0	6	126	8.557602211405753	76.38469245668571	-0.2379940168118328	36818532.6093	0.4012482006781505	258.479929852177	11.91920334438744	6.136835668319225	-0.348909135848874	1.289823850671109	0.8087547341914246	0.2336590784378116	0.628203360965685	1.310303065707934	0.3963994262325168	0.7143447882364071	0.7039402604479365	0.9789997013686398	0.9134019956095256	-0.0570264678270444	0.307188424474253	0.485668226252879	3.434801017499495	0.166857148811304
0.7744745326057909	0.5940419542248283	14.37797277516875	24.20363186962228	26.13546012335455	22.57054825119283	27.42286709743968	28.03948013707643	4554.023572014346	18.74509647958834	0.7850332939536344	1692.490467668778	0.3716472786986808	4587.805434741759	41.0	115.0	23958786	2.329521240357945	38.0	3.176891645584037	185	23.3455141139645	77.07797381900967	76.0	-24	209	16.07145515819124	82.57175696555038	0.0828357477413488	31280093.51753408	0.2355791890572517	877.0810003339759	21.25257987058087	40.14129471213622	0.9997404595481588	3.43490684831258	2.442827154292819	0.1692770078031184	1.178977909146694	1.916524146850906	1.005984254269195	0.572585730687517	0.5299069005893134	0.9724975714183592	0.8925816088859777	-0.0407923570642197	0.3701383923458348	0.4831016855425527	4.583059449463851	0.0602638469897125
0.9407950726395978	0.6702945717145932	6.96180809776732	10.38619196924007	13.14929452155475	11.69511191196724	13.97542485937368	14.17947081986168	453.973799943924	9.77127822815002	0.720195127980026	396.6320502591108	0.8736892972856667	460.0205421447754	64.0	121.0	13645818	2.007782620692868	31.0	3.623496185184949	194	18.55223880597015	93.29579375848031	93.5	10	184	13.02959395522915	96.2168302640009	0.0945859185346208	4258722.24855423	0.2944893762346525	553.5732930266639	17.59827807190403	20.99770738224948	0.2879690266230888	2.647891884437172	1.081004906616696	0.4201210949365503	0.7260373539471808	1.497544245984918	0.5446443964293295	0.6889328705302252	0.672025914357487	0.984079954799645	0.9230886582788572	-0.0940566341438248	0.5322147972733074	0.4803704721349769	4.148037622060839	0.1023923454226478
0.5530343845993828	0.4767771624620173	84.76154774804968	177.7802177234155	131.7043281162607	193.8013443281161	182.6781476733318	204.6290659561692	907682.027545611	98.31857330261336	0.5960639702323842	76058.38114919182	0.0837940807915466	907854.6308364868	33.0	103.0	4117938563	2.254982034819045	37.0	3.280021700741429	200	22.04658506721844	68.33725790941818	69.0	-65	265	15.20938817410724	73.85339803991346	-0.0742038080737128	4951661521.727501	0.2482967277437978	784.3435834635534	39.49828898896332	52.60203781127257	-0.9674987079760076	3.959918465044642	1.368740344173683	0.4861825411765258	0.8634081233031135	1.610940383242845	0.614332459250462	0.6427964830910964	0.6182538601293932	0.9907713539010766	0.9362698968270045	-0.0935494992012875	0.5674275667190083	0.5090237582176561	6.233012088694102	0.0720710218580171
0.7119258319983195	0.591880211336467	12.52151535984431	21.15548910069269	18.78697887374593	22.18013993466732	22.27119066195932	24.35272794367744	2695.057717499931	15.06113917934202	0.8200017712795277	1142.127830755872	0.4237860374342434	2753.306821951728	59.0	132.0	5585574	2.256535966834706	42.0	3.488364101843981	164	24.35371384727501	93.50086058519794	92.0	-33	197	18.43287760152542	98.04960281784248	-0.4151838914416658	26469533.56061308	0.2363276563347069	871.3136825640403	39.25388548684227	46.45795085926414	-0.4168515877387922	4.158691474862062	1.016233008285327	0.6069994226914344	0.7131684351077888	1.450696198405374	0.497636953456762	0.6888585530908771	0.6734331835029393	0.9879714215565288	0.9313415618941548	-0.1815955507781368	0.7283513004636581	0.4938180350061172	6.202197280455569	0.0817463749327343
0.768851030317092	0.6809854959174669	8.12431646137661	11.93023421215604	13.63248790802691	12.61206174907576	13.31997149490193	14.35026812685045	472.8454101562504	9.17257286594039	0.6629762661185065	442.7231803538282	0.9362958185583986	517.2008203124999	48.0	97.8	554528	1.753767647127091	30.5	2.606460171803453	117	16.40003770383636	70.64077669902913	68.0	16	101	12.00832837596669	73.37415750992486	0.0138736687864841	2784488.703749999	0.3458384390611745	393.6476576491658	10.35537414538227	5.895284582096981	0.428963274609364	1.463621129858371	1.308282554565183	0.0615921866293607	0.8614492789222565	1.524005746061061	0.5499835802311582	0.6368372709372044	0.6137457522500902	0.9542016067766118	0.8665608381998511	-0.081767743129804	0.493781091205516	0.5342363066894711	3.211758772578367	0.1242217806136616
0.7339289713371618	0.5420975269603577	17.34232367435329	31.99115069126941	32.79893902248938	31.0837305843001	34.77899787788447	39.52013091872612	7494.750591516495	23.47923231873549	0.5882318777202055	3148.524121854361	0.4200972511904877	7556.184482574463	50.0	97.0	30011508	1.731261765262183	25.0	3.327281356548321	149	14.78075533212499	74.15204678362574	75.0	-13	162	10.29532044575932	76.48657719644716	-0.2037264699359872	44205163.94702912	0.3523375473555016	351.6704490270511	19.96611763180629	8.701340910010607	-0.5071086269685963	1.655521855347997	0.8954224722119954	0.2980415722894892	0.6749251173344857	1.384650882491994	0.4354500724846955	0.6973967229935152	0.6845217066269946	0.9826807589794764	0.9186321279923912	-0.0489189637356788	0.3660924274520404	0.4993820257756348	4.447012733349765	0.1331268083276318
0.9155900833659092	0.744828150519565	22.25873321698203	29.88438769594725	34.86305849725431	34.8272839727099	37.0293194339828	37.11361606936106	12550.14311063198	27.36184902187149	0.7566098049297476	3451.791949818116	0.2750400469054328	12596.17184216528	48.0	127.0	78156834	2.338108947875405	44.0	2.519687536448144	200	24.72920915692302	86.66501614639397	86.0	1	199	18.24349993719746	91.72244484927393	0.1705477786221666	105937470.3221334	0.221187660841142	902.181865473367	15.54834918241088	56.21999704462927	2.095623189454665	4.683083796267582	0.9490272159505196	0.6611712948264651	0.6986010863946335	1.400844194318612	0.447872109084681	0.6901031044274597	0.6756746527147366	0.9886875237162104	0.932372947455462	-0.1971181009024034	0.7514601606784173	0.5010490618138813	3.822492556530074	0.0754985463818939
0.8435085393077691	0.7204067448574099	11.35314707749914	15.75935700011563	16.63861043134857	17.64549859760434	16.79439957231663	19.25008005893457	1643.281765619914	13.2931522035972	0.8250609488374053	816.2179036089373	0.4966999090999017	1655.299812316894	37.0	81.0	9580030	1.663063875081646	24.0	2.986617067638482	116	13.98747599138989	58.21356977640709	58.0	-6	122	10.0346824561527	60.7712890758826	0.0895131687930925	6113269.799919128	0.3637217492000102	304.3298698318699	14.47123226210449	7.749067570479971	0.3986819205588736	1.619589637757848	0.5518760890678607	0.490669020209601	0.4935246438311731	1.135818498136024	0.3021966709719742	0.7629182281398824	0.7590728226080821	0.9853243719461114	0.930536341412044	-0.1393355102060418	0.576841406702667	0.4428892091903545	3.768828233754244	0.1686165529461679
0.9531668131461192	0.81516481949408	28.93282507115426	35.49322097721414	42.20108264639209	40.29038602483724	43.36611045135406	43.96819538605077	24280.28502020808	33.83096032714219	0.7768986954576902	5219.420087141864	0.2149653549288168	24419.92503914855	55.0	125.0	52794932	2.218356033256847	37.0	2.958750331353512	188	21.83233339008044	89.1028467994076	89.0	-17	205	15.43100960768294	93.2076372934494	0.0745407702762983	212152095.0941164	0.2498732938262621	748.346342068516	25.07383685107303	27.34067668287538	0.6005298143476299	3.009859935938711	1.902697841811718	0.2243848412363956	1.044951451218409	1.795954545249656	0.8028237320007441	0.5974004320415844	0.5614112805943313	0.978033003230272	0.9028512761530344	-0.0246157260256139	0.2844578632428648	0.4991920687972486	4.979463102966767	0.0675899204868386
0.8416589539559105	0.5233013113284816	10.36390822308764	19.80485811659299	23.09004209940631	20.81555934963288	20.20597715866672	23.7427927453912	2110.827310278833	16.66893616565688	0.6926969716437604	1148.795269390252	0.5442393434063063	2145.006451076858	82.0	125.0	13940691	1.563636226942901	24.0	2.822549509522731	161	13.44381316337015	103.7331749802059	104.0	56	105	9.747337341308594	105.0607447861087	-0.1253635865762539	23676066.60923919	0.3890716281472371	277.1885035378697	6.700605208214049	5.531876548683949	-0.0591508891010797	1.403049420283449	0.6174413337365703	0.3888996886180926	0.5390844326318669	1.183096656388417	0.3214102467283123	0.743454072704351	0.7382934737945367	0.9768843053886452	0.9120137211711936	-0.0906495587646056	0.4694782249737738	0.4711189810829309	2.550045339672906	0.1664325325309277
0.8425182697919466	0.7089377815311254	19.13928438169753	26.99712849322481	30.38702771016975	34.89165539934865	28.30920217238204	35.23449934845108	8062.656284484524	22.74557398746263	0.7643195661659016	2544.063288594122	0.3155366170687224	8109.662117740078	20.0	84.0	17622514	2.131390917790786	33.0	4.010708236461787	124	20.7417724031556	51.1345496009122	53.0	-52	176	13.9322595229604	57.87066997346323	-0.7112432801964845	27159375.56160096	0.2744655173435001	734.2722802893487	31.35205487846066	39.26772559520609	-2.788792246498812	3.162097355968909	0.9037300988772402	0.5397835264499333	0.6427982800131945	1.391741488915066	0.4733150768006265	0.7177252230919339	0.704588331927008	0.9865788926718626	0.9313692929941728	-0.169109803296546	0.6583404141529179	0.4549574969943659	5.548611844137759	0.1153887763616336
0.7506336147906398	0.6751090753451015	11.58482097074597	17.1599248089267	16.79707121978412	19.74382443995147	17.38084609664202	20.93497681858118	1741.276702880859	12.88081638886023	0.8203273186890135	853.248387229274	0.4900130954589901	1762.313598632812	63.0	115.0	12267217	1.854707642439331	28.0	3.317862906168388	168	16.33679597774653	88.89952477936184	89.0	18	150	11.68606054826912	91.25814790320749	0.0613807664073132	14676634.98742676	0.3262264550088974	424.9240527273221	16.477551305196	11.47426408165772	0.2895924202309745	1.881319528248409	1.108509756795348	0.2579558441831951	0.7670074762991235	1.489469852768541	0.5116396815642859	0.6687560545977967	0.650478999310294	0.9788251517624074	0.9087075967401022	-0.0434852008024649	0.3396810889534368	0.5110000047041767	4.035362647488313	0.1155003177071289
0.8047363310657777	0.7049677217077157	40.82536375751475	57.9109688293519	58.22527944547717	65.79856558398637	60.41112806868657	70.20441866713679	78865.94922065735	46.60306058419727	0.7803355510684788	11397.13662371745	0.1445127680113206	79031.49719238281	32.0	93.0	112045906	2.024743450538173	32.0	3.018582395239405	158	18.85076960847545	61.74157566302653	60.0	-31	189	13.40878660877689	66.10571180015616	0.2320646029727952	345364887.1083069	0.2859064181600025	557.9429672520753	24.26155221488662	17.70115996894016	0.9306843503213322	2.396145068136895	1.253609389600285	0.309786163196122	0.8231700479863808	1.561559079756155	0.5678728073036097	0.6532808135767036	0.6311930499453552	0.9852189252285306	0.921466770110042	-0.0473417971323371	0.3693579036509965	0.5095906759326959	4.896322901897002	0.0945131362034921
0.9698017391788096	0.8545412966038272	26.56138297931697	31.0826206818546	39.16619050297878	36.00265832199062	37.21252112549787	39.22295171715472	17356.35566711426	30.14397959549783	0.7930727025390385	4087.679309669677	0.2355148389482912	17404.81567382812	53.0	102.0	88766260	1.764661853191014	25.0	3.179668902340337	156	15.2476950341842	77.02655872745349	76.0	4	152	10.71204253273047	79.3947510085825	0.1838975610917757	109711716.6137695	0.34464258796566	370.4357383209722	12.8770120329937	10.29935006739767	0.489108799104045	1.80112010040012	0.754540645262358	0.4083033818088419	0.606283574417373	1.295713324787744	0.3816269620114359	0.7207149904508807	0.7116751844595495	0.9852838736092396	0.9262450297070428	-0.0865437833103823	0.4821742718837558	0.4845507915423349	3.551775415234253	0.139673700215574
0.5847876840892302	0.5012441303163211	14.91191711150069	29.74980894457596	31.74590842872297	32.03932659769497	19.76827748243716	33.18706730504164	5043.113958382331	17.39732187479564	0.7580029895024182	1876.1996934229	0.3720319843862351	5086.939998967019	67.0	109.0	22504135	1.630159966283651	22.0	3.439366441901118	150	13.38288146339694	89.38373804267844	91.0	16	134	9.249472439185066	90.99267571944598	-0.374588589806946	42118169.41635529	0.3819672193281537	290.2144081020921	16.49560231450796	8.626620760400966	-0.7494664454550986	1.620338789687221	0.6140352285536024	0.4505717436036676	0.5196818431698706	1.199267022133355	0.3367661064561195	0.7554421166347669	0.749594416953438	0.9879528264497544	0.9363354824226208	-0.119830226117808	0.5380702453478542	0.4413020432844587	4.03034888465384	0.173706505285103
0.7437477649691581	0.5682016856772644	30.30291704991913	53.33126918446178	53.06079889632836	56.13776250899747	48.01242492717584	61.6926104159294	41391.64050420126	39.66501225891198	0.6940903417938237	8337.001561527164	0.2014175195757452	41453.28521728516	15.0	89.0	147855313	2.266549049787411	39.0	2.967391203238894	169	22.70218359189376	50.2866708752311	48.0	-51	220	16.27432924685992	57.7367151172857	0.2820548419149877	138185698.261261	0.2412713693893881	804.7790048207926	30.53178277651417	43.58890200838628	2.567954385245621	3.82246344197812	1.463967799784164	0.4449111447909712	0.8941633776425895	1.640022010006254	0.6477634748723216	0.6356574734713798	0.6091093991822899	0.986004837874265	0.9228476050477478	-0.0845991512252282	0.5221240813654154	0.5055386211777646	5.471911501410976	0.0706051070228628
0.8990500727557198	0.543267170388969	33.16053189619797	61.03908666606092	75.14786906493092	70.82026162052777	64.82770464855285	76.22376146583164	67909.75378458838	54.87719530806476	0.6209099069577239	12964.13781369288	0.190902441714271	68083.84682	29.0	83.0	82496328	1.846665335339022	32.0	2.39518257396279	127	17.3492775244906	57.12847160007167	59.0	-31	158	13.10853652161822	60.78988224361827	-0.1066191508661459	251597713.6160401	0.3121728616247031	431.7475158327806	22.96789042657265	13.85706242483965	-0.2038040680013623	2.461727110971231	0.5777484847827155	0.6195462008038463	0.4990625714905468	1.16274748793141	0.3186865994493371	0.7633073794254042	0.7583373055839435	0.9912261255873984	0.945416208578971	-0.2202580118394985	0.7253621547500685	0.4328157935226552	4.742987252695903	0.1365110156359497
0.8737588970729212	0.7974144081923455	60.16922788409647	75.45540595446948	79.72889712483902	83.72892436833824	85.07564795665174	86.97808509260797	216335.2266667684	65.92983228496678	0.8433645610234126	20664.27973038756	0.0955197174717076	216438.6564025879	2.0	73.0	381131884	2.265939751058654	36.0	3.558647254278353	184	22.26114593717407	36.28214543198699	34.0	-96	280	15.22855932217728	46.1527170558876	0.388051253468203	460608024.239624	0.2486288505910017	813.6792144929636	35.60749722045457	51.43903657453045	3.560888245307712	3.716694043330035	1.499508320815778	0.4236311295565186	0.90622040724443	1.661649431341668	0.6673252765085482	0.6324385618148667	0.6051978930186713	0.989924265641915	0.9334238575924126	-0.0747358291817585	0.5051775100244096	0.505870802885537	5.920555137351452	0.0737304775486371
0.9414895817492964	0.8520753968990408	32.01197832756986	37.56941984720026	45.26844447566013	44.03401475342084	43.31139183290585	45.75289181267672	29966.0655843423	35.37121737850428	0.7688748586989992	6068.037854409202	0.2024969823726154	30020.22746561526	53.0	118.0	199712313	2.079581051254845	35.0	2.623849341128029	172	20.12192848296615	83.823853421566	82.0	8	164	14.59436033880335	87.40267192064857	0.2192866844886196	229331333.9687164	0.2691830317340381	612.7886564283484	14.98323356648424	29.72581003899701	1.219362254279035	3.325868715627976	0.5908789706513026	0.6969035834873475	0.5078595325850086	1.181578361392284	0.3266270385733302	0.7595396584646663	0.7543679708726254	0.9883872188694796	0.9376582595497784	-0.2479775879685462	0.783944309801335	0.438655445443591	3.781300033120817	0.1166882865617653
0.8960792158694095	0.677531377008833	30.53671770448068	45.07055870872615	54.43450127446747	50.765	59.77584410110828	60.72738924900361	36104.86234208469	40.38679090651152	0.6579047929345563	8029.67935501533	0.2223988358946252	36289.629695	45.0	84.0	51984519	1.484783508507295	20.0	3.126959226729248	132	12.2128756036049	64.27439280611816	64.0	7	125	8.599106597373368	66.0970052424872	0.0635640081411469	158542645.968795	0.4249848966567017	237.6165314302063	9.58318415711398	3.606499538423128	0.1087103365904821	1.061477544430453	0.707078899981989	0.1983804801045116	0.5729032912234665	1.272285348077637	0.3725986426064683	0.7352954342215597	0.7269621540939746	0.9814807089477088	0.9205232282774	-0.0369015696330916	0.2472766785299406	0.46128643675463	3.08132787494491	0.1975228379776516
0.8430096963439265	0.764562407011704	41.32339125925049	54.04842152881041	56.68899369565158	61.26837889156409	60.23012103405304	62.05331942007716	70145.63807476193	45.56334342087101	0.7858137648102029	10467.2261147776	0.1492213400870561	70244.43474810659	18.0	62.0	68232597	1.642835490021353	22.0	5.871900016109255	126	13.80765124573633	38.00622768845923	36.0	-100	226	9.260897125722224	42.16580923116412	0.1689056051209525	124836177.7272582	0.3948327424382339	333.4821250119202	36.38550974560362	13.72591047441218	0.7668905938908416	1.656635828368654	0.5727884933744396	0.4842993070491485	0.4911100280549159	1.171629821078125	0.3276775165133816	0.7670434729979075	0.7624943277031788	0.994391431774974	0.9559566320092264	-0.1342455831816506	0.5718022576764707	0.4283932628255931	6.009528884364936	0.1965848385333606
0.645390996837222	0.3961056853815064	20.68451009912362	52.21967485571806	54.35773573246038	50.02991036972283	42.24614212360935	57.05665914532676	19663.94047666681	33.7021080096475	0.5764244012146015	6112.076781712653	0.3108266519096327	19769.1850982697	41.0	98.0	37154419	1.902736636081021	29.0	2.893329808914332	146	17.50313549440112	67.13823647832506	65.0	6	140	12.40231109662088	70.6151613081518	0.3885370220496661	98579061.391715	0.3138517777516278	478.9582091568011	10.10803808310041	16.90467336249253	1.457947351032827	2.304703679542652	0.8533079357860435	0.4582947735854964	0.6461250726162897	1.358705757439008	0.4245061621108755	0.7097438088249863	0.6976227019159522	0.977911768333526	0.9113128644796652	-0.1066234879845136	0.5349443475798419	0.4808916550096042	3.121647027511226	0.1244508087767382
0.8715171189230989	0.8287655375964599	22.10471935917534	26.67186116749284	34.00233002700881	33.38436198282064	28.80029567990579	34.79294572561549	9592.721557617188	23.24498360101024	0.7747600853521057	2818.024591000129	0.2937669538382932	9688.330078125	26.0	73.0	6379303	1.639431717251607	28.0	2.373477091648734	102	14.61355378578024	49.89868421052632	50.0	1	101	11.15823800334996	52.89555664023871	-0.041374821940689	27107365.40893555	0.3662853955063096	308.0612263388735	5.957322283293321	6.309102312610454	-0.0196934608080994	1.557111455148929	0.6493217299653888	0.4108701377403698	0.5491178518081816	1.199636623490938	0.3332946354860649	0.7418300477977253	0.7354548158109526	0.9758665087193616	0.9108436034233584	-0.1130164976566612	0.4941159874447598	0.4643362838952955	2.39332860587611	0.1597736080112027
0.917734564121988	0.8629693855225294	29.97566889076349	34.73549513302047	42.64795019986306	39.70595043567148	41.28076504257158	43.43468965728891	23439.91597493489	31.87796448546398	0.7971994054796039	4968.453070253969	0.2119654812571387	23503.11279296875	28.0	92.0	60661663	2.065831139939416	34.0	2.790092624758636	158	20.00070712032264	57.68830747257028	55.0	-24	182	14.43152969240922	62.7558907539359	0.3227756102603854	92562351.9897461	0.2744983002469745	610.36100527013	14.45973475192224	25.94715842601656	2.145031843626821	2.98293127650194	0.928089479270413	0.5242921541628776	0.687264879331364	1.3999442361261	0.447475677564746	0.6942591114197103	0.6804085336585538	0.9861139235395154	0.9262577877578022	-0.1267196713053349	0.6111108594777512	0.4974626412196389	3.734298586644859	0.0999438679522612
0.948207380469892	0.7067587408389342	21.23855979390214	30.05065033747107	37.08063875045307	36.92277426962423	33.18775494436269	37.97716458488215	12058.97927284241	28.49424843791011	0.7248949347395526	3508.187190819272	0.2909190829044655	12112.4267578125	28.0	86.0	32094054	1.985473217284058	29.0	3.769945526510685	133	17.99728960221342	56.50862767805443	56.0	-81	214	12.58932807618166	60.96507586160959	-0.0858761627901417	44992694.26345825	0.2978401886452738	523.5154727548334	45.2651374104653	18.56787002064931	0.2118865970411826	2.339960480621828	1.12795646748872	0.3472625591519493	0.7680912356085425	1.505776304625186	0.5305120837736982	0.6698961894593058	0.6514738530098072	0.9891266497313992	0.932808853221795	-0.0603351845795449	0.4226157563575307	0.5069498897278628	6.705314978136629	0.1029572431245811
0.8900121106415919	0.484969349167672	8.434046767267505	17.39088621114391	19.31478840334962	19.0573287998183	18.45900338916226	21.64793313184021	1536.293251226651	15.47809934270795	0.7330935497018898	878.2958041942981	0.5716980163084256	1557.199616998582	45.0	104.0	8858673	1.933587138595765	31.0	2.67869361812851	140	17.92297110682194	73.59906604402936	72.0	12	128	12.94523675554017	76.8747150534103	0.1404768672276435	9202616.546174567	0.2999059635487479	492.8992919896342	11.63306927034535	12.97691906452875	0.570151736801854	2.15350949641543	1.057482459495471	0.3390470199808675	0.7443805654726704	1.461820406760765	0.491219755133136	0.6761994208947446	0.6589882550444616	0.9729909786126354	0.8990657161493891	-0.0664428153472023	0.4222876725680067	0.5053258331057907	3.37025770829544	0.1082029642625899
0.926915491816874	0.5901775582232595	14.38845824557804	24.37988033447894	27.70883507142848	26.6186217785712	29.30437404024568	30.04736657814209	5431.125640869141	22.59808877067008	0.7592499367463351	1968.003772099942	0.3623565172734621	5465.423583984375	64.0	116.0	36991020	1.808005429133525	28.0	2.864964959235672	158	16.05912033516886	89.24966078697422	88.0	25	133	11.5208581462234	91.46159784629292	0.1950169278098779	45719491.88232422	0.3306732240692021	399.7219300070512	9.352629588606424	12.41897110762907	0.6371554364673742	2.060975335576589	0.633152624554204	0.5285890497141102	0.5381123779256739	1.211076045199807	0.3381584875671484	0.74650124181058	0.7404447549259715	0.9832947912837002	0.9248103888648757	-0.1457475896486716	0.6137947999582499	0.4575995890926825	2.999110316476176	0.1431016950223103
0.8988996302036282	0.7486827613624641	48.45873591961551	64.72532616008091	76.67224521007418	80.0723711281246	71.7283010321428	85.41367729898367	124222.6386320151	58.18157175010595	0.6754281188483101	17825.38098663533	0.1434954303252201	124431.806749703	19.0	80.0	190092969	1.998528859675675	34.0	2.590703200700876	140	19.01231403878447	48.65016128292541	48.0	-38	178	14.00828320926104	53.90772363362878	0.1219506803811638	361604139.5912934	0.2830991497540428	539.2044745050445	19.9011875744904	20.0317906933167	0.4107689061424887	2.796095207297246	0.8266851446505916	0.5422503482420213	0.6342413502575724	1.341660554255042	0.4140066677872943	0.7132486326902782	0.7020818957129715	0.987593165007223	0.9316248259329588	-0.1425219857441207	0.6288149656652805	0.4816589016458546	4.405492887486729	0.1041145326342466
0.8889689648223288	0.7911945511483498	8.051034126851093	10.17579571947976	12.93411225270699	12.5117285064745	10.09314076383143	13.56886416421917	551.2197812398275	9.045966586989412	0.8560205660859571	379.79547717176	0.6890091576857192	574.7795104980469	47.0	88.0	1183938	1.543910295867581	23.75	2.84124426027426	112	13.2537510740961	67.44715447154472	68.0	22	90	9.652988560894926	69.3740304260966	-0.163380306903095	2766273.593902588	0.3954656619736929	263.6374512525612	9.950311553637066	3.733959856340621	0.1917542358962177	1.155131382549665	0.6709892501964116	0.2629026301560241	0.549943609472903	1.210764068976943	0.3492362620365391	0.7444516345053566	0.7371327593358993	0.975257169334178	0.9111711398042108	-0.1140782058793398	0.4881184278994914	0.4511198858430934	3.134873000674989	0.1927246340696179
0.8655992583654964	0.8045914897350316	14.89861611430434	18.51699440570861	21.71789777077377	19.18959201848629	20.16713132798019	22.35901291334186	3136.039229641814	16.02829662473942	0.8546746913549105	1212.283716865537	0.3865652270568053	3146.797807783813	21.0	78.0	20741031	1.956720659645922	29.0	3.498110050290996	144	17.79339430854523	50.23943249963434	51.0	-43	187	12.55038613988505	55.07853501814933	-0.1289449909000162	9546267.497729432	0.3072657060973222	509.644441860187	20.1823562590057	18.99312405487504	-0.4445416531443967	2.511211828324911	0.9546807638781696	0.4490064901598887	0.6737455479922574	1.444020024216092	0.4952819743379578	0.7057042173740199	0.691044311161876	0.9858228281355638	0.9281543465715688	-0.0989346359444951	0.5476619243820471	0.4667852779324012	4.448941720286921	0.113819454634116
0.5858834667463921	0.3968176353857915	40.61785552365102	102.3589979416156	107.1876348566263	86.4002661070128	109.2656019736031	117.7272660100163	165421.0300854255	59.97044456672059	0.5907208018425225	24669.61322266589	0.1491322669791512	165582.036912038	23.0	86.0	395038941	2.012372372666964	34.0	2.671951227075906	164	19.51037382357061	52.14343931669425	50.0	-24	188	14.49588527200717	57.31882464263952	0.4229165162694525	544011115.4480194	0.2829144751629802	566.5093946398837	13.00214214539989	24.04920365087172	2.038967060047327	2.96878690049076	0.6315209903524373	0.6458743750109868	0.5352501991536048	1.212832038424734	0.3398896842067206	0.7479854010385354	0.741997172330671	0.9904274520646958	0.9415867971040324	-0.2083473392985299	0.7320871339162104	0.4550843261070471	3.523684794376616	0.1210252354777807
0.9567392333484936	0.7710707708623815	19.79905821974685	25.67735539709692	29.45134284903784	28.70842257533346	30.37498593428172	30.92394957057486	8684.494698842367	24.5665333170353	0.7756554042341726	2634.1773110037	0.303319583044346	8715.397216796875	29.0	83.0	34210185	1.870667381320739	28.0	3.021736206152401	152	16.78005687145885	55.11227605863192	54.0	-15	167	11.80656476710802	59.01107612176599	0.2081492079718802	30349689.65137482	0.3173834445524621	444.9441326860066	13.63810287257694	12.64840571632455	0.7244606374464578	2.021088301628797	0.9875791998027666	0.3421350239976448	0.7165353459023369	1.427413641968425	0.4644389603941744	0.6842021121651197	0.6687675634060131	0.9852540489384076	0.9233296185000186	-0.0633727824057514	0.4111303206888528	0.5044251467816572	3.65776768477391	0.1151450905105805
0.8832959213574616	0.7982430471463288	30.66490091444655	38.41549390761591	44.29968300182858	44.68012395419802	44.8173328384667	47.47436859851982	27974.71556345622	33.93224908552955	0.7542721729021142	5908.353775382751	0.2112033547572837	28070.02502441406	25.0	82.0	48200528	1.919815338689574	30.0	2.824871889565483	135	17.56535403812014	52.87094585425431	52.0	-27	162	12.78524884775793	57.18822559729428	0.1513104439492655	91802824.47753906	0.3047990207977174	475.1562314435332	20.93907598137953	15.66102137262986	0.7637665041734818	2.332007939823978	0.8783226900431973	0.4509730088979622	0.662005253426427	1.368171612084055	0.4297031576811067	0.7028576510397934	0.6905501500813546	0.9868468721135328	0.9287926181138184	-0.1025014548089071	0.5289484124250365	0.492881116645169	4.53581426109041	0.1138965478936187
0.7805594833263223	0.7039145596674964	11.13707299880876	15.8216261417714	18.710230624513	18.24399417166362	14.66453274052085	20.2498540819276	1567.663299771363	12.34972032660332	0.8300538921594031	786.2241174295445	0.5015261360932619	1608.07795743168	66.0	143.7	5843841	2.359110306129052	45.0	2.576358372258156	187	24.83553004535148	103.3392857142857	102.0	21	166	18.22831094990688	107.6797224134963	0.1604500525692344	18645539.48181648	0.2190334467120181	915.9146471088436	20.24641063181209	56.16286664320042	2.99197778902822	4.548547304001572	1.641643924757667	0.4736073996334813	0.9538828734875798	1.668089747210124	0.688239768476352	0.6217474834067362	0.5911840288686454	0.9761596387769664	0.9012553949580778	-0.1280441320425558	0.631376144008433	0.4980400782202397	4.4176495170514	0.0602715695612199
0.8981305895066631	0.8100962998048885	31.17871617312606	38.48766644241611	45.97028921365367	45.4984369114265	45.99839713579703	47.28408492338872	28697.1413898468	34.56695055066299	0.7312280707516945	6199.029377740999	0.2160155708029597	28785.70706176757	52.0	95.0	82053041	1.600562757513771	22.0	3.271306607026009	145	13.22665294575876	72.5190514795298	72.0	18	127	9.162623946731536	74.45384669124465	0.3396801153210779	159569977.1485748	0.3859932142884462	284.3624596326694	11.29981981231709	6.936988521889608	0.4602140221117483	1.422882543898926	0.5842876252713739	0.4143513307909993	0.5085302698042458	1.165405716566282	0.3172995337791803	0.7581288635098402	0.7533106006445899	0.9845331409472032	0.9286945700661052	-0.1086139376611152	0.4905360115645217	0.44443584348541	3.32999478218063	0.1863171411881595
0.6595998025934436	0.5277474010335325	26.79234011983589	50.76735587397717	43.89396171802841	55.78550558675255	48.06584626894802	62.44989022255332	31553.2916118318	33.48613791266644	0.780568369757971	6186.375679113125	0.1960611829414769	31583.98903275	39.0	123.0	423415371	2.447152659398672	44.0	3.056449531272767	200	26.22801645278542	77.76917117208158	74.0	-98	298	18.26758112427471	84.44789201374512	0.4657463411458707	225231939.9404088	0.2145215629865478	1083.40248077263	58.22654242663153	104.3934373594451	7.67036389573622	5.698275089408572	1.15069152184766	0.6631202846668265	0.7803383257684314	1.509139100915636	0.5293066314007461	0.66598320782401	0.646593992878606	0.99333574581414	0.9459832384282478	-0.1804013057277604	0.7460763204295329	0.5070085595490338	7.555728803054664	0.0670986228092506
0.92442125685951	0.7895691324588373	22.22799470654543	28.15205634663567	33.99570865243178	33.3119182212186	30.81627438134156	35.09162093356311	11383.10436821736	26.02435931113669	0.7910032096124374	3093.710637598028	0.2717809252663926	11425.38953741435	48.0	96.0	57436442	1.738414164065264	26.0	2.954545791453793	144	15.15198524504558	71.30666413878093	71.0	6	138	10.67406844254832	73.78840423716511	0.1477108860350351	62208145.17898438	0.3487678682262456	360.08824926638	11.21921904908458	9.784652853234228	0.3915177497509764	1.786139231938284	0.7171345627508683	0.4264577399137426	0.5808768655128103	1.269319714828791	0.3709439045135939	0.7315112363085047	0.7231767148335518	0.9812290604279824	0.9194142175606156	-0.1003747245209207	0.4991144330079169	0.4687539413735238	3.309320317313139	0.1464654505059736
0.8425952373659764	0.6596432220912453	32.92647151538833	49.9155761973914	54.69054821662054	56.28552890397545	56.35478213040238	59.69830167795931	46061.81695308984	42.05862677430049	0.6872993108024907	9041.328722234775	0.1962868449467076	46181.12132671056	34.0	90.0	108686329	1.956129579239992	30.0	4.070791377533611	158	17.83886944548153	60.94437745536582	60.0	-69	227	12.67899309832114	65.019686023376	-0.162307004833925	195233441.4447773	0.3026709093566714	513.3424271562944	35.3057529701758	21.47564056807035	0.3157971585061728	2.517306145845675	0.750795838626034	0.5379339216392935	0.5785456307915953	1.294784389210013	0.4095390635245082	0.735622674658247	0.7274462139427657	0.9927271535232236	0.9486495162409874	-0.1563506661308245	0.6485504945478168	0.4602999741628313	5.904562604900182	0.123784825496252
0.8601023979716548	0.7031648746610153	70.54161416606311	100.3201620389103	105.8951291797692	119.7088305013461	106.301437995918	121.1149223671468	422229.1695570224	86.28561193457173	0.7629441462603892	35674.41564462901	0.0844906468258848	422394.135696	35.0	117.0	1913275195	2.407580134226725	44.0	2.823792200196477	200	25.28868036334532	75.60745402081496	75.0	-100	300	18.16077765010645	81.8534506044779	0.0838501913517234	2828609007.59034	0.2159551980357132	983.5002723500556	57.25853404308472	72.96386159284529	1.226220601063583	5.183238113402997	1.284209890181392	0.6020977633950019	0.8087658488228532	1.563541935119902	0.6018063305003365	0.6638759431978803	0.6421801551054139	0.9926058990657836	0.9444087430099022	-0.1590893782034122	0.6900124520594875	0.4896138335645875	7.502232091756159	0.0648950869188765
0.7444415956604681	0.5806511549576674	31.40163686194042	54.0800385805308	48.39223208806967	58.45637920356601	62.56996660209587	68.11241633782083	44187.52290403914	40.25943021427003	0.7006667419657004	8626.588028215041	0.1952267848765628	44297.78230255553	49.0	102.0	168319696	1.827248938808224	28.0	3.271070359774975	146	16.32594660744124	77.26257025672186	79.0	-28	174	11.54140650024649	79.95130296698603	-0.4547141191375951	283160764.4934044	0.3340122519466487	422.7060834439095	31.75709992157088	17.64920465819269	-1.649272826680346	2.398227081035292	0.6167956026576035	0.590939161892948	0.5241786172996853	1.203323374150083	0.3364813204260247	0.7528839919421983	0.7471582041470951	0.9906503348092328	0.9427754984190784	-0.1794586831080331	0.6804565416332256	0.4474106141898464	5.595685997787928	0.1416595240951053
0.8649388400366048	0.6611323916864519	13.8749768731737	20.98668443362859	21.71939096903249	23.11201511407948	24.33240376534961	25.36871547645318	3663.200628534376	18.15219849023698	0.7963290869027095	1443.107494171928	0.3939471627436651	3677.270630631102	29.0	94.0	35366254	2.1905405720936	34.0	3.706128153138169	179	20.91097968803566	61.22185681760688	61.0	-77	256	14.15018362744719	66.88305866626104	0.0465266124526629	16449694.80769539	0.2640024845437559	725.2277843589574	48.12690942437857	37.86711765723511	0.3501917759662351	3.378877626260109	1.465574005851844	0.3944173303847673	0.8504334627670247	1.66542474890049	0.7278925194671191	0.6583397212467079	0.6339294500100533	0.9902245140069428	0.937771880708064	-0.0778711452502151	0.4983199916374508	0.4748083539701597	6.902784138760879	0.0834424749286029
0.9344454112382148	0.7434049737869759	25.0406149789277	33.68367963879555	37.13766212184037	42.46985248091846	37.70237870946026	42.97567593329775	18042.44050820668	31.47555987209059	0.7410703151518333	4489.054677922835	0.2488052919382479	18093.85360717773	25.0	108.0	74869072	2.405200330385937	46.0	2.548512850260786	173	25.84269084530921	67.28855794750811	68.0	-35	208	19.0811946632724	74.29461465698826	-0.0283263631763116	99872458.60168456	0.2125639442655333	991.9397363752178	26.86281789007928	58.73583493033787	0.2628499718357554	4.87937913405372	1.672360324385081	0.4887392935910322	0.9699689955677252	1.710570788285929	0.7132558387022283	0.6154099543086036	0.58408219064714	0.9805624324452616	0.9090657135383868	-0.0953414161111945	0.5735029248864852	0.504610142812302	5.104829351451604	0.0544357908505032
0.8458132998313646	0.7075419530851434	28.63707798216631	40.47403529543104	41.81992396205008	46.14860348391515	45.79511829496304	49.06440488191022	27172.20144470533	34.23347735071965	0.759178191058949	5757.363073115299	0.2118843070124948	27242.58613586426	45.0	83.0	84019581	1.473657831743882	21.0	4.706233176456585	124	12.11285577611182	64.19702158572022	65.0	-66	190	8.442923101353477	66.02780533389294	-0.3862897687747226	118768714.8449421	0.427892563060448	238.4134967330335	36.80225055644111	5.302838678352979	-0.2598371674848867	1.200899505150756	0.5362187907232292	0.3818421721108191	0.4737107993794412	1.142098580971881	0.3092562603930136	0.7730999286733008	0.7693458930779064	0.9918511553898424	0.9480477252097969	-0.0872670622244303	0.4527343991845021	0.4230396072804275	6.052757173113391	0.2143357218371778
0.7673808206599878	0.3994986349356288	8.727215512213006	21.84542010667751	21.60212664724471	23.03557414825721	20.16374076578946	25.52014050367224	2154.591310509549	16.76375640912439	0.764795162775776	1054.829486307086	0.4895728861255011	2187.84781931417	50.0	91.0	7073551	1.54125627048232	20.0	2.980003448300375	113	12.42929078191081	71.71134805788272	73.0	18	95	8.725219913477817	73.39836427429198	-0.3524600740158378	11786636.04734011	0.391183948203245	244.8024378628618	11.33227561969753	6.838016144482332	-0.5472190575103171	1.572753962069044	0.4478033474172752	0.557161878248251	0.427369619204469	1.038064310535202	0.261657799643568	0.7897024617959266	0.7883585632190463	0.982941870709179	0.9292569367588002	-0.1838104410298098	0.6487816431774043	0.4096634122965304	3.324219041842682	0.1847390295580199
0.8545290004322846	0.7238639212377262	14.4406206717476	19.94935822613698	23.09729728634145	21.94311017117674	22.930878137743	25.01649799968053	3201.976048405302	17.0473051442464	0.76540866093441	1372.575170351656	0.4286650335923805	3267.169819751295	42.0	84.0	4260902	1.562557299327854	22.0	2.876312863528755	117	12.85318111909057	62.6261040235525	62.0	21	96	9.115373739277972	64.66416601972453	0.0439471546022985	13661521.51061622	0.3986272596909938	259.4254618576776	8.813265495524574	3.680517055930978	-0.032383597170921	1.100838364184191	0.8823224208585727	0.1094072648416833	0.6698125941964895	1.370135736765565	0.4274794365131793	0.6990261123842678	0.6863232236539184	0.9679592103606502	0.8933172248388614	-0.0261820283752911	0.2340908801142597	0.4977489820946228	2.959395836454626	0.1676426856645029
0.7980366419391836	0.5987919646757218	22.58754997933582	37.72186554234775	41.2437203565275	39.25335064594309	37.97095465862759	47.18745285036768	15615.36693254966	30.1034309050966	0.6726814007462193	4491.342422385275	0.2876232394528774	15706.79676477229	60.0	105.0	52288829	1.664810426989314	24.0	3.213963904620178	167	14.19534377778603	83.0190318576748	83.0	11	156	9.984019633139424	84.91912399241217	-0.0532382911635974	113265757.8500802	0.3724977580976899	319.0979690530466	14.52380873571374	7.319011379540692	-0.1112954457342808	1.514506364368381	0.7984318072836613	0.3093356619753432	0.6282068779976905	1.322050211358093	0.3968165391754185	0.7132892879037807	0.702908625799177	0.9844615547591344	0.9238055036210628	-0.0569294317599139	0.3728173192629984	0.4884242724418224	3.787382107312493	0.1506448852596054
0.8221648013774956	0.7209120750714708	12.90861710850711	17.90595213324364	19.21669319215002	21.94311017117674	18.67726195722446	22.69019821205562	2232.085105839256	14.72164357910321	0.7730363669224577	1068.459419275508	0.4786822045809814	2286.056998510965	47.2	112.0	4901380	2.085421889119621	35.0	2.711613048083635	149	20.29746503032246	79.05750350631136	79.0	5	144	14.66733092082742	82.91143317028498	0.0112213696301688	15715054.77049323	0.2673550118122859	624.216889700198	13.11724801280874	16.46023149225819	0.3172315335312372	2.371982676589885	1.695414975707514	0.1645888603764125	0.9969832589757728	1.696900501123484	0.6875432696251071	0.6033890220158113	0.5706279306549654	0.9581900112731556	0.869329223131012	-0.0342018288802326	0.3305729899058193	0.517952545559032	3.59825959651994	0.0797907784831323
0.7763771463699243	0.4848457429267666	4.87134226063301	10.04720023161841	9.48205980578062	10.11175650561792	10.56313850233591	11.54821389660151	283.0289304256439	7.800416644831144	0.8335680321037383	250.0903650466512	0.883621206745696	296.3840961456299	-5.0	74.0	415430	2.227847885874754	47.0	2.061716731185601	98	25.14932126696833	31.84615384615385	29.0	-33	131	19.53579093548795	43.35635773051178	0.2337760496316165	557135.0455284119	0.2325300464773448	865.5962408632093	13.14820489376968	33.56403269687185	3.004686162206765	3.72304421618218	1.095330779665951	0.5393904181815462	0.7460549818012553	1.465793088374819	0.5188698316063045	0.6808029389714044	0.661900088885842	0.9721440745597006	0.8994491083661942	-0.1752373587594162	0.7026264750339066	0.4818261324430308	3.53315118477789	0.0927468269071116
0.7528944418325259	0.5813384619282229	27.3454535992972	47.03878272322794	51.18443590481521	50.19211974667702	43.31371647913709	53.32992257944233	31331.68729280625	35.41523806288616	0.7840069801272146	6130.370426351793	0.1956603986584318	31385.61113086049	32.0	87.0	112126146	1.903850630319817	28.0	3.008004587108271	158	17.10520827275583	59.12860670194004	59.0	-24	182	12.18912526454826	62.88932245069014	0.0807659743086815	124132191.039086	0.3105860169399264	458.8747477941701	15.12858376752696	14.59672059202636	0.3336965042713903	2.205121095735672	0.9967097106380242	0.3771736588624305	0.7188650354850601	1.43820125443055	0.472435100970395	0.683830717371836	0.6682688309628875	0.9851331997953776	0.923137777239466	-0.0681566323674286	0.4450593364290208	0.5039179614564435	3.850507396675243	0.1089765242863938
0.74053381239441	0.4681575090613852	9.190726932309037	19.63169820929636	20.2212517206201	22.08190099521552	17.46119452848436	23.3562184322104	1684.904992421468	14.53793631870674	0.7238288651990465	946.0160495367244	0.5614655151428767	1737.07763671875	19.0	57.0	800029	1.425882405082984	19.0	3.797188202046319	89	11.69741319444444	37.93958333333333	37.0	-21	110	8.201006248998558	40.82556898970709	0.0818966621057734	2895234.342971802	0.4537760416666667	227.3150998263889	9.33571803512325	2.803955948484323	0.1560605081460052	0.9264586602054918	0.6910805064613545	0.1457699729130488	0.5727803873493735	1.25582803384456	0.3608287710521478	0.7333264928439767	0.7254398182365114	0.9743613607789026	0.907353271611104	-0.0257198631259454	0.2466043704564526	0.4692677831263899	3.04577209690967	0.2150488181152063
0.7867068162249661	0.5676337682771605	17.25912930187333	30.40539563785458	41.836062237209	29.01432604288192	35.66363464967895	42.07239505639357	7083.831787109375	23.92013199831705	0.5762069948096173	3095.644575913559	0.4370014236570073	7130.1025390625	39.0	95.0	32652602	1.916151067189235	31.0	2.689758473286175	141	17.59954528855689	67.6291718170581	69.0	-9	150	12.66903776511286	71.02964483223761	-0.0558426262916013	35972867.80395508	0.3020475861789723	471.5055643326544	17.49912462062287	16.25485466390337	0.0458544574850742	2.463892757287341	0.8350581196324214	0.4937968451098979	0.6423679347172891	1.341964297802563	0.4121754147461341	0.7094119485497922	0.6980453111489595	0.9838065511343116	0.9223285693555836	-0.1206426177864835	0.5777687381749013	0.4878323828995334	4.134129644338556	0.1098204735313936
0.9240655726317094	0.6792939767417883	32.43056919184758	47.74158214592122	55.9340549537628	52.25799002997204	56.70315682102044	60.38455162549612	45231.98274056122	44.11635244401449	0.6812304152308757	9011.98606587456	0.1992392444426977	45400.22525787352	47.90000000000009	108.0	103099489	2.025264005226686	32.0	2.991479034632035	173	18.84671175094339	77.44443738080102	77.0	-10	183	13.30260496362583	80.9587688300458	0.0876000203831642	297567706.584339	0.2858835264025116	556.6813692479858	20.89318557271861	17.02566309499746	0.2932990533831629	2.381525761300796	1.376850473542349	0.2654721945141569	0.8670325124664878	1.613514431644554	0.6164673748259584	0.6417369050154077	0.616913404967893	0.9798132160782058	0.9090806629984616	-0.0364683221364538	0.3194765089403764	0.5088365152776654	4.543188571594095	0.0896344272417365
0.772223155482983	0.6735291374950912	32.57264503456116	48.361152058991	55.7419172323193	55.07905619989831	46.75952915918637	56.33467748580875	39635.29619224485	37.34560144578639	0.7176858441521557	7833.174768260541	0.1976312913183981	39702.00229767009	44.0	113.0	264480223	2.186981332053721	37.0	2.821273405223555	200	21.41272941618853	79.33403055415818	80.0	-27	227	15.28587245313859	83.68138471673903	-0.0915199727249397	278016214.9179034	0.2530986785330618	708.6857441427821	32.48681442831318	42.05470844376874	-0.92718271496341	3.879497095199978	0.8547095690281584	0.6387026619911595	0.6516099598595834	1.353628162598562	0.4193655236449031	0.7063263722114576	0.6944628332668282	0.9930899081361216	0.9469817527745285	-0.1864277471137608	0.7265006310729712	0.4898331164175775	5.632961036330697	0.0885890689050698
0.8410913574739234	0.7959162107109452	30.00608677726606	37.70005733450684	44.89537598057849	46.18821522513725	41.10325815134117	47.24721522431654	24258.55946714919	31.7091924003251	0.7099793067079909	5707.971187390752	0.2352972028335176	24326.10927755723	35.0	98.0	59019482	2.06659940919143	34.0	2.860438642839418	158	19.51441992571013	66.12421211866544	65.0	-20	178	14.06501075112306	70.42753116486942	0.0968939766259027	120658405.6338198	0.2751296858371106	587.6257176643929	17.03616939895901	23.48129505120403	0.6145968003562509	2.855804091933922	1.083102799800292	0.4496508260608286	0.7518526077381348	1.473172169408061	0.5034725324816466	0.6746699754684434	0.6570132625725467	0.983926187274776	0.9200257716308649	-0.0962442319028669	0.5278073252377731	0.5042651348245418	4.073349626209787	0.0919327969177391
0.7301360588802615	0.5965935154672475	14.93746335876662	25.03792443514527	27.62173014487487	27.96613798251783	27.93525321511124	31.21065320779472	4264.041231791179	18.28109146961877	0.6719455260205703	1892.478647736998	0.443822783332241	4311.689971923828	42.0	123.0	29802553	2.421718149855626	45.0	3.271651439645264	184	25.48088872977087	82.7745253164557	82.0	-83	267	18.33167580035695	88.65282312776738	-0.0335223496272484	33878030.29470825	0.2156515103971942	1007.701007158642	59.25164312684467	49.51284396550205	0.5870834834667564	4.091376712769674	2.180082324278912	0.3034652563062587	1.120833105686577	1.867091534433128	0.9064162092155708	0.5817335586296101	0.541698464739862	0.9855394390608374	0.9192635125581256	-0.0425758443843143	0.3808819524218167	0.4921811358751667	7.666281112291111	0.0534958074196725
0.8587342279859966	0.6321626199274409	28.39957211114232	44.92447230493002	49.56176110735473	52.20198009871663	48.756347634245	54.12364554527528	32732.7685991923	38.57818204245237	0.7127618772775127	6942.696092777012	0.2121023179490025	32840.1008605957	54.0	107.0	96123483	1.884727261230145	27.0	4.005259210283473	159	16.69103706606178	80.68732782369146	81.0	-60	219	11.57918322105814	83.47753928469785	-0.1878266251275687	228846228.5625457	0.32280123011375	458.0546937004192	44.96701416331304	14.3966372487792	-0.310161354802509	1.974995256898319	1.073017820513279	0.2939221820307214	0.7453612557099093	1.475377089304577	0.5067526983315799	0.6770125505565466	0.6597451312669708	0.989634833716636	0.9346485307247164	-0.0509905754702658	0.355266748519606	0.5027204660626435	6.688849407176892	0.1171092889869809
0.6837848029989753	0.5629894048769332	20.82917210224286	36.9974495466678	33.87742461341617	41.56255984488521	36.48736743617199	41.74572019138211	12825.31696533535	25.29829374973276	0.715717160150846	3702.156433817283	0.2886600341982644	12955.65232178074	18.0	73.0	6755423	1.896280656285425	30.0	2.819342414346266	131	17.14952474834698	45.06624953993375	45.0	-22	153	12.37070465471376	49.86335025780605	-0.0167000904575164	32212334.07234488	0.3092055649830285	455.3868513370674	10.55609765065079	11.34030900052437	-0.0806257271410852	2.010193791225273	1.180651101305897	0.2597439536148957	0.8003099561903491	1.522620343531777	0.5316727092666451	0.6583629944362145	0.6377459053876557	0.9774773324926944	0.9050779323949	-0.0392360955489413	0.3283991257592816	0.5125896832928748	3.216681586326372	0.1021926926147213
0.873565840238806	0.7849232466601225	18.90721625095182	24.08798099865525	29.64800003794522	30.01019622464016	25.9749470832293	31.39619125300572	6678.810755411784	21.04243736074667	0.7648537596421878	2242.358999399668	0.3357422573446483	6735.954284667969	47.0	105.0	18956329	1.932103144530072	31.0	2.629667214366694	144	18.10740226239617	75.55581014729951	75.0	7	137	13.08736166961984	78.77193457025847	0.0515458275849161	41796715.4006958	0.2989239823101298	496.3372289263126	11.70364398979155	12.84906712931404	0.1102794887047628	2.197428403332509	1.083718810176497	0.3381246964091273	0.7374052652062557	1.466363947241863	0.5164709277801	0.6829913094752764	0.6656955362987313	0.9725961901080378	0.9005457020517886	-0.0839838668844976	0.4380773762152481	0.4896449254779265	3.379392382572685	0.10606181329354
0.9059593610071284	0.8809866446064463	21.36787521251965	24.25448256603832	30.27999884793117	28.90679079941751	27.3047711154165	32.44754278580913	7850.941303253174	21.97357552708661	0.7831840185896897	2439.129139575271	0.3106798338391061	7915.594345092773	30.0	109.0	17873181	2.371222222024317	42.0	2.778738495136924	158	24.53122576818401	69.92412894822533	71.0	-32	190	17.45681994323478	76.2888412584276	-0.1384397201018064	46068658.56477356	0.2234204050220967	930.6034913855216	27.14030175500903	51.68856848773101	-1.301733954223811	4.266206735636401	1.951545068038757	0.3726838355399614	1.057092236672765	1.792723419115416	0.8076284190136953	0.5954053153700486	0.5587344017746306	0.9775170782039466	0.9019291935095578	-0.0630087180264172	0.4568037228918014	0.4965616725915998	5.153382370912	0.0561017656187508
0.8995099435880555	0.7833464198891736	27.05763527694604	34.5410850039681	41.29685135262282	40.27896516533213	36.57097612254373	42.01147921683225	20667.59471893311	31.07004942338958	0.7968569692211175	4570.499933710458	0.2211432919924411	20736.7904663086	12.0	83.0	38137981	2.212630205287692	37.0	2.945809839845361	149	21.78897425594875	46.24894227863403	45.0	-54	203	15.4608134706968	53.67851216715962	0.2259345189815796	59750628.64952088	0.2506852379578538	742.4180065874812	28.12237702823283	32.23254252653962	1.684393523077224	3.254034837244471	1.500560891170201	0.3668997390256064	0.9169124497540704	1.659271277183841	0.6529168759243833	0.6271297647799539	0.5992836841264289	0.9824414724860216	0.91339188040085	-0.055771588462513	0.4390632492834148	0.5122292673688987	5.261387454387475	0.0739658140689739
0.9254524529509256	0.7031285162458875	24.83117460528004	35.31527171996598	40.38465260486495	41.21628075550251	37.39826389301934	44.50508688665895	19344.95210647583	32.68260483987098	0.7498418136906395	4647.573241454799	0.240247337696897	19395.77102661133	57.0	115.0	158556094	1.940833250588366	30.0	2.918091007423394	177	17.80459431038933	84.54411410398497	83.0	14	163	12.79341641761734	87.40796841102853	0.3066012013744609	148186657.0663452	0.3005970885924725	492.4457121157327	15.1353982303628	20.9429050491096	1.343497825822958	2.645790895862816	0.5942635181338901	0.6316589754432668	0.5129257646853451	1.175409269784531	0.3228459622626417	0.7568158750573334	0.7516685317629748	0.990975824111672	0.9439052257627352	-0.2071810507682061	0.7164880472081497	0.4443597835135762	3.823854599332814	0.1317105786283631
0.8084658930645843	0.7410317335444025	5.592979337530222	7.547557121175689	9.243293599280507	7.334701872775743	8.016858457728313	9.48092503151064	177.0309448242188	6.101942508427267	0.8585585743730965	177.5880149467466	1.003146738685042	184.89990234375	96.0	151.4	2918756	1.854320181338956	33.0	2.625108254239628	169	18.26863793645801	122.9304812834225	121.0	60	109	13.1784	124.9332656085439	-0.105070452636506	2885977.001953125	0.3137922159627098	496.4176270410935	11.2830090565305	10.0024081551521	-0.3192865051485946	1.879701395645376	1.012965208962016	0.2923536353577989	0.7273275811095853	1.422418814587393	0.4690129951500379	0.6819758069068163	0.6648999722304504	0.963577906259207	0.8854391556796177	-0.088183958079501	0.4840258478578692	0.4959687986282651	3.326462052923882	0.120466767022009
0.6777286230495894	0.6731754034482996	21.488414523842	31.92097395978658	29.4413361534268	33.50641745901223	34.41516861643382	38.8898419276716	10453.4441234894	21.63375772816796	0.791429522292817	2921.313368300224	0.279459413929988	10502.66931084327	35.0	103.0	32803755	2.174357291258159	37.0	2.775473094002065	156	21.38550681211742	67.14025067428209	66.0	-27	183	15.42508403483805	72.14199138167757	0.126182475465816	54660795.00538179	0.2536835343726104	696.6536599086047	26.5384950889449	30.54684338022476	1.235519344474019	3.300890641515323	1.059744720594516	0.5116362812947617	0.7474819972451535	1.46275496567091	0.4898977219553936	0.6745528985270325	0.6573674555005475	0.9874183184333564	0.928020485081446	-0.1183422591472604	0.5987975716222214	0.5088396710896339	5.096746687357765	0.08683856467996
0.8235882745012256	0.7309617328301404	81.49340278747009	111.4879194454457	116.0487977361248	130.3234740021919	115.6588309295922	134.9999440148032	534415.770768547	91.82014320380624	0.6043289525930907	52698.33579540923	0.0986092452317105	534673.6306399999	17.0	62.0	323390275	1.654455345813558	23.0	3.082494455490294	122	14.0637315659518	38.74764776839566	38.0	-39	161	9.911538204742532	42.59581994637605	0.1614834068455315	970113908.3116	0.3739361072354237	313.0236693204303	16.61776214415086	8.540950976085451	0.3167483580078226	1.668791265265401	0.6158533018385575	0.4604609502562115	0.5246355688124715	1.203981039514798	0.3357057515842065	0.7525505543446418	0.7468020691641316	0.9879046581330808	0.9356762635177056	-0.1138098194651187	0.5371456358561671	0.4479668180808719	4.044061795490801	0.1649425184866142
0.8629373729293178	0.6878372576601007	21.15528652667819	30.7562381814627	33.74075394182086	34.57470399367144	32.52290358827914	38.30291478791138	12137.83264160156	26.5407073774998	0.7472474473377704	3418.066026867032	0.2816043133723769	12191.162109375	37.0	95.0	31623001	1.95274250732372	31.0	2.980455408503138	147	18.13764436272411	65.0956743766897	64.0	-34	181	12.89838218141934	68.91752071904995	0.282115492297192	57903444.21386719	0.298425968177375	512.1778395046634	25.37876729204218	15.78957171869145	1.023197727010034	2.277908208396582	0.9718046176391708	0.3980681519196212	0.7086965276299201	1.41930574378725	0.460159465096707	0.6867196361872394	0.6718630404199687	0.9854900836876446	0.9241098040061272	-0.0801791373656747	0.4700221242644435	0.5040676557379469	5.005024119804828	0.110191253670066
0.7780411971666467	0.7338241371299837	17.48203861004383	23.82319921829881	26.19249480290108	24.04140062475562	27.58454802964878	29.0143097453653	5342.953666874944	18.53543044014473	0.7259617034276535	2035.907390297916	0.3810453013882682	5402.892000000002	19.90000000000001	94.0	10336927	2.223898663392962	39.25	2.552218260505034	142	22.716140625	59.37125	62.0	-23	165	16.37998349887193	65.62814119466333	-0.2413384904921567	23270541.747035	0.2425434027777777	782.1075901041668	13.79669629859283	32.98230959424799	-0.6185976125765434	3.549307656014544	1.844311826439619	0.3235446031635805	1.005223267182347	1.714231939277957	0.7477000406083836	0.6146494570872189	0.5797423472374917	0.9661507883548182	0.8852071116593208	-0.0861502502719661	0.4093303289875747	0.4734290037794179	3.654783211558001	0.0666418818545594
0.8807738717281076	0.5799363941129729	66.36498872467563	114.4349438979123	118.0932345998621	134.1943108047736	128.8839849675503	136.7429930096513	534663.2154932022	100.791308597953	0.7415872007593086	42957.80703492586	0.0803455442419005	534800.7848434448	51.0	91.0	2750262496	1.546026105914492	20.0	4.18009325826927	157	12.52741963299391	70.88143116551214	71.0	-99	256	8.614470553185278	72.69627708815514	0.0376923876824925	2826157419.767334	0.403385908911153	260.5714184065944	54.01953487381797	7.924772446815354	0.202819101103278	1.491001920877639	0.4411917208245359	0.5422617702758556	0.4086688049771806	1.048369306693147	0.2700832277315603	0.8008466764475822	0.7988679896851428	0.9963998367583566	0.9661494779501706	-0.1761281705472414	0.6265981192219546	0.3821262567171647	7.331918932867462	0.2081684628642343
0.5852710716123424	0.5120156499001877	31.41641870814496	61.35831729805383	47.90424459680609	61.43339889669137	70.8748247524564	71.46144547724504	44974.60735066732	35.91124811736208	0.677018457793152	9033.62106018635	0.2008604764406533	45152.44732666016	34.0	91.0	54941950	1.928986258184818	31.0	2.848983351119156	145	17.63186524286218	61.93483551856795	61.0	-49	194	12.81449171715235	65.6777793438297	0.109276821021787	194768273.8006592	0.3017139265020028	477.6468488247164	24.34151489049479	14.1999807704275	0.5636541221143752	2.227019624348505	0.982763396299306	0.3851608492676318	0.7117819166231883	1.430511575094042	0.4679208160578	0.6863523698649611	0.6711188099808827	0.9853351750999796	0.9238514487531287	-0.0732339993822845	0.4546723176556348	0.5016319501508939	4.901902814033111	0.1077472830375285
0.7837263286146461	0.7123889547956855	8.464410246837902	11.88172583229552	13.66225554447361	14.99690723324313	11.77437838393709	15.19558814419013	599.2007293701172	9.312021364150768	0.7650730886976698	449.2582772099369	0.7497625673490075	611.8645935058594	38.0	84.0	2471360	1.675644477787645	24.0	3.132168759556891	122	14.14052287581699	61.0	61.0	10	112	9.91829893950073	63.54659656221192	0.1659436296178066	2470813.205566406	0.3671931735657227	317.1699346405229	8.210982412895593	7.145605503014871	0.1893983501563213	1.525662499457812	0.7477280237878047	0.3416896300378304	0.606554624500733	1.277709186903665	0.3716748862833044	0.7194080557315895	0.7108400276783406	0.972478342496626	0.9022085817162924	-0.0766855186476804	0.43636361191916	0.4909945902838706	2.83123893931526	0.1537699484536728
0.8985067509302584	0.8249129534549062	28.83085694261558	34.95018089104552	39.37550842925714	41.92348231171434	39.13696028252897	43.34136450266794	22197.42685953776	31.40297347683812	0.7955172045471648	4801.419335800693	0.2163052215999363	22256.201171875	37.0	104.0	90027353	2.134570615554988	35.0	2.871439576641723	160	20.65207917012825	72.86202548447041	75.0	-20	180	14.64266127330652	77.2964297633112	-0.2564618550561529	132974972.0825195	0.2644357084623153	665.8632964548854	19.65914346661186	37.60795079057161	-1.774740804746376	3.672921709682504	0.8077897578595741	0.6392207107918365	0.6307749770296862	1.327048831560025	0.4012725729350806	0.7130133216339378	0.7022969336412793	0.9878446217570616	0.9318536738992236	-0.1889425411938967	0.7280099506575877	0.4861715735709715	4.352266237700968	0.0951190977380683
0.9037405638406522	0.705230720176073	11.53336864597154	16.35403608494542	20.19427282140053	18.45985841442626	17.23534932153542	20.40905686333353	1906.140169143677	14.77980579247895	0.8144930765467165	912.7810527071374	0.4788635523678195	1934.415115356445	42.0	93.0	6032373	1.701880434440501	27.5	2.513131471961133	118	15.72771347256034	68.80388841927304	70.0	11	107	11.78775263296346	71.40879777020217	-0.2741005852072814	9864001.278671265	0.3432074135630934	365.2413373738558	10.04721721310832	7.469128199307073	-0.1832203802605931	1.784658768101397	0.8307072708922393	0.3679215476729053	0.6463136048348764	1.294778713427945	0.3847592362217303	0.7068526045949235	0.695282564188298	0.9696144944527334	0.8966197576243247	-0.1059193661283114	0.476549222765863	0.4917962588600788	3.131254274725509	0.129407431625941
0.8156876020833291	0.5984563274686207	30.57599267909043	51.09143520701375	52.21533688725948	60.9895290705708	56.01077602792163	61.56388006067356	42267.37976074219	41.67465027100482	0.6038564224665921	9717.487381696055	0.2299051286524656	42345.88623046875	38.0	91.0	215595697	1.835093663489917	28.0	2.757518027305448	144	16.42346470789534	65.16440014701749	66.0	-25	169	11.82834291762138	68.27317360408854	-0.0865745259721763	197383755.7983398	0.321567517134206	414.8271874533993	17.16671658711953	14.28924108462483	-0.5267809662362452	2.260802988431586	0.5799233628091115	0.5912726072896467	0.5039770930603746	1.173970748768026	0.3211523845811918	0.7604457534219404	0.7556052823805314	0.988583594031664	0.938050205057566	-0.1828006850964866	0.6815024269547448	0.4396284924631217	4.092219109512888	0.1401046217970773
0.7818531371236107	0.5855795417712192	33.81674167255899	57.74918565336577	54.68119662333805	68.10859538658427	68.2523410381647	70.39714710025355	55820.75775527954	45.15138196941784	0.614294145949725	11498.42172050979	0.2059882771731501	55947.39419555664	43.0	112.0	222168700	2.204948727779357	37.0	3.01906447990522	199	21.78400883029736	76.83206836789577	76.0	-55	254	15.46835667186456	81.47784493910376	0.2010734563403288	371414565.1351929	0.2504791427340246	735.4724862316255	42.1670397772909	37.71065771843656	1.523692661725562	3.44025546480593	1.19544377699502	0.4776663458519224	0.7858592831216323	1.517774428706587	0.5513201357717952	0.6677821762542493	0.6476024986264501	0.990436848850515	0.9370496547737652	-0.1142983066329893	0.5525363949270945	0.4958104615156685	6.449831767608284	0.0834387855776738
0.9856280158291724	0.8713611566461839	17.42132953765467	19.99323633464259	22.90069104613712	23.70161601162461	24.17660497882203	25.51348647472444	4786.753781000773	19.70589385851749	0.7933430656169823	1731.345810723786	0.3616951884167752	4816.347801208496	14.0	80.0	10829447	2.151077985203579	35.0	3.116348081674254	146	20.69149056223264	46.57648911046969	47.0	-55	201	14.77477782085298	53.30692925292433	0.0248219376681397	13686272.17180634	0.2626282204126615	672.2593685185773	28.32873052905341	27.00097446679036	0.3760398523201121	2.983523001534363	1.340677527647967	0.3776978063207853	0.8522837871238542	1.593752816195348	0.6015327866722571	0.6461077091557487	0.6222040365453168	0.9842575869341365	0.9190371269987252	-0.0678064675212314	0.4557282693459292	0.5078878802930743	5.283643387608316	0.0819258278455205
0.7861969604160889	0.6715580944671308	20.68826634883892	30.80636882986972	35.71031413747461	33.15584593444882	29.00971414387726	36.5426314142133	10590.66764974594	24.21987353550052	0.8020284601685463	2907.880607645814	0.2745700935781485	10623.61170387268	42.0	89.0	50491589	1.715220519285824	26.0	3.010343664180515	141	14.83912001482822	65.19124738422346	65.0	-4	145	10.54272378522487	67.77833800366044	0.1223040116162267	48803842.7665844	0.3533330605455381	344.0043670274191	16.93163023859249	9.135596812438568	0.1334113549657791	1.757550561318414	0.6723377256999628	0.4464525933266265	0.5599980145262846	1.243154460446449	0.3541462947821588	0.738277579775003	0.731233866468564	0.9868277710586356	0.931545603745939	-0.1043511208260568	0.5252668659182403	0.4659118640127178	4.081698259003171	0.1480487100414204
0.943559475605652	0.5088574782278523	17.41617643068173	34.22604005218775	37.41082709590901	40.31274220392356	36.81959825962255	42.20425760512794	12218.20790400013	32.29430440370032	0.6639072853262963	3864.100061136994	0.316257514317785	12307.016448	21.0	86.0	21066721	2.099563714453662	35.0	2.665246777074746	137	20.38601708455002	52.81723746145106	52.0	-33	170	14.78336125762043	58.47535504971499	0.1322032544258778	42082207.734528	0.2650023166442651	629.7065751309194	21.23682299563117	24.38779038198277	0.8446711941639969	3.042797320145638	1.061753236417774	0.4801083516944108	0.7418324023617197	1.469248866241221	0.4988437025636346	0.6784570648873605	0.66098288019516	0.9842157210588776	0.9210312278445176	-0.107361808699168	0.5635000996749098	0.4985257686819412	4.554190811526619	0.0884417380502968
0.5570961462683998	0.4608665566348553	17.19290043377901	37.3055935308427	36.98131742088293	28.361725718555	37.13307977182097	43.49134167379295	8366.569950902493	20.78280239028781	0.7036559004561774	2832.40545205836	0.338538429569077	8395.078221785732	57.0	127.0	103562279	2.227419063581657	36.0	3.068455574352177	198	21.75985523476669	92.05674327454123	92.0	-20	218	15.29189984528488	96.0479899462046	-0.0350248233182808	77439514.8331164	0.2507001812906075	750.7723903914233	27.43631863104207	42.93305547796199	-0.3519503518860618	3.72297411225239	1.250107379073782	0.4968962074105408	0.8195667733954901	1.555523821257829	0.566567509861193	0.6547764550555333	0.6329293747567	0.9852706443738228	0.921820877185644	-0.1037159852579052	0.5792663726651708	0.5084203731014358	5.178613007441175	0.0767338417943409
0.7997912824508251	0.7149732740473129	19.44572499324499	27.19783479900842	31.52692918760088	32.38111177831916	26.29268955432289	33.2487370587215	8151.89921000003	21.75259117378462	0.7928324648590823	2470.634870729678	0.3030747568246331	8218.959140000003	37.0	89.0	14861902	1.791206932740855	27.0	2.573179191215397	118	16.17467350553219	62.13512739765245	62.0	6	112	11.74634921036968	65.22857693360541	0.0683523368439742	34969758.16796001	0.3290688366221625	393.9931920607809	8.43833742360751	9.456837981152368	0.1124522776845332	1.830657779357489	0.8760954295237245	0.350104629150335	0.6508524768755926	1.321035883756068	0.4110149180136014	0.7103511238223281	0.6970936188505124	0.9683347798099708	0.89676137719359	-0.1133976300505188	0.4323511591786618	0.4703854578416227	2.862804961490961	0.1336577640067431
0.9294253104952492	0.6986113378948438	12.44618844306865	17.81561186878715	20.32857536972279	21.03805726571788	21.74292719052566	22.61695406831178	2368.401489257812	16.55828059281034	0.7801208849467428	1101.435584811384	0.4650544216456059	2403.43505859375	54.0	91.0	6478446	1.395262642166733	19.0	3.200015817961691	124	11.40481325360259	71.68316831683168	72.0	25	99	8.182508454734652	73.1112335776625	0.1562453860028178	12846967.19604492	0.4347585748673877	206.7758553083031	5.574093127848375	3.525878419725287	0.2593167403028109	1.078268696765213	0.544474842366985	0.3288649392936819	0.4842466284332622	1.143094185902599	0.3061181661440765	0.7678502700102485	0.7638995071767412	0.9690512971756052	0.9051509155669012	-0.0713987261226708	0.3996344730754217	0.4321556491793623	2.332481863215262	0.2107374164914886
0.7952873691039446	0.6620449384584777	13.34575905732907	20.15838847496316	24.55733088102206	23.3238075793812	19.16539850877096	25.36853365884595	2757.5390625	16.03171173562873	0.7528285508724498	1263.191395503626	0.4580864919311095	2809.6875	49.80000000000001	99.0	5966684	1.764295154360416	28.0	2.807892427079033	130	15.63291018746474	74.82482482482483	75.0	19	111	11.19645352344648	77.2829648542074	0.0519210874960155	16781298.75	0.3408082757432107	373.9022465909353	11.39250219025992	7.283796654922074	0.2486974188099604	1.542832596124078	1.090249608065028	0.1693531980929026	0.769279950714933	1.461476041319898	0.4838436340511973	0.6655771886544435	0.6474452628089611	0.9720843626692026	0.8956779849263794	-0.0391862860078425	0.2970507487382009	0.5193058076642555	3.357651359251858	0.1249741672498612
0.8147094749850599	0.7556626157874352	30.35161067008225	40.16555806251508	43.28047438384455	41.2654120119456	44.0883013997194	46.49167484698872	28289.49234008789	32.7232607215936	0.7952906015171344	5645.577544988223	0.1995644699847831	28352.14050292968	43.0	128.0	148816578	2.378514398789686	49.0	2.316449765497358	176	26.52251840550237	81.70434692717217	77.0	-1	177	19.84406297313359	87.70388690685448	0.3236757266225274	218083864.6105956	0.21437982644855	1016.371471774612	23.0737379190384	78.53322453180539	6.046178639048791	5.633292932602288	0.9087235335642718	0.7208981499786855	0.6722455657827506	1.389211537466403	0.4454038171754435	0.7007906973355692	0.687469723414722	0.9891694933769613	0.9348789210133148	-0.2297035210121052	0.7982180880370714	0.4885449477784206	4.678746128277928	0.0754059999223206
0.8025098283249376	0.6156578648271257	12.19709371036812	19.81148038089794	21.73017774892787	20.58326040742817	20.37235236785384	24.86556241069162	2713.225992187529	15.89890771933727	0.8223048260252224	1144.041901904006	0.4216537454668958	2739.92382	49.0	99.0	12974261	1.82438255935512	27.0	5.253134657382447	134	16.30505695047725	74.36946494464945	76.0	-44	178	11.0914510535618	77.35914768550198	-0.9071501286837936	16396903.4874525	0.3402467627074794	453.6204144738634	30.46132172723519	19.05900131451832	-1.66269158924626	2.143560099241883	0.726240433697308	0.4916486829257603	0.5463832122528385	1.273098840218347	0.4148362579980392	0.7523619419430924	0.7444287897892576	0.9892146436863348	0.9411746330495928	-0.1502199542919542	0.5984886854520075	0.4282079105744737	5.486979569086049	0.1512865998688461
0.6075574105001241	0.5712135923636428	34.25532169706681	59.96937424986796	66.59902515303851	68.34960195598043	48.11207495684937	72.24704630550764	46371.10685096314	36.4348377285626	0.5852137399645694	10665.99195799707	0.2300137452460989	46536.14947705732	49.0	105.0	152856056	1.915131864384953	29.0	3.02526754733356	173	17.29638855004462	77.18995752554775	77.0	-19	192	12.32492321278279	80.17602695552152	-0.0118708886437045	299143457.2727804	0.3084114629774328	469.9057555766475	20.93572353368544	13.55194108752565	-0.0043475405593746	2.130800393913311	1.131120073712104	0.3060065516473912	0.7774472804907122	1.505560457281954	0.5203129737871198	0.6655329149613589	0.6465001754635651	0.9832177478809048	0.9174300721372176	-0.0451797070369864	0.3644380860281965	0.5112599917422144	4.548112894174212	0.1033157662020613
0.7551991092185588	0.7247842073085929	8.291416869066346	11.43984207362301	12.17748987951232	12.64807377198606	11.93845159921981	13.34910058124236	527.6405811309814	8.639358543601093	0.7815968461001644	404.0112447524649	0.7656940334014476	536.9281768798828	88.0	145.0	10795361	1.885336832898644	30.0	2.523757699199529	175	17.60578161961702	116.742819843342	117.0	61	114	12.73834205137455	118.7146182001717	0.0494864963686484	7567015.013694763	0.3040616542481031	464.2745894375175	9.560915690117758	12.84891635234301	0.5369916521488676	2.209575440941295	0.9101684855067032	0.4177103813892406	0.677319804901217	1.389116585860748	0.4430384426471794	0.698015383057472	0.6845840109929439	0.9765107473268811	0.9072950953846128	-0.0921389777208956	0.5123749271486469	0.4934325035759639	3.038805917049156	0.1097037270085367
0.9100660927342076	0.6794323523091839	14.53839683139769	21.39785775873949	24.03013753114253	23.91709823307637	22.67509991708967	26.12098597302799	4077.824592590332	19.47346480337839	0.7534792794039822	1638.193397282544	0.4017321883484753	4089.797973632813	27.0	113.0	38717155	2.491995775758008	47.0	2.810522591975934	194	27.05761382662794	68.80160169235418	67.0	-27	221	19.49057561941911	76.48712503527625	0.2455447431801161	23926464.50042725	0.2035048510518443	1116.619900728628	27.1070922098327	76.33638351748056	3.755114039484141	5.115462962157598	1.926413259633344	0.4521076239349973	1.049436344251157	1.778215737250325	0.7934709295950552	0.5968879043083877	0.5608192677420417	0.9817944542700178	0.9108678360484012	-0.0860274959253934	0.5358479919504016	0.498876469121851	5.129169541911131	0.0521189837079451
0.8096675669412674	0.7047642623894853	7.936394187303945	11.26106218893081	12.95920735607898	11.26877773152439	12.22507229337009	13.71348411624286	489.9415874481201	9.11771682368591	0.7507914169068217	400.3080854109882	0.8170526766180606	513.0240783691406	50.7	99.3	1441935	1.760552164394911	25.0	3.241004217944101	140	15.28762093072523	75.42436974789916	76.0	29	111	10.68542936288089	77.83669070668451	0.1509803489445731	3108182.245559692	0.3431607937292563	369.7148683002612	6.258462979411705	5.329292659303109	0.0784549324057681	1.358146004517836	1.230095543148288	0.0490559264955428	0.8235790031989112	1.532551616369954	0.5465538464566728	0.6505451831222229	0.6286458974823841	0.9566873210561556	0.8720190671486865	-0.0427041951222669	0.35759308836412	0.5175265420486499	2.495248396446494	0.125297960293135
0.8410109915382217	0.7500080285074218	34.91635290410817	46.55463885312614	53.79561529530078	55.57380031093789	52.01716679135841	56.35154554224755	44081.3857286236	39.15296298257144	0.7471133091032395	8077.329702899156	0.1832367465175728	44169.20239500001	25.0	94.0	107066987	2.181008222304048	36.0	2.851739481257346	164	21.43299935586689	57.86427894637104	57.0	-74	238	15.33074184650039	63.70143875316352	0.2395121094271559	179233027.046649	0.2546699298147369	709.598521239604	33.51751442010053	33.75319663102538	1.737339117631111	3.391483233481431	1.10484389387347	0.505710843136775	0.7562130382746266	1.481732486154366	0.5134841781120516	0.6749807043276898	0.656580980468953	0.9893272813571526	0.9338220377518456	-0.1200814623366088	0.5847743755886692	0.4973193769544607	5.739755543597361	0.0856988048963853
0.5185682434208115	0.3233847136893266	25.65836111494557	79.34314773949204	90.306722191209	79.59885300641923	56.74664711037272	90.54188968291729	50453.74515861834	41.14483675074632	0.6387900948207971	10336.85023449237	0.2048777588659672	50578.85668352673	57.0	117.0	212650188	2.04007107106801	32.0	3.670334547142278	177	18.92840900086426	87.76331360946746	89.0	-50	227	13.33181582444474	90.98456838845468	-0.2968676215793945	418701470.8259504	0.2866952813296243	575.7924691196497	36.96935915963567	26.87580937152618	-1.11526774772618	2.778425801842872	0.9247780846479688	0.4978013346459665	0.6742321741877416	1.393447221441946	0.4537824953252645	0.7013618558587027	0.6877754465886683	0.9910322906849068	0.940556188056782	-0.1254526048631383	0.5801733680657304	0.4848367653682944	6.042008850569852	0.1059402805045772
0.8931548119565395	0.6491430249211231	10.13263234165459	15.60924473136841	18.48011948998909	16.75654156443703	19.16817173327819	22.16554839018764	1422.313749369925	13.94147204282896	0.7493088300203576	816.2443966134222	0.5738849089907291	1434.247593036572	7.300000000000011	100.0	11182580	2.631295797140505	50.0	3.155050952743468	186	29.33166002844289	53.85746951219512	54.0	-80	266	20.46498526096248	65.28134468142207	0.0151438084989335	6112266.939382207	0.1898350939730815	1361.026941157607	43.63888260540642	110.0189027673904	0.2157679535681406	5.888234580470805	2.983247561570493	0.3275199803885165	1.32865417812201	2.05614740542417	1.200609184518576	0.5423301399404367	0.4911282624098358	0.9804933450870672	0.9061815543524384	-0.0443167544292475	0.4277799412879769	0.4638188750020415	6.550700497362768	0.0392899255720568
0.8665196956917115	0.7815896550298537	14.05709865133172	17.98526702710107	22.02441300704345	21.72045497102513	18.66901711016461	22.53977883719533	2755.390402235207	15.58458811125779	0.7925582326893307	1199.246253725971	0.435236419765826	2783.702335436828	38.0	89.0	9588156	1.756588541426243	30.0	2.416742823358421	113	16.25101425981399	63.75544233441408	64.0	-15	128	12.47185915698736	66.64095690762315	-0.1357052950325369	12362469.77755101	0.3244354931616438	376.2607103068877	15.91715725442341	8.827021111904903	-0.052809101279022	1.965051311983041	0.6160620758918226	0.5200732989779661	0.5322432305263562	1.159890781164701	0.3146831449142319	0.7475456945040685	0.7422602692733685	0.9837123714793312	0.9254476132209196	-0.1696748616116631	0.6190743185592139	0.4617586644384036	3.946828198417788	0.141331450600943
0.7724790557807473	0.7097274602914323	40.53188429862077	57.10908280479573	63.96250401255148	64.16840153450266	55.84170188627549	66.2290079507509	71311.95147832234	44.11557036155312	0.7795317839439644	10668.21708725928	0.1495992868811371	71373.59619140625	65.0	109.0	614752162	1.658451409810665	22.0	3.966962567330076	159	13.84701131122498	87.88791116698093	89.0	-7	166	9.355877587505333	89.72104512662028	-0.5592257880440581	574547880.897522	0.3864316343461845	325.5810093178997	25.43440500847	13.0305257240054	-1.466800796690173	1.778065874081452	0.5943383362949392	0.4987364507653922	0.5096722511297949	1.186007765385157	0.3285734994685461	0.758947355388652	0.7536286548842372	0.9909805690911316	0.944302507331408	-0.1360951035634331	0.5793149942272253	0.4386699372169297	5.013821288456485	0.180649946369811
0.8756556792598114	0.7904494989649874	16.08852152962649	20.3536361914237	23.56138555587816	22.97779379577046	23.70932418638802	24.46528142945352	3903.404577573141	17.82277712460819	0.7706270256923835	1555.734921263289	0.3985584610423689	3928.655242919922	62.0	122.0	42803289	2.011183015667548	32.0	2.863089877504009	172	18.82302670891806	92.51936170212764	93.0	13	159	13.42290919723477	95.43103670168028	-0.0576038899547361	35778588.45618439	0.2880709823449525	547.2504761883205	17.63327361572486	18.43495454766528	-0.0534277809447039	2.515677275286549	1.279736847879704	0.3256333810481787	0.835714571072261	1.562323003410047	0.5691050028894493	0.6487826824338241	0.6262470893188818	0.9757646076719808	0.9014494427770235	-0.05340102801131	0.3912542399681029	0.5146482897621885	4.162199083260138	0.0896628872794942
0.9461522689275526	0.884258782755468	18.40784272557971	20.81725744155848	25.32171999878225	24.08751866613114	24.53510926792031	27.12709610695094	5345.031102006779	19.69629536117953	0.8317403752594901	1777.446338931398	0.3325418140717759	5375.653038071694	51.0	99.0	23956153	1.712008015013137	24.0	3.089226683454389	141	14.66829637118263	74.90305741983595	75.0	15	126	10.34929530998739	77.16733869051521	-0.0234741491703729	32010928.82300779	0.3540517614074527	344.3301497374438	12.18973104992004	10.25516519275405	-0.1449771662045726	1.830850085956044	0.6322656551190659	0.4863361659169455	0.5368400181086044	1.202406058749451	0.3348177490136494	0.7471599850097035	0.741122554646744	0.9833231397565272	0.9249971562277162	-0.1326427177563867	0.5704759272150406	0.4564052185623473	3.448143513470376	0.151868547042352
0.6362626138892574	0.5605486090077733	31.32205577065062	55.87750155351161	61.39422641908322	58.5262157680548	45.84667127334004	62.08300663736225	40563.4868144989	35.55276519603834	0.7113950591850573	8025.340473676695	0.1978464156786477	40636.91139221192	29.0	81.0	100450461	1.867613489715543	29.0	11.00204835831687	121	17.3087797673718	54.13119503001536	56.0	-100	221	11.89300811927982	59.21046828607143	-1.802320140517116	140821626.3484955	0.324764049159118	575.6932792783111	45.16493119016552	58.00664955866841	-5.232903084603183	2.798422647786592	0.6049044017977118	0.6353969668028188	0.4514935256847054	1.134783089000789	0.3949035753970057	0.791194621533948	0.7878310288113267	0.9929903727900368	0.9560566708760172	-0.2519987107251685	0.758448257173157	0.3864576193079268	6.679559110200897	0.1608690508246154
0.8645156214597411	0.8163523616514923	7.377185095678654	9.036765791617857	10.42860847063447	10.42860847063447	10.55047175360575	11.11114393441332	351.0783429940541	7.812425194326641	0.8094226277089334	297.3341619882898	0.8469168432680151	364.915828704834	53.0	102.0	1769682	1.794728822612457	26.75	2.886745422474016	127	15.43486361989545	77.38848920863309	78.0	24	103	11.02648993770498	79.78572923730194	-0.1183111545758856	2322967.530841827	0.3393975467108328	376.7843279333368	12.35400037873978	7.789440438567023	0.0518898138469096	1.628645324146596	1.110023728933308	0.1923282148714938	0.7808001109154626	1.453635595309923	0.4857425714481204	0.6610679976884717	0.6424468915627559	0.9715998464039168	0.8941715502547672	-0.0591990980354111	0.407619138893675	0.5243341598465128	3.496188551847193	0.12025289833731
0.784107574047293	0.6890546229027418	19.45513362570903	28.23453029565564	35.42548060365589	36.44650265800547	29.21793120670935	36.52192864567807	7737.052608333456	22.13890905449134	0.6937636981547884	2726.818634227026	0.3524363568744528	7821.39196	34.0	83.0	9877191	1.81061062606838	26.0	4.91099303225784	175	15.69626815809116	58.71813917122752	58.0	-6	181	10.87882606475753	62.13931421090864	0.4787162541741274	30200696.74542001	0.3415842370988378	413.474502870389	14.16918481511716	11.28199883631268	0.54780074892917	1.679658877838528	1.004603955632614	0.246265857299116	0.7141457679750515	1.442907836305298	0.484970036983585	0.6870877828363601	0.6717518410596965	0.9880862791491256	0.9311447598677928	-0.0464910187199199	0.3246845847209368	0.4985820694868768	3.741429358893671	0.1313203893031598
0.7483455474584068	0.5948961933314618	21.25392697535803	35.72711880426483	36.39877009123008	33.59358764931784	36.17083460258402	46.74180642973031	13920.87582926598	26.7362302806891	0.7591902578903716	3686.1913114327	0.2647959335779137	13974.55636996926	50.0	106.0	64079927	1.926951724223857	30.0	2.999763697439412	166	17.45442525434086	77.90729762878169	78.0	-7	173	12.33168025072586	80.92874062328924	-0.0792853154644215	91525812.76012012	0.3064448631737433	479.9140350520549	21.44148067554073	15.42149337056528	-0.1581854339225607	2.293797163379179	0.950457770444019	0.4135077949230947	0.6968462575833176	1.40773686171003	0.4539443552814319	0.6911875492028815	0.6768492762612002	0.985801310940047	0.9253243011684464	-0.086065106992849	0.4875415621173627	0.4994152467015683	4.594079588710103	0.1101029328660316
0.8940760638372877	0.8833192701986281	34.32852143433522	38.86309581655103	44.54845627701413	44.49889603863478	45.32706611919232	45.35187893542706	32433.9350938797	34.74656373619331	0.8183391416562494	6010.130412447689	0.1853037688782266	32475.23918151855	34.0	98.0	180505107	2.080695791367976	34.0	2.829936459862245	170	19.87596368107484	65.0348662700327	64.0	-37	207	14.27847800773635	69.55187515917353	0.1980888073099922	157097778.9384842	0.2724199923564924	607.9295073962236	26.09769932878435	29.04364336396348	1.199397462164412	3.188351325169827	0.8029882906245563	0.5972049265935626	0.629063321824732	1.327261451477154	0.4008733367861298	0.7132406573669959	0.7028344160241982	0.9903804797234096	0.9386522850032972	-0.163725214515883	0.6843324199446804	0.4881700041957526	5.049855543396276	0.1009723371264683
0.9018524418076622	0.8266105069064323	20.96376629212866	25.36111762066151	30.63307052460829	28.99058643012417	28.30023534023171	31.14611639364128	8251.333236694336	22.87198585316491	0.7610221745467985	2594.794075454728	0.3144696742964484	8290.83251953125	29.0	109.0	39675570	2.390786914362467	45.0	2.668346498092801	183	25.29768281022597	70.38521168753726	71.0	-35	218	18.58953212421737	76.90685651882048	-0.0458685325677817	49037493.4387207	0.2163858229247005	960.5865553070072	27.74306665750223	57.64277802003743	-0.3902091028695116	4.707240466979207	1.541157165768114	0.506210977531582	0.923224192004211	1.65446518020717	0.6641586014146946	0.6272258257661096	0.5991862903418698	0.9852981695030189	0.920540547534607	-0.1099226591294333	0.5964100695361568	0.5092095883148189	5.191124512624644	0.0588285373187731
0.9601031183993084	0.8207474027952615	12.19971788644487	14.86415655400878	19.34614731308164	18.12499420689739	17.40144533666097	20.0465158750981	1564.099312463973	14.27112305987935	0.727552549024568	895.6313934118364	0.5726179829341662	1594.80091230528	71.0	119.0	8827648	1.706140107306032	25.0	2.755376774043119	162	14.73156011322972	94.74683544303798	95.0	46	116	10.61087662696396	96.4980050514152	0.1251679297474233	14850570.76361802	0.3498460004628888	334.9021524328365	10.08052528666552	6.422372953914879	0.3098195404690756	1.489939359087728	0.8620649490832358	0.2643330692359299	0.6613226928989717	1.351052360363414	0.4137265414426145	0.7014910432617262	0.6894128791689406	0.9776134977758292	0.9090478863993344	-0.0536379118158088	0.3438796912745165	0.4979949413848571	3.149330184263737	0.1414115855244418
0.816327444031512	0.7354296075393603	15.93553888529897	21.66834014014876	28.11563557408127	22.08609010462142	22.48126223085545	28.47967843721028	4174.891177301	17.68846072301305	0.7437402865561653	1685.878443094738	0.4038137454362657	4190.527473845264	29.0	104.0	40965426	2.276422289341915	41.0	2.707013544182598	172	23.29104519299104	65.69020443998495	65.0	-16	188	16.93131962289058	71.67997673229362	0.1761730547519012	21531010.05026654	0.2354878764368562	822.8161049751365	16.69834593357442	42.1993612204116	1.273229576930176	3.952682594160548	1.096476852577847	0.5644903565610817	0.7598550093333933	1.481880588243389	0.5065771105986628	0.6718355172897943	0.6536072375524726	0.983716895599416	0.9192040927777854	-0.1393106615148138	0.6540658900933831	0.5054101721793268	3.997754381053707	0.0770811870940306
0.7876271485216803	0.7519621412034452	10.21186541775855	13.58029195647458	15.625	15.625	13.90976079278504	16.55439070345085	1034.228006998698	10.69620662976998	0.8469937503788599	583.9129603843868	0.5645882304801304	1054.38232421875	56.0	98.0	4240937	1.583502763503086	21.0	3.208387514824403	130	13.11501400055709	76.52532561505065	77.0	22	108	8.963464123031043	78.3415007391407	0.1192139357196704	6471156.311035156	0.3842142409855053	281.2652775712542	12.43750455512968	5.729923683340515	0.1558421447013797	1.351166868448248	0.6774692428032806	0.3324631205378203	0.5632616799231408	1.243034046806663	0.3552848664381836	0.7368501261950858	0.7297899163264435	0.9821949202450676	0.9215471032692348	-0.0734155115236058	0.428160928415894	0.4685587680496332	3.502635896383081	0.168810500425712
0.8660353362666758	0.7410314933023378	23.82053051103286	32.14509872566804	39.78609919305988	35.64470542731416	34.60409751749061	40.90459768779054	14895.79524749956	27.83879138420941	0.7769183633266601	3768.349720588502	0.2529807679265105	14998.24714499999	15.0	72.0	9760162	1.895483573504475	30.0	2.759152115642824	115	17.42025244542509	42.99455105425255	42.0	-25	140	12.66413008185365	48.08624191937288	0.0940597468434124	34680246.82568999	0.3094554753000265	463.7552415717242	9.993211689062685	12.12608776784991	0.4635797379599872	2.088046372241938	0.9829582182969394	0.3581217962343078	0.7078113672950087	1.435772951703047	0.4729026806512954	0.6890715423857018	0.6735468031056017	0.9747738631999028	0.9036581584576696	-0.0672284777287651	0.4294684572615183	0.4938258616466094	3.116808716997092	0.1135642775877791
0.8926499506151481	0.8019754235711931	26.75951211887728	33.36699770638518	37.98715153365181	36.35793467817582	36.01757383555977	41.1039228140469	18827.20184326172	29.78504885478049	0.8020658250275937	4267.085040930622	0.2266446748940452	18875.6103515625	40.0	124.0	108122735	2.389997227554465	45.0	2.730179221547337	200	26.08810212989684	77.85688085412983	74.0	-13	213	19.13264992450404	84.15533605711968	0.4590221244711996	133635582.5042725	0.2177526871322563	1020.426690552582	20.95642771080245	67.1026357289658	5.324807996455561	4.830116074539426	1.307102679387528	0.5697819468635675	0.8332431626592378	1.571258895722153	0.5906033240349313	0.6532106860167066	0.6302537716538301	0.98745714442306	0.927705755597767	-0.1392381340815724	0.650189943269737	0.501399611722102	4.480245296541022	0.0697266821177156
0.7816329701423422	0.6904365578176732	15.11777005458694	21.89595826497235	25.20537256765736	24.78719617356365	22.14847547739799	27.19104976938248	3400.216841697693	17.1146028927631	0.65971324666366	1657.550095148587	0.4874836436375596	3464.027881622314	72.0	114.0	12603021	1.612937015163077	23.0	3.129140391917799	152	13.46013567251462	92.51017543859648	92.0	42	110	9.555013020833336	94.0437412226773	0.1407400285550316	30636642.9029274	0.3793447830101569	286.0927034779933	9.950624469913006	5.124948132367236	0.176426734407377	1.277992541582505	0.9298026950596252	0.1602409459557921	0.6884090400204171	1.388643127023568	0.4433998389583051	0.693528310746288	0.6798941682322918	0.9760424482525718	0.9058460591635668	-0.0379452314995245	0.2626068800568154	0.5005093323981797	3.140533711572682	0.1489974654803214
0.8859525219025974	0.8086767959574303	122.6548803971529	151.673549940228	158.9420085439853	183.0903313065573	181.2597802126245	184.1945822764947	1750243.114983013	134.3755640754646	0.5738403729122062	122393.5720166534	0.0699294692085341	1750673.049662479	32.0	112.0	5705725036	2.417420599940391	42.0	3.134650860209748	200	25.12013112895466	72.25519091271596	73.0	-100	300	17.59044044076134	78.84399413061423	-0.0093651914383527	10872416879.43374	0.2185773106193504	995.5627966352996	55.32887782170458	73.91815448126111	0.1776547154039067	4.979158996635269	1.530206525286559	0.5292277118933945	0.9129621983695712	1.678661747177689	0.6896932921877859	0.6313368709360565	0.6038205657884752	0.9912131193091928	0.9376083815230442	-0.1059543198596028	0.6189364654828786	0.5051434480220366	7.38013503493186	0.0593943725666626
0.8325961784873143	0.7575075859439109	18.15679126744877	23.96912137166793	27.46767009396001	27.9116910988926	27.6667750099849	29.0141272499816	6101.3935546875	19.95659885574933	0.7854188490918974	2055.900840974378	0.3369559466287659	6180.71484375	41.0	106.0	11658860	2.10790964391719	36.0	2.615594058360088	158	20.56601094578128	73.152977412731	73.0	3	155	15.05184557306787	77.3630471721597	0.1629196867130969	36991832.16796875	0.2599322634914343	633.6829634142742	11.19679643289599	22.22530482424191	0.8311043331739836	2.855472730691131	1.328336836464889	0.3626349199665786	0.85321943072483	1.56863754950982	0.5769586542528178	0.6451415887874165	0.6207017787633744	0.97485853164935	0.8996934351491644	-0.0770200052810572	0.4580460894683907	0.5063019231036902	3.287838126062547	0.0820746973406243
0.8002855356313229	0.6955501209068711	12.1777572510408	17.5080945067815	18.74752239010254	19.45330129957833	20.17576900326528	20.17576900326528	1986.137966294998	14.01147479024346	0.7345631821312835	1040.22649178376	0.5237433196668757	2019.65205687048	55.0	100.0	6615112	1.638007411365834	23.0	2.920788157004478	136	13.81804729283096	78.15891472868218	78.0	26	110	9.791484814801535	80.0624271931723	-0.0667172656433088	12945954.02832228	0.3730920617751337	301.1762964966048	6.619613769953549	5.886436068768357	-0.1756758318371902	1.426085169274992	0.850700606611209	0.2531017199210746	0.6522194755290877	1.356150834073137	0.4191467453301985	0.705724254809661	0.6937383753436681	0.9690281715473924	0.8959334812990492	-0.0463386758692287	0.3376947586445392	0.4903181141495629	2.544522678026041	0.1449746436469347
0.6777066708154745	0.6479328557329354	9.948790396546462	15.35466261437304	14.15032168588509	18.46977516955823	16.25155724846084	19.28828965301016	968.9415203210488	10.40595728188158	0.6563232839320513	721.4917293446194	0.7446184462252794	981.8531495029298	48.0	102.0	11563645	1.846717578083136	28.0	2.981371427113435	148	16.79418469303463	72.84840954274354	71.0	22	126	11.87605293354582	75.811202794738	0.4826871991639593	5643042.377228533	0.327249722341893	440.4476962776028	11.38699068207904	13.58865287381886	1.371549514226752	2.068267273483728	0.7155335084116465	0.4834219841664898	0.574036619888518	1.278314984432434	0.3789568321917131	0.7356306499987844	0.7271242202208378	0.9813063512047678	0.920476787999192	-0.1225922102160109	0.5646134929931137	0.4589962270773841	3.323831150819536	0.1463106378180942
0.9586118119161952	0.8104910285986823	48.95225271209039	60.39826597060247	71.10663731065411	71.95128265573634	75.83886542071144	76.25211368820503	113823.672135671	57.89849117867551	0.6690308781920388	16976.9508119876	0.1491513188201492	114023.6377716064	37.0	96.0	231745209	2.048813024781943	30.0	7.4393833346204	172	18.88397262812985	66.0891035615491	67.0	-100	272	12.79001931253535	70.76951945081127	-0.88294871554605	541473161.7450714	0.2929759976832522	640.5552737295931	50.94485073184581	41.99147744868785	-2.316144514587628	2.63706322876971	1.428352076074792	0.2916492539940774	0.8435824562806817	1.613057964106709	0.7008987540761272	0.6544172455855265	0.6319160165876379	0.9888476871623226	0.9331494964799936	-0.0539790534036811	0.3742615365661509	0.4996738229086749	7.116319697808332	0.0964074665142055
0.3370235659591746	0.3187089861033	10.79835472088514	33.88155085588071	19.28596960635442	33.12910522358005	19.60451346998378	38.19528823074628	2648.475766181946	11.41888108967604	0.6636346559505866	1394.929962067642	0.5266916087658143	2688.716173171997	23.0	82.0	5234474	2.036603903554882	31.0	3.464069395570969	117	18.74752935794093	51.2351863164325	51.0	-40	157	13.06551282644577	56.54734043653988	-0.2656279160228283	8597443.434238434	0.2882110361004997	572.5573935663856	20.81333177110091	18.50309814477942	-0.696341028196642	2.296258120749166	1.355819307863411	0.2554864219097591	0.8573728077044094	1.602436053420772	0.6143969429058804	0.6440121138533889	0.6202563760601204	0.9745518439584672	0.8993808181755638	-0.0403731470526424	0.3539962424912254	0.512913861005848	4.536284723776971	0.0961316910729409
0.6772595043145145	0.3905853673192833	10.02405192266902	25.66417680075269	22.74782275167024	23.93858107872102	28.2636885435693	29.58356497947013	2670.717922846476	17.38130765871783	0.6669500492557123	1395.755976515521	0.5226145241980145	2737.312774658203	27.0	103.0	5139289	2.395237661647925	35.0	6.138571838948823	150	24.78192476938146	66.93487858719647	71.0	-94	244	15.37022249728294	75.31603026588057	-1.336504555271199	15527418.79951477	0.2404572898849465	1192.226443528305	50.61301274121752	134.8459397505801	-12.21496599860939	4.687245085063069	3.15924658376063	0.2034307455487609	1.262554283894243	2.053264646607106	1.50617250468217	0.5750642012647286	0.5328036642625752	0.9765156006774732	0.9053951818050956	-0.0708694416776338	0.4972563465466235	0.4624137675903543	7.08693634671055	0.0649299412753367
0.5218476874901526	0.2965692474716309	4.602839200295616	15.5202848560214	10.7501816845112	12.73013793103453	13.203125	14.9937492062122	265.1518007914225	8.099224761303203	0.5983530426399211	333.5720659434247	1.258041864878089	278.916015625	53.0	99.0	1924495	1.611130797349483	27.25	2.497432034652047	128	14.68662109375	75.484375	74.0	32	96	10.9855845917622	77.55028610521047	0.1787568576756221	1677413.992156982	0.3763671875	316.1560058593751	6.182463848472782	5.554034159984779	0.4512336995116595	1.39916685847831	0.81784985011613	0.2670394549270701	0.6345914602233543	1.320298861620473	0.4030808337688204	0.7124866162104136	0.7010301088776004	0.9701050789129628	0.8985437145797424	-0.0748932464578544	0.4305117652846819	0.4814249341897625	2.456912468582337	0.1566156816146308
0.665768984475225	0.4047950707130342	11.09836801289672	27.4172508903018	27.04074554363589	29.06364481322158	24.64732317211712	31.34563880774525	2470.34470240275	18.25355528233869	0.5494985592083986	1608.258805675036	0.6510260710219037	2502.861022949219	36.0	98.0	12585087	2.127133978917937	35.0	6.455984803762268	143	20.60682802019718	63.51190926275992	62.0	-100	243	14.39720161343649	68.97874251328851	-0.659763894236118	11762032.75680542	0.270709295635736	724.3043005135061	50.09911565586765	45.05552183744508	-1.141014395502177	3.198419641248194	0.8365519765650853	0.582099245567165	0.59880136988141	1.328251841073745	0.4645705441862813	0.7319071067580073	0.7227262666120547	0.9920129337038848	0.9472229343250488	-0.1922221517240879	0.705404801789849	0.4578803545444853	7.036212709197173	0.1152860886930841
0.965728484149426	0.6457673279940079	23.69785840422348	36.69720869564242	41.51868284749198	42.20724147477724	43.14529923065924	44.93012763868924	18824.72487258911	35.43953972615788	0.6774629793400044	5051.468492388212	0.268342221550537	18880.44296264648	21.0	79.0	46063762	2.06403739893782	31.0	5.45548487309546	148	19.04858866993129	49.24681359532661	50.0	-99	247	12.80926974145871	55.29801580807528	-0.6222595043420005	57730118.22674561	0.2903829393243457	632.6219030172977	42.23581808445746	43.1492466130611	-2.668801059285657	2.793242346914124	1.14729954949289	0.4163536969393119	0.7740347228443876	1.512485243505978	0.5377112646889276	0.6688103883144078	0.6499113608105518	0.98894434665363	0.9323663923826632	-0.0797865261780721	0.4907270504328753	0.5049240367946578	6.467157013745084	0.1007800451182993
0.7984564221542672	0.7047090798149511	52.39286342632854	74.3467977453708	80.89542004950188	86.97641515586555	79.12193916752416	88.1038968188926	161082.7975707054	59.3626781263957	0.7604086785803778	18827.95573736102	0.1168837145946432	161189.3079185486	27.0	79.0	419511124	1.856058268451731	27.0	3.56709768824571	142	16.33623077531125	51.70838117106774	51.0	-96	238	11.29340389571562	55.74383122332762	0.1706363096830786	500875580.4725189	0.3261468455750234	433.6180361224023	43.22488730738034	13.75709333551696	0.8344400864789345	1.986819506215262	0.9282020366031816	0.3605326136310551	0.6856268274763645	1.401224254813575	0.4506261935269344	0.6948244227123644	0.6812875501326195	0.9909881022107024	0.9394666722930304	-0.0691117337856871	0.4329260823186296	0.4986439807200428	6.554387218163496	0.1237550415498626
0.9054655404174606	0.7842000093688675	13.58933862704483	17.3289192357721	20.53094481566099	20.25794234659321	19.30982708750924	21.50231941779922	2360.676804235429	15.69073922066892	0.7156398275977169	1198.065725282091	0.5075094240484637	2387.039178539008	65.0	103.0	16871777	1.485113011415942	20.0	3.216253793133205	146	11.94050930871823	83.24385072094995	82.0	41	105	8.384907800853824	84.58795253058422	0.3142226041659219	17079555.85690133	0.4199073984148668	225.583030464569	7.618465397588742	4.573238895341115	0.1109814948272383	1.183236680734309	0.4874549839383804	0.4098533505951937	0.4359227202304273	1.062611662739449	0.2786116212051902	0.7905569638620408	0.7871918662555816	0.9816712913037746	0.9285681443374464	-0.1450506615802173	0.4820454746024633	0.3914967522040475	2.728027751254892	0.2243184087642638
0.8661822891373762	0.8330286508104522	40.71098109728986	48.87104550087469	58.67761498220595	54.05574605572127	60.03386495475908	60.39251694966542	58131.0791015625	42.3312340644845	0.718159213849299	10104.98432932794	0.1738310123518131	58203.91845703125	36.0	95.0	276459939	1.98026050162065	31.0	2.943674826908543	176	18.28286234530147	64.63088422662024	64.0	-25	201	13.11602552238708	68.53107269635386	0.1941094086154842	273355164.2944336	0.293282850828423	519.3567289981484	16.77496788673893	20.70153654549021	0.7657099356613735	2.65147723224064	0.819760579125215	0.5268290582731067	0.6375619195613852	1.338305109192019	0.4071783927480458	0.7102592361287923	0.6994163084056773	0.9901849426545838	0.937875687713148	-0.1289836305295565	0.609823596545683	0.4905048059131233	4.039388349534862	0.1090761607381004
0.903803645919054	0.7524497154293253	8.015421824373453	10.65243518605106	14.30602987710869	12.43352211066583	10.93261086317649	14.70685746494269	538.5891938209534	9.627709759069369	0.7447678295195789	429.8348649729024	0.7980755460827073	560.4611778259277	70.0	119.0	3242502	1.744525451466903	23.0	3.210423381923632	142	14.66465131344002	94.76657060518733	95.0	37	105	9.77266479104842	96.66636523189943	-0.2184678799771297	5237165.6772995	0.3537194063566676	363.6832628790206	10.87268172156306	8.219092479643882	0.0698847807942054	1.692885743105332	1.025588576520402	0.2490660211632926	0.7155056721267663	1.416065404555098	0.4966898247117388	0.6880023198975009	0.6729370637968619	0.9638697532759776	0.8876944240658305	-0.0867689613049728	0.4684426874973248	0.4979049578540216	3.271725001931924	0.1362881307315886
0.6287230576195483	0.5556475266967275	11.04907457231598	19.8850423001101	21.08251825565437	21.44766290298316	15.0607859024687	21.96795056440177	1659.497969500005	12.50218459581928	0.6840017901785145	991.0099988904112	0.5971745775555214	1689.910236	39.0	95.0	5934764	1.939214725089024	31.0	2.649281162227414	129	17.6139136479461	66.97243107769424	67.0	10	119	12.74798441645662	70.41329239590878	0.0269104813602505	8378628.598032001	0.2957637759115136	472.7252215752414	9.587157926717564	13.62267578685352	0.5020792585144958	2.18599937017514	1.166403280499047	0.3030095615504096	0.7812938176538535	1.49939156348839	0.530116528093528	0.6674894341184624	0.6477134655372037	0.9705111568947148	0.8949704463317288	-0.0701382936283431	0.3993589498084761	0.500389253160749	3.054456354533942	0.1013823594605266
0.938771547802358	0.8669075144778052	16.56416890435585	19.10719266787476	22.44249925312065	23.02037653633774	23.50913975940653	23.94280199439464	3928.807549077474	17.93728883497865	0.8119194174525977	1483.013258221388	0.3774715965839598	3947.273653809915	15.39999999999998	126.0	35001992	2.846548680978799	57.0	2.996738998515992	200	34.1197446547881	70.46465433300877	71.0	-67	267	23.742105759261	82.56123041284783	-0.0100301297165993	26838080.97367238	0.1625102561890306	1851.089257012938	39.74425612767834	142.4394207277817	0.5571309976840404	6.803261100813499	5.138410537997517	0.1396553395155076	1.761595630473344	2.399568510538316	2.009373612998377	0.4797902266251592	0.411358957215237	0.9677112053238608	0.8807661904973608	-0.0138803437519682	0.2359842933163092	0.4010769768689384	6.271198066834978	0.0278876590213315
0.9089924818031636	0.7397173173565011	12.99260395541467	17.56428253139434	20.30147817278338	21.82191377950156	19.525	22.49631103092238	2583.693135833339	15.96580076930409	0.8002498545208063	1137.852081280892	0.4403975323152652	2627.711988	40.0	102.0	5930316	2.093069338212866	31.0	3.366348243708154	156	19.46908129721733	69.90529247910864	69.0	-23	179	13.43826318248423	74.20464062852	-0.0673695069736602	14469045.910704	0.2795369371746029	619.5787742180772	18.04276816826371	19.55424664215708	-0.2949836549988603	2.457981837029265	1.752371353436027	0.16889878661589	0.987698967160683	1.73100051981521	0.7483639353028807	0.6133400168581904	0.5809806068232168	0.9747376955235668	0.8982269472526645	-0.0407348777665063	0.3279301189976659	0.4984349826698696	4.226661019459124	0.0834153227473672
0.8814803453663729	0.742764287810004	11.86409681147542	15.97289612086224	18.4269103593257	19.16341755182579	16.04912654603437	20.66536060431199	1768.043518066406	14.07979398911884	0.7856540749578278	900.0114971471817	0.5090437469160631	1787.6953125	32.0	77.0	5825171	1.653191830560469	25.0	3.281383974605875	110	14.34579168787689	53.82688053097345	53.0	-21	131	10.22065440482708	56.7616650129667	-0.0676049821485352	5759751.599121094	0.3695626370506696	324.5535473485589	13.34476463124352	7.618648026944521	-0.1985292442031604	1.511560510330745	0.8587314698652709	0.2760843816200711	0.6602381383682625	1.346637221740778	0.4124527783370593	0.7015730554901046	0.6897156418860911	0.977702551256316	0.9091581014123028	-0.0561184723213391	0.3614129348956801	0.4995823156765931	3.630610689633773	0.1432355778925997
0.6162782523524499	0.5505485412709693	85.60068317835976	155.4825356193774	154.9741671908272	147.7183029849151	148.494896438189	170.3488397140557	832630.008263588	95.82050532283743	0.6384580142460897	67037.81041728437	0.0805133249486031	833188.4012031555	31.0	89.0	1136198225	1.984717223194228	30.0	3.063585837513877	176	18.1672575786996	59.81902576480818	60.0	-54	230	12.79355717871064	64.02668157246981	0.0170026505286902	3415585823.898792	0.2953180587148482	521.1001097316615	34.80703578761037	14.00278283265506	0.0933035810443485	2.140397303526107	1.497473968969846	0.176512045550041	0.9143542923200756	1.664398833522212	0.6578904098954477	0.628214629274059	0.6004479813437281	0.9880717083571948	0.9274046932564114	-0.0151919904465489	0.2121438977029713	0.5107040491507898	5.88610001007836	0.0901687685378915
0.910014578861612	0.7835962540751235	21.19522939824076	27.04866095009276	31.78055862079835	32.42733764221941	30.88952245756237	33.46395711480114	9318.812942504885	24.61467580326919	0.7217929839880258	2966.961182147048	0.3183840259969349	9346.83837890625	39.0	92.0	58650148	1.854353516573001	28.0	3.051543139796498	146	16.4134507530164	65.02872104093939	65.0	-18	164	11.65317689579428	68.21507468175108	0.0594899455709818	43493609.50927734	0.3233324194935522	424.5618536165645	16.87392473372876	12.76102324827004	0.1910702333602741	2.054486461822585	0.9216964564107856	0.3804775877936457	0.6851245477412837	1.394410625861798	0.4434254429077062	0.6946422296905962	0.6810348716824924	0.982206277752921	0.917569467601574	-0.0737698197280007	0.4493623467055899	0.4987076014241077	4.073144550010525	0.119028752860284
0.6941162629906855	0.4537609569367118	35.2853013021466	77.76187166995068	76.06055931304947	64.57035373656427	88.47629367543321	89.51213242969814	88204.44002024333	53.97577976670743	0.5112058506299306	18744.84874253484	0.2125159316042685	88374.68174743652	49.0	101.0	323266273	1.873329307983333	27.0	5.907901833916323	156	16.52020319083074	75.13813063957778	76.0	-84	240	11.34558500720593	78.19955742250471	-0.6972619879493237	540426271.6087799	0.3270837243898777	469.4321050653539	56.81003754911342	25.76945139309099	-1.679262024998234	2.219266571930091	0.8227955322737146	0.4516545497475348	0.6207811227496056	1.32552589459515	0.4195877139999026	0.7199696500256443	0.7094756001726605	0.9933713955423572	0.9495230132959052	-0.1175929691123645	0.5213969883369409	0.472926997486707	7.514046803786148	0.1324197063914521
0.7162690639079845	0.6315371020634524	24.54973042223831	38.87298203387538	37.44559274467424	44.53735959843152	40.08350363927784	47.63447843736719	17350.53240200028	27.84351445271582	0.6928181263380712	4678.142212191923	0.26962528317878	17412.69096	39.0	91.0	63061655	1.833554959812418	27.0	3.467583993139153	145	16.34440110104573	63.92488564894225	63.0	-84	229	11.59212296856336	67.13404013866732	0.1795679824472617	78461815.64424	0.3261832049090536	420.5883401098512	49.22888333240037	12.72543959268647	0.8029955068849349	2.047637589998971	0.7692768857163655	0.4515766194712955	0.6031928363057719	1.30738023117202	0.3972510053745935	0.7241813864404851	0.7148411703456267	0.992507574665174	0.94639332572714	-0.1085017965013309	0.5344162118375174	0.4746523813614733	6.99343481931343	0.1318222602527784
0.8299314855896271	0.4694219082680105	14.39654194440277	30.66866222226519	32.46427733855331	29.98667665218328	28.15935546137376	35.23566809024923	6272.064007218019	25.45288839917102	0.6589679883648032	2495.89777880457	0.3979388245930272	6292.116729491699	32.0	83.0	50913517	1.857049221129532	26.0	4.114283082110376	130	16.32901348965929	59.19451778226433	61.0	-71	201	11.02049474880902	62.87707620605776	-0.5965988862441812	24876051.56646685	0.3370525322027081	449.5357767475872	35.04365415158925	21.2798425194209	-1.953285027963524	2.376746137813395	0.7452054816809606	0.5223195695495583	0.5810697691444433	1.306669069443889	0.4006618411030483	0.7350816990480038	0.7258322686991411	0.9910871169884494	0.9433527871307188	-0.1361297165009503	0.6081922404627309	0.4535524980040296	5.88520761088784	0.1403664389138615
0.8414161335435175	0.7240913550705667	24.94053717837463	34.44390960301417	36.36754597164895	37.67014733180638	41.59830765788435	42.0667659798088	16562.96639999943	28.98166124229061	0.7412617936855144	4239.076514204176	0.2559370351801427	16644.78719999999	26.0	84.0	27731786	1.989387900076074	31.0	3.107738610232046	147	18.29051418883717	54.10813504422574	53.0	-26	173	12.85378202116241	58.77765949120028	0.1873756853281936	57504631.44959997	0.2943012859194587	527.1229772993163	21.33481427868635	16.59909618139139	0.6903571096171628	2.293116755786208	1.208125526491458	0.3059346080917997	0.7919235308642281	1.53100532794987	0.558125317587079	0.665954720158539	0.6452652266103021	0.9822091965485452	0.9164442485652604	-0.0629514954190648	0.3664706366329088	0.4953530065891398	4.589331276755652	0.1025335540800441
0.9417886231794486	0.6852146121355631	18.95517418018572	27.66312020274842	35.05281498899077	33.30004020619795	31.20836602477996	36.02994107681976	8627.267590430663	26.05281188859401	0.6708551833538846	3032.290862659797	0.3514775484677448	8710.824661524479	42.0	104.0	19153118	2.054407722198003	32.0	3.206406767499189	153	19.61465503855908	71.63309352517986	70.0	-37	190	13.69304849211415	75.77164592470649	0.1896234593297208	50011826.32478669	0.2814011380823399	610.0422381519247	28.32493046799271	17.70062571100504	1.221143731614533	2.321212384080946	1.36563841956226	0.2495398106550493	0.8609666502891298	1.581857308292525	0.5947131571808739	0.6443902175045294	0.6196170256542615	0.9839635041840492	0.9183174286334644	-0.0581118293613193	0.322873469844968	0.5040518397684105	5.29950195098851	0.0964428604261128
0.7814055143355595	0.6767763354936285	30.03976950587023	44.38655421360109	53.70510593975214	52.272751180706	41.33739701529355	53.92058742261624	31767.96859499993	34.68389822486216	0.7318309436104005	6628.261780854945	0.2086460694215805	31896.00414	33.0	99.0	60019458	2.139720247933464	34.0	3.064216421462118	171	20.48879431141208	65.55102040816327	65.0	-33	204	14.50376076495076	70.42056707412422	0.1414544357160518	158174079.22404	0.2652766445469305	662.1199904897925	25.62305860911232	26.01350043051824	0.7830469060733046	2.943476573564932	1.385458640077026	0.3583144239535775	0.8623579842114629	1.61869365340189	0.6278214523349857	0.6453233330799264	0.6204758490705259	0.9837763139933706	0.9183145255689786	-0.0607378154770959	0.4281150705799541	0.5009308472845498	5.023066350705242	0.0827033279397025
0.7829794017420745	0.4793970960131253	24.84572787116532	51.82703040505083	51.13357622534239	52.35690374089912	55.98727396405648	58.86860921601252	22662.13914348544	40.57949726061501	0.4444851235517777	8712.861866904575	0.3844677597176088	22773.73815171196	34.0	95.0	72526351	2.023319544053214	32.0	2.930156465523412	160	18.8385956737514	65.17363088537184	65.0	-25	185	13.42488426435036	69.30188698464954	-0.0082275253771438	109376605.9713365	0.2862206080935703	555.1493768504439	16.91509765627283	19.90006975872679	0.0719460964046578	2.608586332523691	1.224485661454651	0.3609007041743645	0.8087863716034887	1.546226165658968	0.5598221994060607	0.6579220766140816	0.6368279488425787	0.9819411190286296	0.914577547580074	-0.0613388647539638	0.4287123679343759	0.5084118830157625	4.070497306998854	0.0908292066281659
0.7661184784964654	0.6944246597704508	12.92703088566868	18.61545482837814	17.53823696988848	21.47263892875529	19.70727330825698	21.72545009976441	2335.350487232208	14.26164392963674	0.8042467641721825	1058.431722706933	0.4532217876903592	2366.776685714722	61.0	109.0	10426424	1.683866079318374	24.5	2.934009065879	140	14.6786947913185	84.71665465032444	84.0	30	110	10.38893827160494	86.70206882355268	0.1392965471918397	17791649.05448914	0.3649071172266524	340.3371631417286	8.190109442440686	6.02433779950241	0.344428415220313	1.415197321762706	0.9114199238425764	0.2160490739781802	0.68125814378804	1.390701331862132	0.4403975334125963	0.6954981492454559	0.6823373201161503	0.9670856438753388	0.891775273969431	-0.0359386468536913	0.2982301493325599	0.5006065422469304	2.839679820698521	0.1446824681332214
0.898874186906513	0.7753406544735716	47.04428966289966	60.67563901294592	68.70465500241286	68.99100209798735	69.13699353708253	70.31373008024524	108451.9293581919	54.53976568279487	0.7558860461510865	14549.65351822379	0.1341576272946664	108516.9491963389	18.0	80.0	597200193	2.078420313826876	32.0	3.53031064780992	198	19.38765714240293	47.78811505994321	46.0	-100	298	13.44398339483826	53.79539559912478	0.2781131489406362	313882329.8823773	0.2812910940136747	610.2406466839633	41.43235038428752	31.1950196494138	1.895000366414695	2.98597270129289	1.118153820647423	0.454745191544909	0.7542677006935767	1.498237133569005	0.5333047862770487	0.677021690926678	0.6588251467008974	0.9924377625333852	0.9439177524382556	-0.0990869840890783	0.5356367530938828	0.4941747446879124	6.400417892381875	0.0957236849370314
0.9162269176682192	0.7181306386723931	38.9664563128198	54.26095784585521	63.48489253453726	61.10793028936291	59.13516275597168	65.0200800772831	73460.53807349363	49.71535015683309	0.7867828822620347	10781.15505118702	0.1467611772786228	73542.32821819052	16.0	62.0	99317512	1.747480208194031	24.0	5.484963301001156	113	14.90692223662022	38.91320452115473	40.0	-98	211	10.1025672444499	43.545847949978	-0.6610300121644711	139453968.7131143	0.3600111490719231	382.0033875773861	37.32562845245764	14.45253259845001	-1.216901978971961	1.624138304394118	0.953418421819726	0.2590753410640173	0.6946034768954422	1.421744776524325	0.4657566571729933	0.6925135095146412	0.6783750093863511	0.9886649551449176	0.9328286623272468	-0.0391741124299997	0.3202828539390165	0.4980686395061482	6.095730433370936	0.1417759729898245
0.9019809349455676	0.8895397343185132	14.82746518200673	16.66869349390696	19.17105839499697	18.32797232193458	20.14855310685708	20.30305869320778	2609.689615600056	15.0348437419553	0.8744647073006979	1048.256932075507	0.4016787765906318	2627.091288666	46.0	102.0	17279971	1.881953570737694	29.0	2.831600899057488	151	16.92695577470962	73.92376068376069	74.0	4	147	12.34396203104455	76.86144933035281	0.0645184886407087	15520020.95128243	0.3120088830447804	442.9599995324713	11.87340172233182	12.81509336553871	0.0756085101469251	2.117195572053618	0.9513501341770516	0.3795903799157634	0.7053055567452525	1.397658621429124	0.4426124548915928	0.6863373729636714	0.6719168950464294	0.9816234341416196	0.9151859526367878	-0.0773381834313644	0.4557226104493122	0.5088239457901041	3.403182967288946	0.1115957358679682
0.8374984250359716	0.6458678933405325	12.67099689397608	19.61855826032728	21.88574057708114	21.5953587394388	22.52070685094728	23.89377425260195	2640.998188737517	16.43051164450054	0.6793872948395759	1360.020451394664	0.5149645528703668	2684.195387447039	49.30000000000001	105.0	9276582	1.976383030023388	29.0	3.834471764995186	146	18.13024121007448	77.29073033707866	79.0	-21	167	12.40743188740066	80.71216545035446	-0.4422156238683927	17486066.44359145	0.3020964840297943	540.596655646383	21.24413111077636	15.24633068223479	-0.6957759400943573	2.094537812999406	1.333124806404328	0.2214823593717453	0.8333561437500919	1.578324785649888	0.6182349158362784	0.6543535057953567	0.6316006943785349	0.9751687650957556	0.9023134880931316	-0.0515324848796515	0.3517423632207435	0.5000517931801833	4.588423794836588	0.1041251787867499
0.878850247168594	0.7480119837617398	10.77101553555711	14.39952269399462	16.5839060519953	15.8144761611	15.18507899701242	17.5086517745625	1385.49017906189	12.65502407872695	0.8325471506501434	721.9009058948824	0.5210436831704421	1402.215957641602	76.0	119.0	15007156	1.601975348351495	22.0	2.908774901673368	154	13.19429962834807	97.64313725490196	98.0	47	107	9.332500043828864	99.03836980085272	-0.0626373577789021	13753773.60916138	0.3782152163697723	274.4164398308343	11.33531192644114	7.734964354587659	0.1595638028835709	1.602949681860577	0.6205636047951603	0.4437522468596343	0.5367201597297956	1.18471103890728	0.3234960050995236	0.7454921162937994	0.7400242646416386	0.9835771271284	0.9248171000646632	-0.1148226623192853	0.5271307858235783	0.464506641401683	3.329960518799403	0.1594445528743831
0.5653053964032764	0.4293198224627278	16.24609950641839	37.84148473095212	24.78456203694235	37.80417555930249	38.14687537813938	39.08539889144016	8764.314983788017	21.39199552631942	0.7130953744184478	2882.804270612357	0.3289252241555543	8782.666974372016	71.0	139.0	220914550	2.186791918714091	36.0	3.036316805187768	199	21.31261464144481	104.3606092436975	104.0	-20	219	15.11122697347732	107.715620673024	0.0338299831572789	101886200.8319727	0.255816861671139	711.5181752590743	32.24763602782691	36.34751239328892	0.2986328384893206	3.441456539508612	1.317659271398215	0.4461096175614528	0.8436343148629681	1.572075029606449	0.5851536751274102	0.6482794500415227	0.6250511796478809	0.9845234801399344	0.9197750447264158	-0.0912517609054178	0.5207417271219441	0.5092455135564882	5.631713906617804	0.0770729318420868
0.7450490087378795	0.5528773571544456	17.22584301777169	31.15671639444563	35.42301827587854	28.32036739213678	35.21525789504854	36.27393155793105	8187.657371002653	23.21328066520896	0.718277888938489	2735.046622682076	0.3340450752578505	8236.557980209564	65.0	123.0	51313023	1.941777905852597	32.0	2.693483982737353	164	18.05479292403746	94.7010138248848	96.0	15	149	13.24448813280374	97.25544586886676	-0.2277279959532339	77906486.46623537	0.2982822485081441	490.339731691053	18.78297097251941	17.4353453142052	-0.5345434093674153	2.50849872118545	0.6941096416650212	0.5631830365465886	0.5737634187641356	1.249733291097613	0.357944658064974	0.7325306870362754	0.7251425993914229	0.9864200907819844	0.92992927207475	-0.1600792018468424	0.6515072074014067	0.474482496844381	4.281278635814802	0.1214724296624919
0.5525126589752943	0.5300406621625106	39.63473375612014	74.77677956708936	65.69586203911553	75.18057038931336	72.46438376238703	84.40402857128622	83452.28759765625	41.31511730822201	0.6068445479317816	15218.27755934573	0.1823590221123325	83553.134765625	31.0	94.0	350029289	2.085278403245817	33.0	3.388152322490483	199	19.55888297644171	62.45867646111218	62.0	-91	290	13.82115123742097	67.16380996992265	0.0487520295731122	376862588.9868164	0.2773822418504091	609.891104401992	48.9729998821693	25.41092946236053	0.1639169674184238	2.829912495800836	1.207377277685838	0.4003680639504072	0.8044333342295462	1.543704850791109	0.5537573384119031	0.6585356263297938	0.6377444546735777	0.9918312675961232	0.9402751261832498	-0.0685315717824079	0.471440677169893	0.5100154538431659	6.96899210484475	0.0884102376961012
0.8758965885874813	0.5734491934574645	63.00846654746876	109.8762841875762	120.5342941033798	120.0950537057653	118.429916081712	130.0286555376861	452604.7053385815	96.24026248656664	0.7062655306472806	40364.12011923952	0.0891818393470836	452782.8766421909	41.0	92.0	1245994289	1.826996106314689	27.0	3.167331530291289	163	15.97798964773175	66.6706688735274	67.0	-31	194	11.19450404743806	69.65970916747251	-0.0246254107395596	2197117626.14414	0.3314755952798999	407.4969932533188	26.99678691324783	12.42473958469436	-0.1960925395509837	1.97968049885986	0.9398567115407302	0.3559314357588929	0.6941935716269285	1.412667383748365	0.4535994148364971	0.6914798734663574	0.6774143296763171	0.9887953296624292	0.9327700182678764	-0.060031587863081	0.4218738371189137	0.501207287549391	5.170763997107608	0.1204959419235467
0.8028310443364493	0.6617422177605277	21.14351841918722	31.95129138162176	37.46483799999999	28.94103953352445	38.33989378294029	38.33989378294029	9582.546113217211	25.65148862780559	0.6750100824054633	3232.17209598356	0.3372978389872209	9641.555172652812	14.0	52.0	7863845	1.546648407282162	19.0	12.50542531239314	86	12.74563384022843	32.31291681291681	33.0	-100	186	8.265733013227335	37.14978031706483	-1.858113487220059	13040883.28804437	0.4295013515792736	335.9815846476956	33.87248695659851	13.65849966021956	-1.449301215414806	1.329909434487199	0.6926044295766146	0.3068698215693515	0.5356962354636772	1.246515374829367	0.3995403788348372	0.7533995546171359	0.7469771464589097	0.989747430804618	0.9420834157306616	-0.0720268217457386	0.3870056132232609	0.4386799358568423	5.806288053836616	0.2096514976859955
0.996390852824184	0.7745648940370062	11.93682298294642	15.41100439077751	18.5994730807679	18.06929285225088	20.26021184933268	20.98145453850949	1894.356919330183	15.35538380780405	0.7358364690602149	1006.183880142096	0.5311479953301874	1911.390460746054	-1.0	75.0	6869313	2.317418615387945	39.0	2.889077111369472	139	23.4062943258139	36.30830164765526	36.0	-59	198	16.59760152230384	46.65392162553782	0.0835799109821402	4160310.310544632	0.233355179985896	858.2956345046995	24.29952845485498	31.3591340015757	0.3840492392234917	3.264336739912686	2.428736423038407	0.1463307170265832	1.192124716238872	1.931424956069955	0.9901375397843744	0.5670875710738728	0.5227728742420862	0.9724334769656584	0.8911650135987992	-0.0200452536186421	0.2341850102019542	0.482020424164059	4.908207127760719	0.0574927683344095
0.9033523487219224	0.6988911468532036	23.04570156789631	32.97466518450099	37.55533758798683	36.60623719480739	38.32870543919441	40.44301939003581	13845.48811340332	29.78774124273798	0.6504419001294489	4286.943851835301	0.3096274986278934	13937.25750732422	19.0	94.0	24994157	2.372971281442314	37.0	4.314457446529015	155	23.9158514575575	56.68495218923	59.0	-91	246	16.00617646817253	64.75296895710864	-0.5008097869783095	58438181.89691162	0.2364541076579492	979.7631840649846	46.24838520517088	63.86308429509498	-3.476698120690233	3.86612504727039	1.99852565425827	0.3137600151860838	1.056464610313377	1.829668150145488	0.8738648332708003	0.5982162493509571	0.5623216288431497	0.9843368812602727	0.9176220037108836	-0.0435300950207187	0.391147263984923	0.4953024500791522	6.766197648501494	0.0660157217362924
0.7776665642706752	0.741455663369623	40.00938798622322	53.96059395432542	63.34838452767068	51.14821316011593	61.95522586680668	63.83791808287806	59411.96045303345	41.96334970646522	0.7256012809183203	10147.72460645754	0.1708027227022672	59467.9573059082	25.0	88.0	233366257	2.060671126748886	32.0	3.027131259611479	154	19.37921564876359	55.44227718884963	54.0	-29	183	13.76597916201232	60.53890389627732	0.2334920514292865	217947618.4988708	0.2796068645237112	591.1127850774654	22.36575279820104	25.58366976369751	1.277294551190191	2.909085639618015	0.97455987090777	0.4976820241923911	0.7078042767204951	1.425384588479687	0.4646444240853928	0.6877275231439302	0.6726999113510398	0.988399531016454	0.931591970980186	-0.1117181333031732	0.5794458384257288	0.5006013884641933	4.677809940460815	0.0976213428952364
0.9503357691949832	0.6523114486248688	8.863616902707768	13.58801370325949	16.0994850976718	14.96460872058325	14.93623531845563	16.70400379177942	1095.717112223307	12.91317545451908	0.7814324930797506	657.7461097624099	0.6002882517986642	1134.735107421875	32.1	108.0	2700143	2.28828422598198	35.0	6.44696896034678	136	23.82202610990668	74.06553398058253	81.0	-79	215	14.77355371900826	80.95520456172703	-1.451314942001316	7436764.701843262	0.2581181072674144	1068.041821802243	50.90831070462811	82.93098134022169	-7.138250455152852	4.007152768836209	3.252885614246201	0.1348709171122602	1.268463292207904	1.992862517604427	1.477121352064184	0.5780154032260357	0.5356265186012822	0.971437729512513	0.8976018801583816	-0.1302226552908205	0.6396043425341419	0.4531469165637471	7.118296850272833	0.0712664520305372
0.9653970216267944	0.8418114630250376	26.74066587889543	31.76562336512172	38.38061894938122	40.3477368506331	43.30859622775765	43.30859622775765	17039.79557133098	30.66643818680702	0.7480191920907354	4281.023749487924	0.2512368022002938	17099.15189047296	11.0	73.0	25405405	2.045476246295565	33.0	2.8147267606394	127	19.28196445823841	40.91536354801661	40.0	-35	162	13.8680613278473	47.37606995724788	0.1348245971720298	38378909.70350572	0.2794008724384054	570.4250303276791	16.83266058002223	21.98885529403212	0.9848946647069152	2.772629452808403	0.969663827386764	0.4805706293475804	0.7011547100888804	1.427893669218354	0.4692530162678441	0.691028727752732	0.6761696413965509	0.985540450682816	0.9249990209210904	-0.107224933536072	0.5658402400822052	0.4951851800603267	4.047248814103813	0.1001749762588453
0.7775914853707354	0.6692744483966574	58.91632196866153	88.03013787513329	102.3394238112352	103.2496985184006	79.65676643859658	103.5830464398766	245256.0942382812	68.45148566771553	0.7699588087017053	24609.14382342192	0.1003406007090394	245359.5151367188	35.0	109.0	1796164627	2.290724112256648	40.0	2.954171132146944	195	23.10726800255872	71.95303535645827	71.0	-31	226	16.46604801646647	77.51584717856016	0.2155055073178423	1474293329.095215	0.2367183891912782	831.46726680216	29.55096472193158	60.16377152828363	1.933530084545844	4.548211673598766	0.8611193921258015	0.6810877822853214	0.6528683921371677	1.362967794014986	0.4255485512184348	0.7064644861520388	0.6943539205318133	0.9916165417586648	0.9422001954996766	-0.2093572354274161	0.7691599679843739	0.4874816881960461	5.350606162310611	0.0827679609570206
0.8058205045254924	0.5454324437764634	23.70809068204228	43.46659417230899	52.7073287124286	42.479878049054	50.48163535200202	56.22299699077772	24336.18479410808	35.02627284593486	0.6444467564713879	6301.811551325415	0.2589482124926631	24375.8447265625	48.0	109.0	128162618	2.032942713104174	32.0	3.161773927478318	174	18.82271670395609	78.91565116032638	79.0	-30	204	13.3083294201787	82.40407899382402	0.0152226132202946	165522521.7822266	0.2862491087025429	562.7522367620664	32.31123163544153	19.44129134988796	0.0859575923894371	2.505139275621199	1.398386340531496	0.2836470239884683	0.8774108745427041	1.61599281871911	0.6168893591405482	0.6382205264135834	0.6128037863552204	0.9836000368066766	0.916805140006322	-0.0407239546061401	0.3393277625833922	0.5109671056102425	5.659905710317901	0.0871335765091408
0.8698412976694953	0.8012829163673788	53.13872189684536	66.31705332961556	76.9894742831163	76.80316924867505	72.1186766075543	81.1539471299186	140271.1378936768	57.68531172584992	0.7795322414448003	16747.97313346378	0.1193971431682437	140377.5289306641	22.0	85.0	379246894	2.079816053411343	33.0	3.02742625573852	159	19.58796088651874	53.29746910160826	53.0	-54	213	13.87122073946068	58.6853753796285	0.0027085741009588	483456459.2336426	0.2759575793172061	603.3530708110192	31.97626495971999	24.70260035833527	-0.0318669867783719	2.867051155584348	1.257092991111582	0.3903019931382491	0.8225338858503458	1.558901085427125	0.5687450881248286	0.6539578745985642	0.6318548111604652	0.987900567141096	0.9284111778089692	-0.0685917161538474	0.4585010243363341	0.5079660606915779	5.619050546121729	0.0858679800240929
0.5835436136576717	0.477664954485718	14.36653144649344	30.07658676144933	31.09390513319105	23.62749173380669	31.03450091986289	32.19783343021852	4638.519086837769	17.55100012526464	0.6751470996334413	1992.226060467237	0.4294961437412999	4673.224868774414	54.0	118.0	34057919	2.073799405434616	34.0	2.725409419279832	168	19.73320948716775	85.97490619136961	86.0	8	160	14.3102970411094	89.3717899487817	-0.0253438119843171	37326527.68515587	0.2709996911179243	595.632344034352	15.09041551680114	21.35365509198021	0.0998687043231869	2.763049808251572	1.247761724563611	0.3763211859861543	0.825026824046032	1.536553561767197	0.5482172915435863	0.6515122536122776	0.6295166234297782	0.976310174892028	0.9025221676145408	-0.0734048152509728	0.4482576711917753	0.5141548050288499	3.83532124891201	0.0853227471368189
0.6744534268292228	0.5064666861687425	10.16569363164361	20.071791312759	22.62543162571711	15.77428683015495	22.13810522888081	23.10009216025988	1885.34408569336	13.53748843349134	0.7806741403401483	945.383633250573	0.5014382469621698	1897.0751953125	64.0	118.0	30931325	1.925060400178278	28.0	3.656240041404312	200	17.2979118044199	91.08458699971617	91.0	13	187	12.04666013456137	93.70072269128832	0.202624386029508	16651262.60375977	0.3119419855523038	483.4234439608529	17.25886073919191	16.58856238249559	0.6205872307077508	2.09337023083004	1.23627883671311	0.25691915746887	0.8113208820290959	1.549722845468325	0.5645972463640558	0.6579871362991819	0.6363805614808163	0.98543974180452	0.922592800829046	-0.0441255672625304	0.3323134827940871	0.5041022049320847	4.128491827034316	0.1051914180825697
0.828705005016739	0.5148389489562192	8.010995336953894	15.56019674345798	17.94583950728235	17.16064574276341	14.71404748220856	18.08926938456144	1069.534867696183	12.89481292034879	0.7738036132659177	653.6069619743785	0.6111132808435422	1089.69445438524	76.8	117.0	7213725	1.54942966310361	22.0	3.253626764667433	161	12.90052961302317	96.1383399209486	96.0	45	116	9.090341499307478	97.48973798230102	0.2967203543973217	10356727.44131774	0.402597898559404	261.668609101845	11.01025725718907	4.086047589278194	0.3015033272778007	1.111910316444234	0.7214474939737421	0.2102236609553647	0.5769613314077001	1.275687809084177	0.3796002193371383	0.7347713950731625	0.7259679505527539	0.9811499063810724	0.9201175881153256	-0.0555776268818905	0.3587587172492586	0.4583650654927323	3.303323692164353	0.1898165794702087
0.8961544384515537	0.647322122117345	54.35723672810124	83.97246883870206	94.33470848526538	100.6846176185816	92.7451606554218	101.2095887255748	241099.2429583621	75.25230065753763	0.7297700406870604	25670.16491157006	0.1064713625666726	241365.3505	-10.0	58.0	81378521	2.175191638169758	35.0	3.381424689348834	157	21.42107106106061	21.02370154255012	18.0	-76	233	14.88994699911181	34.28379674370155	0.5877676033278711	283695696.521125	0.2620101504938822	733.3826926132168	28.3663133222286	43.11658697804259	4.293177210137236	3.506827660021129	1.124726062091802	0.5109695730521221	0.7607704909789536	1.500210724854592	0.5305439280658137	0.6741632343859171	0.6556787208149619	0.9909840790206824	0.9388647613154008	-0.117563347423187	0.5891359999165862	0.4976969186988358	5.269670663280934	0.0909192013317252
0.8504477380368836	0.7747193174069027	12.09439280036435	15.61132209901004	17.43357570646664	19.53463225792019	17.30454100462928	21.46641932936781	1512.618984603771	13.2766135668683	0.7412948091228259	859.6325731131451	0.5683074071282563	1538.11585245136	55.0	103.0	7754266	1.706649908371756	25.0	2.914841669510437	140	14.48346596615931	78.13953488372093	78.0	26	114	10.20492726379786	80.25222903932782	0.1562390065833371	9906112.507246343	0.3521870619529586	334.6333539364908	6.682734405385881	5.906220820492051	0.2337022635158677	1.432287359700338	0.9839019566642244	0.1832734804560925	0.7057762637768324	1.435434820630619	0.4771173361130775	0.6901096113654028	0.6748485931018797	0.9648350277938836	0.8887494992455884	-0.0347595756632219	0.2680184872763579	0.4935834279308064	2.562993995750525	0.1353918909966396
0.713905863936649	0.6423101519375856	15.54005973933937	24.19401233572503	27.01566114803828	28.19546835991834	22.62450901573612	29.25688207799631	4428.320045471191	17.27224727862972	0.7946525090969608	1641.091764472623	0.3705901442581943	4462.679443359375	48.0	107.0	25379363	1.96459607557185	30.0	2.733879824476244	144	17.68615858441675	77.96402691511388	78.0	11	133	12.61302238995608	81.04417391949896	0.0160907469343388	29311584.25094604	0.2963139335759508	489.7686334733957	12.81327532405967	19.0784507046551	-0.2400691199978965	2.594128659963066	0.7753389504377682	0.5359376924129859	0.6145935047793132	1.291401156740359	0.382572054725641	0.7186981951167836	0.7087709606785586	0.9797575512819529	0.915033248985866	-0.1520120696478216	0.6248944478903221	0.4814105870690207	3.515079150945785	0.1151639701715706
0.9754079025038856	0.5786955435819897	9.945326140574956	17.18576590207645	22.13581678559942	19.55757132650693	18.8248716717281	22.71786073311179	1761.524876912435	16.76313187146719	0.6804627651405096	1036.586653325593	0.588459843463864	1782.99853515625	28.0	53.0	3160955	0.9340323144729707	12.25	3.06310181674536	77	7.80116906093986	40.21963123644252	40.0	10	67	5.475966212931454	41.402703287097	0.1863485831205796	3056387.274780273	0.6411666376499263	96.56510268397004	4.355960437643362	1.033751975511641	0.1380206605488929	0.4680550780466618	0.2816327090783695	0.2460966352164323	0.2709672399877467	0.8628261513565666	0.2058782953487292	0.8662939581878971	0.8655829269151888	0.9836215842146364	0.9461620676388052	-0.0715736198974872	0.2909957582559273	0.2616349545334517	2.075876199403335	0.4802023425001948
0.9381240949862872	0.6824809506078358	12.83367083512043	18.80443816591572	21.16283968874229	21.67432542078966	21.01820746795538	22.83019066041325	2972.340504964192	17.64089653612528	0.7642148496943506	1308.1805627599	0.4401180014789927	3020.109558105468	52.0	104.0	8053706	1.847501684435822	27.0	3.273852061872477	153	16.35950480584391	76.7607843137255	76.0	4	149	11.6553767644759	79.47724301246707	-0.0085004517617992	19076921.15197753	0.3257054978854286	424.4141484044598	12.25917963588215	10.03432237780779	-0.2955564336941365	1.807435571176218	1.158307228643426	0.2190262869017503	0.7861774712239088	1.505832030138252	0.5257300635443979	0.6637766322728653	0.6439294184060921	0.9779230595688678	0.9067193915363552	-0.0458366694725692	0.3357766049656023	0.5078915250598188	3.477702016242432	0.1148403536709841
0.7465077833485708	0.6771986045638563	11.89696359094596	17.56790919350475	17.7497645617707	18.381396782635	19.68340828170956	21.2474243398267	1856.643769264221	13.11458095011221	0.7756372485446477	941.841574510805	0.5072817899171106	1886.762981414795	51.0	116.0	9341082	2.156419663942146	35.0	3.031507679671605	167	20.75641581655362	84.884388185654	85.0	-6	173	14.63011088696386	88.7849628048194	-0.1039608260273807	14872917.91051483	0.2611055920525557	677.4102626003669	23.25078388796321	27.43802958098849	-0.4716791134106238	2.982131480018579	1.719911120236114	0.2694333653321026	0.9896436482870716	1.731360659527573	0.7298309612422901	0.6095020086768217	0.5769454844362352	0.9750903342070056	0.8977055969275365	-0.0409393276065965	0.3787367973575219	0.5060479050718695	4.788917119522542	0.0721373812232507
0.7890978880698365	0.6964281361960415	14.47894335072421	20.79029062468615	23.45137122075784	23.45137122075784	19.93101659131519	25.41545930923567	3027.552220662435	16.40557442429796	0.7426627951563411	1362.762638830004	0.450120275227434	3081.984619140625	78.0	105.0	9817981	1.089132028273206	14.0	3.723439834426715	148	8.687485782018893	91.4939446366782	91.0	64	84	6.029719042663892	92.15781653657451	0.4634645287267818	26175489.99395752	0.5684064486775781	121.9212436093916	4.45768391512728	1.287390306131633	0.1438585764192789	0.5640700838841691	0.4030481532156784	0.1630531541050026	0.3724667836832043	1.022509903230696	0.2621366969142819	0.8188635030804767	0.8168247451116453	0.9768309563320036	0.9265260222477748	-0.0374929341688414	0.2155719620656612	0.3457080853422895	2.10163071090652	0.3755329032935376
0.5883281590395854	0.54853072504622	14.44995159780192	26.34301222886712	22.60354321816881	30.50871677597087	25.76885503413972	30.69958158822988	3483.997186024984	15.49833588816667	0.6711510025557097	1655.957087429653	0.4753037959020262	3507.556915283203	87.20000000000005	154.0	58099689	2.19701229664983	36.0	6.881434036005042	195	21.94031129124589	120.935518252065	124.0	-72	267	14.8094714416626	124.4221270812955	-1.235127096524657	54300017.56668091	0.2616782850475991	855.4661325385025	70.2858429525345	78.34257536499362	-6.053371007551092	4.023054923469672	0.7635055331347934	0.679098894237971	0.5929694642866988	1.306160920302972	0.4030819543603202	0.7296721060241483	0.7204076321577274	0.9938320513013684	0.9516523420855288	-0.2243533432535844	0.7704426719950257	0.4640216065663197	8.334882397211045	0.1030622032086128
0.6398651123933912	0.6106517931614297	35.01518466905986	57.34067280435116	66.0569407741418	61.35648705369756	48.11182451098564	68.0413757835037	48653.37892786662	36.69029604866883	0.7538631244810804	8549.360473810555	0.1757197683327568	48726.30406188963	18.0	102.0	180746592	2.421534886979523	47.0	2.789064975607313	190	26.59835814441206	56.78936644079041	53.0	-60	250	19.49885833947684	65.44070379306606	0.467335615304541	208669700.9890136	0.2129347017145855	1057.453572185439	33.71870613129938	90.46595021050388	6.748089167891656	5.64728310223503	0.939036370578884	0.7135582104092824	0.681607585929343	1.40756673906037	0.4617523076776716	0.6987437651217119	0.6848271369969035	0.992435717184672	0.9448114699793706	-0.2265671842436838	0.7963912700599493	0.4872784679442374	5.704467020534386	0.0744379187637813
0.8344812162129814	0.5422804384956258	21.04032911799783	38.79971989468609	50.44370714779634	40.04391551218739	40.0099273832847	50.47641228925177	15276.03333827377	32.37763744644066	0.607560156109913	4900.441823985912	0.3207928207192349	15370.10063155727	40.0	77.0	22782138	1.403201898805723	20.0	2.934034280078959	107	11.35459914186362	58.87389273635046	59.0	10	97	8.115513208274535	60.57402175397569	-0.1578660232943783	56396159.39153245	0.4509683248312829	203.07686551982	8.109343183404377	4.080767371285832	-0.188627770281091	1.135683165500043	0.4685606923637306	0.4162135089260964	0.4250978106594625	1.068291414090097	0.2788897671421492	0.7946716196385151	0.7917973828406955	0.9823274329368246	0.93018353193192	-0.1223333161664055	0.4848402786927555	0.3872877375211377	2.818220176889187	0.2382638598198262
0.9024519276676126	0.7402089130368612	40.13305458943357	54.2185508477321	57.61410267229235	64.35466811490092	67.01045869480129	67.65344819888054	71702.72860778806	48.92963572788031	0.7531916541873318	11081.59857196549	0.1545491892307408	71815.13992365083	34.0	91.0	165418304	1.912109323755516	31.0	2.839608662077846	155	17.53762656705744	63.07725818162261	64.0	-54	209	12.83137023430511	66.69545044220685	-0.1652102818000118	319454073.9423188	0.3042674290641948	469.5426099777934	36.25796247270662	17.7799070019465	-0.5624762541838468	2.570235231831703	0.6410642299997308	0.6002922212027709	0.5430249033527533	1.218264387972846	0.34184264083349	0.744353154800669	0.7382616785554149	0.9937156249699062	0.9513697711611564	-0.1797733331793334	0.6908525857125228	0.461511629675221	5.981230417005843	0.1233932024299808
0.736742465506801	0.6925558180666704	8.535679233146682	12.32489715698984	12.28974443320299	12.73806054174029	13.64972671336042	14.84261345042179	609.3232433939294	9.08027511855846	0.7022914340515112	494.9164813586183	0.8122396227689171	615.9356006728049	45.0	123.0	11228075	2.418464708445815	41.0	3.048932505204437	197	25.25481693494257	83.67615658362989	82.0	-3	200	17.71415185712167	89.39525969264821	0.2010502655795554	4922257.024572458	0.2168316004103291	989.813274907866	23.17116574462898	49.58835984578051	0.9388795431283934	4.010550912077812	2.449521217696894	0.2409317069938304	1.200670508654015	1.93129864298236	0.9851592469414888	0.5652918692208669	0.519902694702496	0.972174234848984	0.8904330165340022	-0.037112190885687	0.3602712035454502	0.4769727748285526	4.772902575380195	0.0520472983837567
0.9546525656111844	0.6848029254418109	9.569154762118153	13.97358919859238	16.4123184224533	16.4123184224533	14.63963421674189	17.58100110915189	1344.502548750001	13.33992277923295	0.8263825502526523	712.8706583647271	0.5302114592698175	1382.618205	59.0	100.2	3544770	1.588658559136226	22.0	4.270109715353375	147	13.05592104087678	80.08317580340265	80.0	12	135	8.935638872357778	81.85895472585192	0.1585374175542877	9264770.38665	0.396135662751348	287.5734220503787	13.46613453078504	6.223684539157035	0.4573008438191206	1.281954083205825	0.7824105644126079	0.2476388875669831	0.6212301015876847	1.269477359243044	0.3748255349678536	0.7145185053267817	0.7055029954886501	0.9796381107349104	0.9140486911641	-0.0868660840275655	0.4331935312340997	0.4965347099232875	3.652398619888237	0.1757404127614421
0.7820500592984956	0.5658444803935901	10.30550924957167	18.21261778926139	17.75318969313067	19.81620975656609	18.29259642990817	22.36065198849553	1679.538763346998	14.2431788220727	0.7305568294207888	935.3126481087908	0.5568866098957385	1712.221260197897	48.0	104.0	5697167	1.883571551296988	30.0	2.95518162586844	142	17.37581536443194	75.72687704026116	77.0	3	139	12.57868384307013	78.7357047840089	-0.0660924194590619	10614592.44863751	0.3128240588897663	464.7513015637711	12.02950139701712	13.79860175288249	-0.2000879653363162	2.127596307664782	1.064118099450902	0.3335832458977976	0.7547626494564864	1.448764014784773	0.4799941379175454	0.6710667342628825	0.6535370371564724	0.9727315286957972	0.897552237682424	-0.0693266210163106	0.4286942874137599	0.5133391541431698	3.429584740729886	0.1074031083878834
0.9600108883287998	0.9112863385147958	12.503410742789	13.72061690639072	16.58005603757805	16.58005603757805	16.11714797354884	17.38616189641294	1597.480616569519	13.1719416247233	0.8707747085535321	758.9305747035678	0.4750796766056039	1621.760215759277	60.0	94.0	5591725	1.281679959876636	19.0	2.56402850145401	114	10.68132624950807	76.68939393939394	76.0	48	66	7.819346999779573	77.79235459156916	0.2320480020694955	9814325.91176033	0.4480730308652387	170.387290108881	6.440511244932869	2.284008186616764	0.400634473412905	0.950348640794527	0.3705169779844163	0.4377156411964278	0.3602508122581346	0.965900023319903	0.2372610712018547	0.8215856214919798	0.8209012104435609	0.9783860512784393	0.9282920430725824	-0.1353193007462207	0.5115936485554966	0.351267917247638	2.509066406313243	0.2527422659445028
0.9145635700496498	0.7558423979580557	16.90080459815097	22.360223035661	24.65247670113024	24.15542111835941	25.04480576509414	29.65022875006884	5281.703168857628	20.44984540660055	0.8093122918406372	1812.246688374622	0.3431178599850378	5321.18891771496	27.0	95.0	12818026	2.152131939228049	35.0	2.842048090616464	134	20.89029801133079	60.24462365591398	59.0	-36	170	14.86633249791144	65.62874669284123	-0.0026900153210604	22919065.15395908	0.2621945546450456	677.7177130304082	23.87998493458566	27.38552174432058	0.5401916894078431	3.067185288756887	1.27069353646624	0.4131906356082716	0.8232977038540051	1.56039188231465	0.5763332586568658	0.6548122624187342	0.6326115067205209	0.9813138742026416	0.91328664594077	-0.0845570141154047	0.5059455836933583	0.5050214357611328	4.840362576273531	0.0837109403557424
0.9453448758521824	0.8077973061507375	18.9722775099948	23.48643324944997	26.5635275021866	26.66938528765026	30.35726565264645	32.09893969230441	6479.261109798975	22.20277932441185	0.7497719442832541	2241.6712762856	0.345976375746825	6511.005035431434	-2.0	100.0	26703180	2.749667287802848	53.0	3.051692084359825	198	32.0125272988114	48.3717549325026	48.0	-92	290	22.41476049749234	62.93892604116274	0.0679177698675793	25784448.97553492	0.1744980274566971	1621.481735964864	41.13739746080557	103.1365260115185	1.22182193782587	5.741857671632354	4.611370459899265	0.1087860154265924	1.668283275359731	2.330080577561275	1.808350407839329	0.4907982492653115	0.4252997884249633	0.970753717648917	0.8860086851938134	-0.011744261549884	0.2086691277657348	0.4148976692531989	6.39176611563317	0.0320120237623069
0.8098171045158061	0.5212900531521514	21.16220712019755	40.59583909616789	52.13894415579072	52.25205562508636	45.03861415140296	54.22420503729187	17339.19582176208	32.87520487224825	0.6401771039346799	5060.614877774624	0.2918598376646248	17430.79443359375	76.0	126.0	103409184	1.841386320997012	26.0	4.694084567276835	173	15.90258724562064	100.4971498371336	101.0	-51	224	10.87130299070996	102.5971693230104	-0.3312145501364103	183479664.9887696	0.3334014568456959	426.5020277071906	56.36607824829562	15.29305479690946	-0.3249923618120748	1.975433905562245	0.7863735794866181	0.4244672343001711	0.6048608411660281	1.309352533659665	0.405323577756581	0.7255075305381701	0.7154688576295107	0.9923551598784556	0.9463515188238592	-0.1102931318481687	0.5017794107785339	0.4661433363424911	7.48787787232144	0.1409361413843082
0.950040183801934	0.8642874545365412	27.37357797059729	31.67184462405032	37.94995757290325	39.11129764550935	36.46189354361801	39.43545589802108	18355.26823997498	30.08952508797906	0.7804338727867339	4311.765874156818	0.2349061761334792	18446.68388366699	29.0	98.0	35530393	2.183227913318939	36.0	3.132088424497611	195	21.27737867298027	61.60063331222293	59.0	-25	220	15.25112832772975	67.08477051054274	0.3561924687233799	83016836.977005	0.2548821714387017	705.7284099852361	15.04148391700035	30.2414133361024	2.239751465081328	3.040293145185871	1.435402374098034	0.351840147917061	0.8846040742580061	1.607111254518959	0.6189164740063021	0.638580791539204	0.6121807546856316	0.9831935367129414	0.9163382746044464	-0.0762574887194084	0.4235410919070546	0.5015775991636542	3.825464745984765	0.0825015435624968
0.783678404798669	0.6648647525583171	24.05232559520208	36.1762681848477	39.45966549282525	42.68961624998858	33.23102877351147	45.11362421670221	17476.31479740143	28.35056014267029	0.7651514473016531	4256.343076613364	0.243549233688915	17551.49066925049	65.0	122.0	87016973	1.938562458326108	31.0	2.864773922686531	172	17.74895635251839	93.04677317637166	93.0	14	158	12.75520231922775	95.63578176517642	0.0709700240885483	160529492.2930336	0.3009950396059507	488.5007553012943	17.44698945084525	13.10783257839412	0.4494841579462499	2.069673246070802	1.281186516112099	0.233801610255528	0.8354397472602059	1.5619430644758	0.5684785158787773	0.6494803732692761	0.6265822291291936	0.9757254140805204	0.9015174699872524	-0.0385148332219104	0.2898689171523698	0.5104658448451387	4.15312415091192	0.0990617009395893
0.7021455392531726	0.5958954995632402	12.20494764858121	20.48169126554368	23.63061198432885	21.68876639854432	19.19988991387914	24.13218305315814	2476.394732157389	14.38112815846216	0.7642955712242171	1158.162136236912	0.4676807462063782	2512.981262207031	57.0	104.0	8368951	1.653501148137104	24.0	3.098408060693004	143	14.5067474147981	78.60778210116732	77.0	20	123	10.11080800195672	80.70193513559852	0.3704678421488457	16366550.23138428	0.3652942512377174	333.6189277657496	12.92545910579809	7.817234233178876	0.866926665950905	1.597067632178141	0.679497445745209	0.4046845152872916	0.5619092471022196	1.236960312877636	0.3539738408727931	0.7379655007479914	0.7308041963131893	0.9821632142895628	0.9217947583036378	-0.0999099912331309	0.4895352206545205	0.4654220453657614	3.563024158649189	0.162573280144612
0.8615690525331174	0.7791835488413718	39.6806520443425	50.92593664656643	59.91101755937718	60.91398053813263	55.09988316684528	64.31378643028258	58444.96973437426	43.87621098594381	0.7007091119567467	10393.88206628266	0.1778404901828449	58604.140875	20.0	81.0	56422062	2.008317217535199	33.0	2.782550320747759	151	18.97458414148611	50.71355116934815	51.0	-49	200	13.82465998530281	55.85231871689905	-0.0002664005986365	182814533.63775	0.2848181015974866	547.6172338479788	20.17160514786438	18.3857638667675	0.0291663474748466	2.637018332735032	1.037010805102784	0.4339560628135545	0.7293785814908428	1.465333116516828	0.4970958506832054	0.6822579144680442	0.6658626748927124	0.9877061206765896	0.9297766194433374	-0.08796848956666	0.5173722483930251	0.4995662653428389	4.446222075946505	0.0963470796822729
0.6709023470553502	0.5535704078691495	15.61285850156446	28.2039254259685	24.43019064283936	29.45430493868331	27.59269074640695	31.35485975442358	5266.923098022974	18.92207976445633	0.7469805007399266	1959.804922939647	0.3720967415824415	5311.528961393818	72.0	126.0	29322673	1.881491214254062	29.75	3.086040104800038	173	17.04179535658468	99.36539816772375	100.0	28	145	12.00140580036294	101.6472381764187	0.0673217016862376	54879572.53875285	0.3171922777606439	458.6786758633088	11.7836853570595	11.72129925158937	0.176191428924022	1.964829337129868	1.082256590691509	0.2890029448381241	0.752333813412242	1.479583846920757	0.5059522384693343	0.674278117550988	0.6566581838897623	0.9724497676430848	0.8981932010129114	-0.0493310068622216	0.3578864506328542	0.505374659696236	3.400319613881374	0.1120519151291039
0.7959870765144547	0.6540646243637511	27.13218096252771	41.48241618925783	45.61671290218094	50.75369543195845	43.3789082965443	54.29216404786239	22780.0101466663	33.01946718924322	0.6723570378053122	5779.897163214776	0.2537267159233738	22897.93594	38.0	97.0	37530615	1.975785630262052	32.0	2.681584050794193	147	18.50827045362233	66.95005327650506	67.0	-7	154	13.5079198477944	70.70183873139368	0.0045200368525796	114461057.280075	0.2898247552104961	516.4403662731338	17.44333648699401	19.37827540098874	0.1093340423151854	2.718939303682913	0.9381666320290404	0.4893069525224571	0.6758832648324736	1.396546028533883	0.4603007923331971	0.7023362519618351	0.6881873760545686	0.98199265886583	0.9190402971217608	-0.1257652522352455	0.5728076908447549	0.4781384586697018	4.122782452346026	0.1022346891514844
0.9120289527185688	0.8744018094006443	37.0343823135167	42.3539634929413	51.13240551434849	49.00610508651085	47.9817338438014	52.3839076907976	41998.61885865572	38.62804096794774	0.7083991026814456	8248.268590327236	0.1963938056650476	42101.52587156458	67.0	101.0	156699522	1.313820890024191	17.0	3.336454087895107	142	10.54063750409405	84.29396179054525	84.0	20	122	7.501351654634036	85.34603455509657	-0.0740083381064763	306665224.7266677	0.4895935218604107	178.473619933835	14.96204975492322	3.065176403745931	-0.1861752914748858	0.9200651393507108	0.4831757869407135	0.3109324233907236	0.4399741723860291	1.093168949353453	0.2862702782221577	0.7871606447570847	0.784333075262454	0.9871203124875964	0.9379155023884558	-0.0688605812194733	0.3733830488998603	0.402668953217302	3.853897404394229	0.2637785506338065
0.7731667771102188	0.7336663974618853	11.30393277657804	15.40745605316521	18.53201575409853	18.53201575409853	14.0137637464323	18.93521033819687	1469.115161895752	11.91253314009308	0.8187616772896974	763.3033669219261	0.519566734262654	1507.636947631836	58.0	123.0	4548387	2.133743871163723	36.5	2.953715505926009	172	20.96450215059377	91.81362725450902	93.0	22	150	14.90323252622292	95.4725301226276	-0.1123737776684725	13742116.82029724	0.2631997461857583	685.261858386111	15.82726681797672	16.16631826066077	-0.0904696767976903	2.223804768925011	2.482079073955845	-0.043352730212896	1.244334314337661	1.831874726699955	0.8366385437577346	0.5486503739060674	0.4996167831256204	0.9549088556917712	0.8604148566797404	-0.0821782825014822	0.5294696207786395	0.48234354834539	3.985452731910395	0.0727230190652234
0.9387001925209516	0.7068061657458382	7.515439045261417	10.63295626083136	12.06696201475852	11.40625	12.39408250940746	12.89535897922679	543.0469512939453	9.981158089109254	0.830977692283425	387.3643767801465	0.7133165481495732	563.1256103515625	52.40000000000001	92.0	1675894	1.385844645788032	19.0	3.008459543104498	120	11.51686105885515	72.66885245901639	73.0	30	90	7.993082987755904	74.12647587892944	-0.0662980964927786	3094225.677490234	0.4312066648750335	213.9723085192153	5.534956937590973	2.160648983487492	-0.0536874772024951	0.8642250039777385	0.6320558284428863	0.154181905635109	0.5467687114175421	1.195879473371442	0.3291546449042885	0.7408301637954529	0.7351443559937633	0.964325312156748	0.8934891616173364	-0.0379700336501578	0.2800608529983343	0.472142484020366	2.340186694301936	0.2058619281432412
0.7802034028708328	0.7271144330796311	6.739697621629032	9.269101691577786	11.62857806893362	9.700585616534498	9.787576571929336	11.80802840091469	328.789891880079	7.231784681324781	0.8352581129082544	275.8093978300625	0.8388621567802327	345.218434112595	51.0	99.8	1247002	1.662412886391259	24.0	2.615659376585701	124	14.57703110103326	77.49238578680203	80.0	32	92	10.68515625	79.56104191665004	-0.1485589672350723	2185218.668910021	0.3632404854544049	324.8895359323868	6.389810724777536	4.945803600999603	-0.0378467817682764	1.312294198134462	1.053513918226656	0.1134422805737335	0.7734660563966804	1.342445994536176	0.4102657496640715	0.6590146788322482	0.6412717579846573	0.9432061650863398	0.8545357818360164	-0.103832145749176	0.4989471449646867	0.5371785785907818	2.514887385365941	0.1460041520946996
0.8780033904400616	0.593363064872372	27.58986156742757	46.49743673102056	52.42398535975685	47.3828241560167	52.0230425580819	53.54710304955816	36857.78295145927	40.8249070966083	0.7475594265404075	7164.587776402914	0.1943846645859977	37003.284065	29.0	101.0	54706108	2.169033196551263	43.0	2.5314788863866	162	23.28251214497165	61.14052583862194	56.0	-8	170	17.71366894787393	67.14811266791938	0.490669216062619	166842961.70894	0.2544441283345147	770.7051350403981	15.32362765917424	40.81975878889466	4.48031404532201	3.782374759394724	0.8482858643872544	0.625619333268222	0.6228218905862462	1.343337827988343	0.4341628131870363	0.7234394061704934	0.7110736269871715	0.9873355501161982	0.933235334638195	-0.2007018072915912	0.6993320263863035	0.4508619707979764	3.81915180393647	0.1113539336595265
0.6336938819494082	0.6013743022780083	11.3866392609268	18.93436287149978	21.99954701797508	22.32845588225249	14.74895611549618	22.79374825110429	1612.776961594581	11.99858991027944	0.721959671115403	921.2002772983108	0.5711888867680154	1653.35760836064	50.0	90.0	2902975	1.466995297071474	19.0	3.225147234178334	122	12.09322869522752	69.86067019400353	69.0	25	97	8.484523066250434	71.55337421500141	0.1692994828368114	8465001.416456314	0.4240176180211453	239.3721215966953	5.090862291588512	3.234861805349146	0.2709467621345005	1.022474491088155	0.7110147117445975	0.1801948304188775	0.5846311087131457	1.266051569433227	0.3659532262274086	0.7280741818373961	0.7203228059465724	0.9605772295876196	0.8872095138657022	-0.0303191431882489	0.2662293845549531	0.4804128782596844	2.238845242168649	0.1941901724772677
0.7794860493136723	0.6629560584902195	23.23189195021096	35.04288354060452	39.60781814329078	37.83007791113462	35.09753267681361	40.93687234285671	14524.86118561133	27.31543884762493	0.7789101484070935	3696.052140427925	0.254463852920627	14545.68741855468	15.0	74.5	68379400	2.054030108373111	30.0	3.608459904136403	158	18.80483243527709	44.13878397393172	44.0	-57	215	12.78279601181057	50.31905903325449	0.1050816818946951	36829792.57455076	0.2897258743300213	583.7754512947383	28.01041373976873	25.59868203592479	0.5905281619601402	2.817367625599474	1.092524577741232	0.440373492569115	0.7285548692767019	1.505527330975149	0.5509544411798433	0.6890408205801888	0.6715836248967725	0.9894974807014078	0.9364151284349452	-0.0948375184367723	0.5308727884193144	0.4756823589711327	5.251585143445492	0.10322112356097
0.783039297943751	0.6850564771835849	39.89694538653626	58.23891418494606	61.32533831248406	57.24022194596079	64.1632032904697	69.54855121828564	71613.94437154134	45.60335847638652	0.7276231021845471	11461.53296896124	0.1600461065165953	71732.48291015625	58.0	126.0	352484903	2.205643798111676	36.0	3.394387063327018	199	21.31453472036878	91.94888836760758	92.0	-45	244	14.78249694821855	95.84982832541876	0.0378543942892556	658865365.8676147	0.2558037757153736	732.5915179734898	38.19699902099144	43.20737308454176	0.674220889748708	3.622359397981736	1.188166625405758	0.5035254565828848	0.780454461984989	1.523268728104321	0.5591325331524838	0.6693869301865288	0.6498257837508168	0.9885939235967676	0.93201171099613	-0.1179014540530735	0.5861888694854135	0.4974331901987686	6.130879299187786	0.0823659335688534
0.9662098460853932	0.7598923325363908	76.75001874495429	101.0011753754322	118.4338925901809	119.6768478553712	112.3648344370533	120.3506940186938	514515.7856941223	97.5883301139402	0.7545912118463941	41150.15897220392	0.0799784187703572	514680.8662414551	34.0	104.0	2197633522	2.155075488904057	37.0	2.642520151124692	183	21.32979309296546	72.0211269301468	75.0	-49	232	15.52427430075194	76.68179383678306	-0.1783024205627152	3026373677.986145	0.2582762641538002	693.0547817385824	29.62517081416562	41.78097352261469	-1.92763753615003	4.018529222273358	0.6322560152008148	0.7279183633863769	0.5367253171528967	1.216622884740272	0.340726623766215	0.7471879142632568	0.7411852666960252	0.9937993706088496	0.9519252470892328	-0.2613596048655265	0.8156932155988922	0.4566057410885183	5.364550622569417	0.1031523778220304
0.7825080802340086	0.5911059666757145	30.97258469771974	52.39768576843272	53.44503307689335	57.69666194131339	48.98813069642855	59.50820768826621	44786.15363273766	41.00161249936112	0.7467332936909118	8167.349110172251	0.1823632629215585	44841.87104754532	21.0	94.0	189282999	2.265780695955136	39.0	2.970704537651715	191	22.98721924004884	55.74197492487825	53.0	-68	259	16.3786960279986	62.63032194736299	0.3758540785792563	175894805.3600798	0.24019064479975	815.389458704583	33.05758504503839	53.37120745582402	3.338995693446173	4.285269671884689	0.9359956696359852	0.640845573795246	0.6834787186025741	1.411873563611528	0.460739152138411	0.6972471118023237	0.6833932331710766	0.9924566157583714	0.9446268056676564	-0.1793684612020619	0.728014600740591	0.4909651068873857	5.676251278693674	0.0831513572791532
0.9110744036141653	0.8054496697228608	20.88375323171187	25.92806728556678	31.99052751028804	30.55339775828436	29.47813488231846	33.04752840668699	8498.608023927833	23.6223984390657	0.7400729598756448	2721.289758357	0.3202041735182053	8575.881351302722	41.0	82.0	11587675	1.57452654640352	22.0	3.308120654541536	115	12.91028999312213	60.61237674260455	61.0	-4	119	9.198384432258592	62.76978495067643	-0.0238830575035903	33789366.18070614	0.3982630865366373	266.1856883667355	15.12764169045336	5.581484730819946	-0.0080350500846123	1.339234396269856	0.6373066930346389	0.3538373950168889	0.5385715298461841	1.214655570616658	0.3409868742849891	0.7468127819123639	0.7405877513957535	0.9832028124268188	0.9248073229981506	-0.0795766196012724	0.4282308126617101	0.4555528914069555	3.866722959989769	0.1795150763254531
0.9204012321670864	0.5176028473064005	3.913725956021316	7.561252756603452	7.852709026985528	7.852709026985528	8.309973770265463	8.309973770265463	146.8916015625	6.959386353904596	0.8373691302119574	160.7799250892596	1.09454811152597	156.62109375	22.9	86.0	434025	2.003512804044461	34.75	2.542352188344196	106	20.2497520661157	57.88181818181818	59.0	-3	109	15.04229263981821	62.81466244581609	-0.4318353428337135	617977.001953125	0.273388429752066	595.3769421487603	14.22123162048916	16.85237732358161	-1.321920619425346	2.534447919639955	1.353934580050387	0.3097856570647315	0.8759659699539571	1.525778906127786	0.5570641876591561	0.6349752228228633	0.6098138760326643	0.9658521553424196	0.8830779567480029	-0.1261971990984338	0.6101956021413861	0.5210516931617495	3.731403060546621	0.0923642876032876
0.9299420421799524	0.783697431596184	23.17913590528197	29.57663885419685	37.32263066512896	34.48576260234975	34.58896830660933	38.26103420297535	13134.35220336914	27.50455993689074	0.8233483551839812	3269.687704645754	0.2489416801086722	13165.34655761718	19.0	71.0	36561599	1.827769635756153	28.0	2.786047708416297	120	16.33316931673834	45.07693848928071	45.0	-24	144	11.72307311444605	49.41492929024082	0.0810889270865953	32147607.12854003	0.3245514893704637	409.9048531931041	10.96351247240451	11.83944786062008	0.3097054027784514	2.056068935238045	0.7844678187443345	0.4473574720291439	0.6201212333565362	1.315266942976761	0.3935900676233197	0.7163201533874651	0.7063652141227019	0.9795418666148956	0.9142976042367128	-0.0996142958505297	0.5246773717213817	0.4857978575015699	3.26272392452638	0.1256707267147153
0.9752171989479036	0.8359977866840358	44.41123940837281	53.12363276047521	60.67656363870321	60.49203207022571	63.54273672444019	63.59189720736062	84348.81401324234	51.80708033860772	0.7848206007259386	11851.31069839814	0.1405035842772791	84433.21923128831	19.0	67.0	129160165	1.729452974952758	23.0	4.122841194412334	143	14.86979851482533	41.60166036012526	39.0	-34	177	10.04591574461169	45.89776669517139	0.7302931631798092	177867440.7521264	0.3708555670868274	375.9068428851666	17.36557715714453	12.81841950430044	1.762989626701627	1.714428762451265	0.7787404375990842	0.3731952826999682	0.6100033671997915	1.326196863493722	0.4034432026137891	0.7217652206712437	0.711824675520462	0.988289294703688	0.934062806792477	-0.0746606754816262	0.4514481965407793	0.4748334274048102	4.139021850246945	0.1644209263124622
0.8102325673500725	0.6374057791672816	17.81636877759258	27.95137628163367	29.00650230706653	28.53137852721288	33.18086135095037	34.05549431966831	7906.53531073529	22.64711536563597	0.8084149483946421	2374.145141022833	0.3002762964707537	7951.8260222536	30.0	72.0	13014222	1.622784980658575	22.0	4.185628943939196	119	13.38843854187773	49.89356223175966	49.0	-39	158	9.18186015436553	52.84648996996795	-0.1150718509877741	22207474.06845178	0.3836769879717807	303.3839499714491	21.24687660340706	9.324679211388572	0.212950983721055	1.617658439311728	0.5900855747944078	0.4650595656082825	0.501385090395459	1.188977768134452	0.3336220968459368	0.7634859071210855	0.7581626505527423	0.98842745104157	0.9385382669119132	-0.1251625615012734	0.5540624434120752	0.429381218214285	4.581364534189024	0.1727379023055982
0.9702961800623188	0.7903924724947949	38.17765771434919	48.30215246590751	54.83095693028369	57.27783379406579	56.53128454946429	57.95036349244283	61541.97135416666	46.86739402645776	0.7868865596804584	9579.722588178143	0.1556616139747618	61671.814453125	16.0	69.0	47465660	1.82475919985724	27.0	3.286613222558782	118	16.22353803334456	41.23779023218575	40.0	-88	206	11.70196416558718	45.94860071879557	0.1206554485414428	130206092.7148438	0.3274255775445411	410.7185647815467	37.4989248321522	13.26622918781122	0.7448757830494677	2.114111722393966	0.6323842658107528	0.5369424339886076	0.5386684861881051	1.208871080198093	0.3377473793687888	0.7457238798065358	0.7399907414679573	0.9923808297150498	0.9469741240991814	-0.1492618249564447	0.6235627927063916	0.461641018767419	6.093222335641006	0.1408439342124576
0.9215681945512432	0.8298357202294517	8.85899136184921	10.67559656193117	13.08341685144936	12.5632870555689	11.5497250478806	13.7980013740739	636.7665157318114	9.838290249336367	0.825292902759615	433.7067281768961	0.6811079374650434	656.3090515136716	64.0	101.0	2787969	1.4150209676787	20.0	2.90127866103185	117	11.37720404521119	81.2609756097561	81.0	31	86	8.792438563327032	82.46165405959246	-0.0148898840905801	4462851.926925658	0.4190600832837597	196.578233194527	7.507499893623038	2.451908815455559	0.1878862879554964	0.950062120858462	0.6347146888991406	0.1979645102740629	0.5540223020226503	1.163981262430359	0.3140106901914898	0.7363524882355054	0.7310580876763239	0.9641094484805044	0.8918755610362002	-0.0664278803444158	0.3451655142689686	0.4842201092208716	2.725494975341906	0.197988353694532
0.7498123141016494	0.6800423562807584	11.89674145728232	17.49411834043275	22.07890328171423	19.42596623240399	17.04264688198815	22.19987980578078	1632.179478804271	13.11730535600798	0.7278266145121673	921.0887279186674	0.564330540776958	1690.334320068359	49.0	120.3	4505613	2.191908282677113	34.25	2.716966157448985	157	21.10157954770878	85.0580985915493	85.0	18	139	14.67653665016302	89.06411877698632	0.0582601762708908	13408437.12472916	0.2519713350525689	697.5371175114063	13.79164423555904	22.75359349010361	0.4578535909460161	2.85260139491254	2.240454483010122	0.1217017667244817	1.143991960040245	1.859901909182323	0.902321531115123	0.5755844570443858	0.5343401572003317	0.9595154549581224	0.8709694595303931	-0.0422717568739104	0.3852237211855076	0.493465966100015	3.691407183996716	0.0644655449871396
0.8486257048838942	0.755933474691313	21.56391044173196	28.5262012646518	32.60681066222975	29.71420494005731	30.93178436193872	33.376069812559	9666.6433095932	24.20806765587497	0.7489997641236429	2929.90073086871	0.3030939114057378	9696.270561218262	53.0	113.0	82441124	2.019254502513765	32.0	3.139597601071676	198	18.86280854863938	82.7028094425994	82.0	-9	207	13.3778992652641	86.02206524805908	0.1474143614957809	71750421.29745483	0.2885535468158108	560.0410198424241	23.09217291660417	19.28393228970535	0.6205213499864068	2.465543472296535	1.253115310731538	0.3256791499343149	0.8182530257048435	1.55778380583387	0.5714734971791962	0.6557088234451942	0.6339752976935553	0.9852474852793744	0.921982750705856	-0.0542418406821417	0.3902657301739894	0.5072232425591517	4.773778496646365	0.0938442987657541
0.4672537542150916	0.2694286869543145	20.91066655833418	77.61113634451213	70.15440649656307	75.6434086108358	44.96748588858279	90.31102454224306	29410.59212779999	36.26409482587264	0.5289307891134205	8711.396649890554	0.2961992948675187	29517.72105789185	66.0	130.0	187093770	2.091104491568446	36.0	3.298260835629753	168	20.23809089471342	96.19006388258276	95.0	-81	249	14.83031664445338	99.38668636141102	-0.1282113392743404	291536805.9193039	0.2684836976687583	625.1850361661318	70.23237776589863	33.96297077162139	0.6177497237861835	3.497749860686484	0.7685571787975584	0.6394904607947272	0.5828176358845383	1.306822999593228	0.419953305706425	0.735305210785876	0.7264808953840358	0.993827981435557	0.95256715032623	-0.2056466096114622	0.7413832182378575	0.4556092021532324	8.339652390426837	0.1030352277690857
0.9201140162387988	0.4619124698939771	15.3636448218861	33.26094406027299	32.90319705723008	35.859375	37.89819290563464	38.29648014956079	10812.08307266235	30.6038608231918	0.7147987350805287	3308.0591401756	0.3059594638649985	10892.60032653809	45.0	101.0	34773824	1.930433071644797	30.0	3.036578638691997	159	17.52898506016525	72.25381210034432	72.0	-3	162	12.49212663984757	75.50868537771053	0.0632479196661111	62104831.39160156	0.3057549826668517	480.9482044382141	18.81114593087317	13.36781000247936	0.4193433448247443	2.043542870023491	1.277877991714068	0.2285320362355111	0.8194144030536965	1.544106261038884	0.5713095298732024	0.6584065707559041	0.6357668327109418	0.9812157838427866	0.9138392902029424	-0.0610479289639756	0.3129417174944913	0.4940017946747683	4.314779216296854	0.1051415670055057
0.8567404163615022	0.8137169671462304	21.94133457454344	26.96433214547981	31.6912750463357	32.79322443505146	29.24821479761896	33.71259501284349	9521.400705973309	23.10143314922821	0.7842772714949315	2770.01246710606	0.2909248914782334	9584.65576171875	16.0	111.0	22934787	2.620502054300022	51.0	2.821821217636388	176	29.53417265160523	62.6351724137931	62.0	-51	227	21.10950885138919	72.61105169040184	0.0661625852555032	50533801.92260742	0.1880045448540097	1349.200004280618	34.58733694937837	95.97434763843891	1.485139365333876	5.703531639534981	2.708588602623572	0.353766186847792	1.25978413984794	1.987263696978873	1.090285103535671	0.55498896820086	0.5074470322052848	0.9790302827502142	0.9035957118526045	-0.0536706090632137	0.4344591886232644	0.4738790943283825	5.816464327127947	0.0418711859251273
0.885246058395998	0.8478908642405389	16.31104552970469	19.23719928780527	23.42082740318967	23.00849028076375	21.46599782213723	24.10151058543841	3637.254638671875	17.02965484410791	0.7819903397197961	1462.621233727527	0.4021223090010536	3670.46875	84.0	144.7	30137403	1.986399359321027	33.0	2.731193278869739	190	18.68211442536618	114.0813848920863	114.0	34	156	13.34685330135084	116.4087219994874	0.0241712843280472	49738487.37304688	0.2895675366181874	536.4281786576134	16.01216034001049	17.45087991293426	0.3794646536523848	2.486905816431309	1.070912354009826	0.3970153770756604	0.7513524074593174	1.471343520417642	0.4960065777999428	0.6741067493327724	0.6562189649636452	0.9794662597851757	0.9104018136616028	-0.0776151717325097	0.4767567774577774	0.5041482881821789	3.956786352718601	0.0978443861787042
0.7663741545546924	0.5637417747195069	27.02524007589148	47.93904104292794	61.00577105129071	48.14636548863917	46.25541036766671	64.02961236619838	32049.66438293456	36.7392420494366	0.7323719917512311	6662.461637615398	0.2078792950219769	32122.75390624999	51.0	115.0	166621153	2.14846213225431	33.0	5.168605137582952	196	20.3402050677188	83.0314795383001	84.0	-94	290	13.85515675564436	87.18759524411104	-0.6144984363008175	244175652.0709228	0.2719361763621937	707.450170131784	62.2144674968897	35.22877331210491	-1.879950347707082	2.803770721004382	1.635888660786984	0.2613539853383597	0.944792173330052	1.712240168855542	0.7361932565574557	0.6234402797284548	0.5942343845289647	0.9890794680345186	0.93092497869834	-0.032474182629384	0.3201440490185954	0.50555436176638	7.869082913919271	0.0811857730582539
0.9350517028557982	0.7478093486091989	16.80070737891672	22.46656505453326	26.56627316017668	26.56627316017668	26.01807389515844	28.24848842108565	5361.206052972067	21.0073999115619	0.7688174458428996	1926.796702060493	0.3593961289722008	5420.095273773657	43.0	87.0	8851251	1.578284283379959	22.0	2.90327544445939	116	13.45453613203012	64.77215189873418	65.0	9	107	9.464134639150265	66.94509747509049	-0.1017892213008838	24290948.71497942	0.386854157987502	286.2144143566736	9.411172060131712	5.500455109527075	-0.1442549655810592	1.391463321080223	0.7315606588397064	0.3111002355246602	0.5865218949806404	1.277698955860765	0.3773482633721812	0.7299689171057907	0.7212429288955864	0.9731443678479468	0.9056322788298424	-0.0677469859945604	0.377151590034312	0.468521568900329	3.040667527647206	0.1614578657006369
0.7369696324563787	0.7067541392102319	21.15011768196554	29.92570755312436	35.7827279731741	29.94949873928016	35.16688960791249	36.2643498812753	9671.658728353195	22.05433769642313	0.7486773597914301	2932.176216858088	0.303172010015427	9720.183742013953	34.0	85.0	24057658	1.83645652003476	27.0	3.746654196346352	143	15.91448816237731	60.0545515394913	61.0	-32	175	11.05219275527734	63.44850287227904	-0.2740701243286296	39130665.35517602	0.3370357825769835	419.1633561241844	24.02052622959429	15.86772551652974	-0.7724683653686053	2.069646328836458	0.8337243352432544	0.4247372900958432	0.6300772560728739	1.341917174080148	0.4234142602167317	0.7161462994207398	0.7051470189589147	0.9875372144404851	0.9321836237962308	-0.1015068842128958	0.5021736571977171	0.4766614992323636	4.869414319496148	0.1359908861853647
0.8381540095120519	0.7705202288928122	27.46286275741668	35.64197502884388	40.91862712030007	42.43172513297108	37.1484375	42.59402965025643	20481.69094944	29.87346427735393	0.7782624626731914	4651.595192640712	0.2271099199828466	20533.34535598755	43.0	90.0	82263950	1.68497468664532	23.0	3.38347371813017	146	14.3541114712539	65.34976197143658	64.0	-10	156	9.99334939349234	67.87734585330816	0.3807068685504244	94603981.83689116	0.3741800045969111	336.7426903661932	16.79014891398578	8.364902370313775	0.7013387132968892	1.568183616792221	0.6959716945881785	0.3817914463010466	0.5696145857624186	1.262241464274101	0.3662799922341832	0.7355871137150717	0.7278206808206089	0.9863971546226714	0.9305307669487688	-0.0822850280482731	0.4496222187174211	0.4652793001015978	4.070797942655904	0.1697424615735552
0.9264834339098262	0.8748752714770376	37.6468009523456	43.03104931607808	48.5041251216447	52.48032658818445	47.84251385033328	52.7528740098729	46346.93001180559	39.8675543351031	0.8372976596748836	7452.206749914958	0.1607918096844109	46431.41292897552	-7.0	51.0	22880516	1.969031878705752	31.0	4.662026646569551	194	18.19298347517353	21.14528520537362	20.0	-67	261	12.88540409649391	31.33749419508065	0.5746811891144588	45572009.54118185	0.2999007498296916	534.915456010121	19.26641476907549	32.19944928028683	2.522822849481678	2.61316087657089	1.087069082921017	0.4125989866105071	0.7522633454098844	1.490040446312595	0.5161143081530981	0.6743996259700666	0.6569453478414741	0.9912764011509192	0.939394938457145	-0.0723304285555731	0.4806283464206772	0.5062617573878397	4.34567271035541	0.1010419353737217
0.6781506617985653	0.5669339480310726	60.14862453655164	106.0945895821624	120.8366584485023	126.7310760034807	94.6648452436278	127.2910033152383	271347.4780520701	71.94811613839062	0.6165798887897893	32873.45083161865	0.1211489086525079	271624.9155	14.0	69.0	167687171	1.904887264993065	28.0	3.286310536054617	161	17.04392409787148	41.0941911802454	41.0	-89	250	12.08342986375055	46.39130553367234	0.110503627709766	584578439.002375	0.3146509111378569	463.4206803599798	37.6542835876768	13.84631049210658	0.4196800107146981	2.145804635914309	1.073709832280245	0.3324550693472605	0.7428735095650357	1.493791515738483	0.5184531879072717	0.67882306829985	0.6614323876187775	0.991376037478111	0.9401587028411628	-0.0506997022601091	0.4015956627391842	0.4979710431226304	6.114394745473574	0.1094443448039974
0.7692034267494285	0.5314327883412803	4.974255541203676	9.360084003716503	10.36399925749824	8.710745813139308	10.73355878156243	11.07020626925298	247.0710050583325	7.199808690321245	0.8133379893552113	234.1141092793268	0.9475580075616452	257.53900190445	35.0	95.0	1125973	1.932671323117111	28.0	2.901790108236673	129	17.87818408996251	63.9061224489796	62.0	7	122	12.51989592898684	67.7923901574897	0.1705343556195727	1183599.84731167	0.3096543107038734	511.8156768013327	9.165760571766864	13.51499426410015	1.090508175663724	2.081341719004867	1.142971783665168	0.2876681537740866	0.7732833977413442	1.492724645742104	0.5273837304181165	0.6689487621775334	0.649892065359772	0.9711114226208544	0.8958309763754886	-0.0911630678711442	0.5093281299303446	0.5036415673130463	2.988332549067788	0.116077260236991
0.670670598928428	0.5739025800510839	24.30809487592092	42.35578601817267	38.41413166566696	41.89781114237029	44.56040219883921	49.26599945593896	20127.13718859355	28.4067803768922	0.7367680665885931	4856.700638239808	0.2413011146459615	20224.3018951416	33.0	78.0	27725363	1.662170665305927	23.0	2.958653095445706	118	13.99882628010084	55.578115427031	55.0	-20	138	9.968355450638882	58.28635962360141	0.0428102885568194	68708015.12858582	0.3661377725125976	308.3728037514114	13.70085753416317	7.435774695797532	0.2301400863627244	1.547704345946607	0.7017754233875375	0.3748845432666864	0.5794883231412569	1.252732510834245	0.3585707620143245	0.7300963370155764	0.7224766139188946	0.9815706458749482	0.9193736375278432	-0.0824337369706758	0.4467951661181332	0.477537765210955	3.672647901753353	0.1537150564315318
0.68203410687013	0.5709070107390178	49.59505968551012	86.87064399736686	77.69975081563442	82.6305220387962	99.52172837789148	103.8825745632464	175265.6049250641	59.24874209197712	0.7197611835591605	21042.31416038044	0.1200595756901487	175388.3173285672	22.0	86.0	476914398	2.126898640433533	34.0	3.163759522202042	183	20.29175914109697	52.94211224038887	52.0	-65	248	14.14881237503801	58.7777588154054	0.2702379721934868	605935931.3763582	0.2682410937681882	651.9576828880345	31.83906117153217	32.62069487211961	1.778119792596954	3.207795735757827	1.12570506932949	0.480051453976115	0.7571128127328642	1.500588839179509	0.5357699992386729	0.67624506650129	0.6578943378229785	0.9909841029201198	0.9391926934190048	-0.1079765676459464	0.5616417559685029	0.4943543018287172	5.596272554035922	0.0895475334606474
0.9180878632701344	0.7704633233751933	19.31118476067269	25.06437902335905	28.8348992718134	29.12902332725902	27.39238977486493	30.89037209051754	7802.286173502604	23.01130218174848	0.7727434725739691	2461.86006136494	0.3155306030334646	7832.645263671875	33.0	120.0	60006279	2.412822287948931	51.0	2.379095627777644	196	27.29953622476434	73.06624706635374	69.0	-12	208	20.90066679310599	80.00845312178521	0.365136668473002	50139523.89587402	0.2092874630331097	1062.676110579453	19.15803785312232	72.08950113643107	5.596739893263119	5.270770996849081	1.240076609321587	0.6146543043022384	0.8002366936650309	1.529369194310038	0.563843150483959	0.6652513108522733	0.6435322448519933	0.9854140096267858	0.9238251765306972	-0.1717390041109014	0.6931659092893239	0.487995678754019	4.259739298567772	0.0701317738659036
0.9037025093601784	0.7920985934551821	34.561238638597	43.63249590917562	57.53069268089271	48.552	52.86493802133887	57.6015393574106	38733.09729561851	39.43079604276974	0.632512802636399	8752.58402207107	0.2259717046449875	38836.89017744238	52.0	103.0	152686266	1.807201078945464	26.0	3.283448195911177	170	15.73700491993404	77.57869534170622	78.0	-22	192	11.18472852145287	80.08434930320875	0.0042379485815446	249080511.7925717	0.3348819996972016	395.0490323970813	21.20599616376749	13.55487921679212	0.1536321286456471	2.055092438100489	0.7953665644620358	0.441921678246076	0.6127814674092795	1.316818459507776	0.4049977098416403	0.7220700208559256	0.7117867066290984	0.9880710916326788	0.9338925030092792	-0.10945879341247	0.5167557192308945	0.4710558909522671	4.570595172216358	0.1314818032314924
0.8417004412173168	0.6834077222323335	15.14796063252466	22.1653343088431	24.47599768938184	24.47599768938184	23.85865871550882	27.23731517405166	4343.468475341797	18.65657166748257	0.7454760933023418	1726.930473137198	0.3975924961677779	4399.049072265625	51.0	109.0	13599384	1.909907189798254	32.0	2.41569428692909	148	18.25761747548637	80.5366854797332	81.0	22	126	13.54816951373142	83.53215754593627	-0.0132185698668436	30694898.70117188	0.2951283906890984	491.4636362176497	13.0008650447176	13.93885800039885	0.4168318840927576	2.295074738777005	1.0732628434612	0.3687851058172692	0.7413473510463836	1.423154169038957	0.4773890414627756	0.6812927588199346	0.66251787371829	0.9725922259648788	0.8998606401011299	-0.1065850123851051	0.4582563808427687	0.4825867644475864	3.56226471383905	0.1044255323877799
0.8588254004041541	0.7391607076197853	12.50045600780516	16.91168899934983	17.52509361601244	20.85974367651722	19.04723389735699	21.68464611085745	2160.041564941406	14.52418807637715	0.795950343783182	1015.24974396951	0.4700139851230362	2177.525390625	37.0	120.0	20920107	2.397395522398916	45.0	2.620166985366741	180	25.40963336305042	78.49897680763983	79.0	-20	200	18.45538927521397	84.46950861347813	-0.0492249083479454	15536856.81005859	0.2146400726610818	973.0085255560788	20.63275586189606	54.408383298868	-0.1265297686403712	4.564617884003034	1.663170616188376	0.4635540704717501	0.9523735433759626	1.693877060289238	0.7206101042573346	0.6230892863198302	0.5929486676004606	0.9807643579241352	0.9108411259963642	-0.1038306990750577	0.5633014859793872	0.4980966334826223	4.461082625254914	0.0588433526780482
0.8765134231046017	0.8071739832652423	20.02272014693955	24.80595331621332	29.04953987164255	27.69124955046738	28.44077317400762	31.64100627904918	7357.286284367244	21.74275105456708	0.7817930824758079	2339.936497614933	0.3180434207904656	7419.605798721313	30.0	93.0	15236899	2.080638183448521	33.0	3.078658704357752	155	19.43928544393854	60.93158043539723	61.0	-25	180	13.74606003801903	65.63428589875598	0.1423037105823716	31962619.21824456	0.2754451927037484	595.2019910843557	15.2119632017306	19.49796684611482	0.4910865135210528	2.541931649910194	1.476610970919724	0.2646312695061472	0.910566402622949	1.652315372207788	0.6439289832692199	0.6283221951409295	0.6007705003193684	0.9783839543037592	0.9048434514790964	-0.0315929166536218	0.3313422140887176	0.5128086254236145	3.865862744130824	0.0829587895248869
0.9056433782626356	0.8391766517153328	15.25380146552132	18.17710422989192	22.37467176155896	22.66268405455102	19.14004440545497	23.31245532834937	3174.237303519749	16.46197408179136	0.8242612863608042	1267.200929302385	0.3992143019355391	3193.301201633914	23.0	104.0	19454693	2.405835644753459	43.0	2.9844487535225	192	25.37192266787492	61.5137863121615	59.0	-32	224	17.83268395498514	69.20575826373619	0.3334864364603822	15294114.85335276	0.2195935913091057	1005.491070400423	24.02099992760156	65.0404607887859	3.719213622998452	4.55431413884037	1.618453381223204	0.4727820637527091	0.9520061064921784	1.687238742818564	0.6910920958270936	0.6198233601218627	0.5896643843202202	0.9845729607414044	0.918276689385859	-0.0952396509382456	0.5585189919942154	0.506018371602446	4.825388447212178	0.062806328272642
0.6065255560968558	0.5372134686992851	7.49379823541898	13.9493863650946	16.46807753608174	16.19938387608813	9.612239877822445	16.59383499166169	595.2750380984652	8.460659322298897	0.7747682575619739	441.6966304790636	0.7420042874467079	619.0475416409599	56.0	119.0	2195366	2.065266924979592	34.25	2.828006121282806	141	20.22454889730452	86.91044776119404	87.0	15	126	14.52657750342936	90.50781280698632	-0.3333692423663807	5071029.572022939	0.2765927823568723	638.2382490532412	14.77877463253498	15.05858444155617	-0.8694711543032442	2.218735026746467	2.391842416245049	-0.0248604690971643	1.172340491493246	1.868034026762109	0.9424703197523824	0.5751801881804376	0.5317160584451561	0.9439314452035	0.8521630333227518	-0.0746930510272997	0.4936892099292427	0.4724905641502694	3.849060454044903	0.0762369311392772
0.8432207711647408	0.7399515194275779	18.37321439852055	24.83029484517304	28.0605615570801	28.47940289600089	29.66237629359476	30.3379470194987	5902.265387535095	20.9374203675947	0.6558862505308967	2408.064339695571	0.4079898448451887	5934.801750183105	63.0	112.0	55501684	1.752873446255354	26.0	3.013042849458776	153	15.31533704631507	86.88410548823948	86.0	7	146	11.1351507340424	88.9486257259308	-0.001361673088748	46955308.81558228	0.3415213200102215	363.0102320401908	15.58068165467554	10.26318620435516	0.0371901979776935	1.836241880786452	0.7078356881116535	0.4404338909620794	0.5727509416294383	1.258817993003223	0.3681395918374888	0.7351873838093396	0.7271130500390914	0.9861934300814756	0.9302500863764362	-0.1141391416725937	0.520425253558528	0.463395645283845	3.911193954832141	0.1430630264394845
0.89358787115657	0.6584015943082554	57.35958329664902	87.11944775424402	90.91238914471448	100.702532242243	101.718361174372	106.6937791063753	263848.2421875	77.84888185505093	0.7062353260746292	28168.96070501237	0.1067619798088118	264090.9375	24.0	70.0	219220218	1.655948296090786	23.0	3.58879653222129	133	14.43297113639648	44.6184091417374	42.0	-25	158	9.695580730182364	48.31809674700749	0.7321937236978593	616556863.125	0.3908292140411273	343.8360389137008	10.70631387960106	9.861655627531652	1.524429053774474	1.578313853260384	0.6672210820752874	0.3988353553254215	0.5440887759373083	1.251653123329264	0.3655416376634213	0.747820336951797	0.7402640578623624	0.986964291553832	0.9336770398119298	-0.0939645435334256	0.4663788763894635	0.4425224310751615	3.236886143286029	0.194923652848638
0.7460958701860968	0.6371957711671471	37.58078929760499	58.97840349562979	63.57024337129091	63.76680713577606	65.0128813964359	69.58703227309951	67698.28939437866	44.00354327825865	0.7214480941055404	11134.33192935367	0.1644699153990471	67835.28280258179	12.0	79.0	85145818	2.169430907139557	36.0	3.18000070424742	170	21.07357997684563	44.58070014836327	43.0	-86	256	14.89568622276686	51.84369286776346	0.2853035404214037	182256496.9072342	0.2595381819693058	700.3296644487108	38.94894264577446	27.55292772162164	1.543824308140009	2.94816260402436	1.537966875388003	0.3087246976753197	0.9127955971113668	1.667849787398455	0.6855867762018045	0.6322333487735258	0.6047558634226334	0.9878045647470636	0.9277547777512822	-0.0535245701711217	0.3698905753038493	0.503229241639679	6.212425933117209	0.0790654292251008
0.7101756842243622	0.5261582971156085	6.81411100943243	12.95068622273426	12.37796139203287	13.96593704745677	13.19435744050548	14.50985619566396	498.2143561045329	9.197262449405326	0.712825615225109	426.3618310479741	0.855779898398827	514.2191696166992	10.0	81.0	1178669	2.218987239933785	37.0	3.138283218971607	137	22.1621831905937	45.47228915662651	45.0	-14	151	15.76897321428571	53.29321030919643	0.4140888066811267	1460467.938392639	0.2512469153723327	772.4371839163884	9.952882103237398	38.15635698901192	3.286241425872729	3.062821437358316	1.62628230390356	0.3028065873283841	0.968441870198476	1.656639333041854	0.6509930340959263	0.6133264477141808	0.581249132827882	0.96953141713819	0.8876702620202445	-0.0853970012157228	0.5074693469339994	0.5048316762669732	3.095865692478863	0.078703904275633
0.85117792861157	0.7049819649146868	6.991973676524731	9.917946875947193	11.51850000152608	10.45578794672664	10.43075636055094	11.88139733108284	402.916332880656	8.441937477948324	0.8275000033242603	318.8056689570636	0.7912453354217687	416.6269874572754	38.0	107.0	1768252	2.229936189659089	40.0	2.627583435871202	145	22.62347356890746	69.77707006369427	68.0	-1	146	16.5205205517974	75.04249327000232	0.1374519197674743	2346183.133201599	0.2412471094162034	762.5362895046452	17.12812528931895	27.46785239721201	1.110346503966862	3.261940631038257	1.949517140551067	0.2575832102426774	1.058123389249117	1.767491598207595	0.7899349838125531	0.5949955731772141	0.558211075714715	0.964274607293777	0.879249136133658	-0.07126226433918	0.477995240305558	0.4965119527386096	4.098166101368043	0.0650089335050846
0.7689329161391492	0.6642344515412474	12.10678644641572	18.22667646690698	22.33975909918064	22.03220710536364	17.09210874730886	22.62080143596871	2100.915837618254	14.01509148722359	0.7613571349114084	1041.921034670017	0.4959365891835116	2143.03524093856	66.0	113.3000000000001	7178305	1.702545036753522	25.0	2.85509875380535	158	14.75420801441794	90.14268867924528	90.0	44	114	10.44007189480655	92.0053384935937	0.06096928586626	18140755.40708192	0.3552977038091847	339.277988997419	9.218613028421602	6.020497085105039	0.1343148594172996	1.399084651977472	1.032569705522726	0.1525461330346038	0.741978580020845	1.421988623395909	0.4601521440067137	0.6752806642445582	0.6580698225397655	0.9734343860348508	0.899089239619302	-0.0480173655040971	0.3080231543086809	0.508129289607064	3.020699974584077	0.1353828485140483
0.9586517774297092	0.7377997725155298	16.79385594955705	22.76207797177595	25.87823753145766	26.62686917588051	27.08089360305594	27.24859296109742	5898.072243043553	21.82090650563665	0.8180856032740227	1929.710232130855	0.3271764319955287	5948.537457276951	46.0	88.0	12030699	1.534029739818289	22.0	2.932739835715468	117	12.77764185686001	67.55711422845691	68.0	20	97	9.164571651069778	69.44007090213681	-0.1572826449976014	28683392.23996968	0.4007966233067336	257.959764017012	10.27721867811717	5.675212520593909	-0.3126080475715852	1.373994254987144	0.5076576984325414	0.4600281684617016	0.4621399291033275	1.107956521969558	0.2907040307823129	0.7764571858237742	0.7734818123812577	0.9808448875692304	0.9240562102873248	-0.1260951735849626	0.5452192289128283	0.4228704680052616	3.171820070951729	0.195539831202027
0.6932258130237796	0.5216960666635916	48.17958080141881	92.3518191531368	93.97476312029536	104.1108843152826	83.10926015881448	110.8973096660519	162249.7344017029	64.02066491665832	0.5980764824606442	24053.78337257303	0.1482516039935075	162442.8734779358	46.0	107.0	686785869	2.078915216389632	32.0	3.877928314828962	200	19.30520877298064	77.0920240129036	78.0	-66	266	13.3329478249179	80.9613414953399	-0.2908143421232755	1063998836.699009	0.2819632032708424	611.5586503189401	43.96489731597974	25.85759795112228	-0.9252465580929086	2.666498213790131	1.419457511331682	0.3024338503196525	0.8680957363746151	1.624943611048059	0.6488905868015086	0.6443465801619147	0.6197003407467652	0.9904727619963728	0.9361207936202312	-0.051389704460598	0.3607487765486361	0.5034587355412666	6.607051712470526	0.0884032773802963
0.8363234919459668	0.714858024949604	58.40707339818744	81.70443830759962	88.591413108509	102.3720726554153	91.92310071637324	103.3681661983182	227080.2293904622	68.33134115289553	0.6822039850838826	26384.93864784402	0.1161921437135567	227368.9831542969	15.0	75.0	211577937	2.031764062089255	31.0	3.548040186231528	188	18.83809681300277	44.06814675938012	43.0	-99	287	13.17523056714089	50.10584437379576	0.1007157561620323	570526932.1691895	0.2877603700043116	568.5940816047759	38.968746286694	22.14040420960914	0.8384310789835498	2.592972071906434	1.11268549333429	0.3970830626912904	0.7618579084944825	1.496563053989737	0.5226796719757769	0.672009653851933	0.6537615601928497	0.9924658104716926	0.9432706944682344	-0.0758831287842247	0.4744406031006234	0.5044012151610706	6.212697941644603	0.0987597708890109
0.8069276336794796	0.7210572411409333	23.27438043881954	32.27813148647166	32.94929162903561	35.78168117840329	38.88623226411903	38.88623226411903	13629.2485705795	26.04611625997368	0.7727673174204023	3570.672234217931	0.2619859939986485	13683.81585364902	36.0	102.0	46882028	2.119308154399364	34.0	2.808692319203817	160	20.38380944089693	69.09836065573771	69.0	-13	173	14.70573340915503	73.56887335838677	0.0533920450067267	74061999.30704425	0.264417239533434	637.7956819119499	18.17764928830913	27.58191530513949	0.3624425215850221	3.177787954316365	1.096160305525038	0.4861354284153149	0.7629774602132036	1.485866295247444	0.5059559146145564	0.6699144367727553	0.6517184374099	0.9837101259844686	0.9188244762404484	-0.1027934021788682	0.5702565532115753	0.5096409824077247	4.201910121275843	0.0847431637746127
0.6508474955378085	0.5241109187860854	21.48039757317984	40.98444967132426	46.67597107720417	33.82283843795491	45.46600740113431	47.20225754135071	15710.68923187547	26.67462642457676	0.6891665195225045	4401.730467570204	0.2801742433196066	15828.48795	45.0	80.0	21086039	1.340145361346607	17.0	3.300553033041455	121	10.73941862407698	62.24450867052023	62.0	8	113	7.497995295574563	63.74025899359312	0.0071869789456505	64308307.17239501	0.4820021458191795	188.4417569358593	9.06958217594676	2.685865082555549	-0.0058282209691159	0.8842326882514139	0.5832899884757625	0.2041582332716181	0.5017127151807892	1.180217157982097	0.3262649949179768	0.7625841909919078	0.7572983269460216	0.9782363806688916	0.9183122744912104	-0.0407436810138432	0.2524969816565317	0.4317813541433178	2.99905710916178	0.2476998577819373
0.8838147723216481	0.8345717603504383	16.34115952763044	19.58029291665555	24.68719868536453	23.42082740318967	20.95765012483229	24.79273518629153	3920.5641746521	17.3053521261251	0.784500528641107	1532.698016286084	0.3909381272714638	3977.376937866211	40.0	107.0	8300585	2.137993675182441	33.0	3.055513372276184	155	20.59097455311945	73.3311451495259	73.0	-10	165	14.35984266698172	77.81003724729841	-0.0234966329737554	24080638.47541809	0.2670366309311193	676.9450474851315	19.25497798743587	17.81034772146661	-0.0998294102266639	2.407627396430108	2.141056547662363	0.0586047872429596	1.122502869748652	1.85871120907179	0.8749425194982637	0.5786809178141608	0.5378901126704103	0.9694381704023952	0.8858130417951193	-0.0140048546604495	0.2256181346409107	0.4939868294687967	4.380400887206698	0.0714543375148238
0.6823918234988106	0.45544780784145	20.12717938783188	44.19206556997752	37.14152308153781	50.49704665811067	43.78294100276457	51.30933648230024	17509.56333033244	30.15630420847596	0.6836397038232545	4769.875652177458	0.2724154544684979	17652.49917602539	33.0	74.0	14861264	1.588176061170504	22.0	3.398674390277199	121	13.11085615134093	53.53732290124762	54.0	-13	134	9.106026641028055	56.05872521246453	0.0524343232933739	55474402.73095703	0.3893986171448302	276.3357290141531	13.23149089464974	4.320152588746547	0.0584453008081882	1.160633574606947	0.92797660045959	0.1110522862968024	0.6862027200991723	1.408838128860819	0.4525511768549052	0.6948422438331787	0.6810337701970733	0.976082362949666	0.9061750033044216	-0.0153214356514921	0.1636369770028829	0.4965670653993594	3.629488168971147	0.1567283841029887
0.9465854723715772	0.5457383024162719	7.376753247695674	13.51701578400286	15.39737393979844	15.23581237494135	15.27705647274657	16.2107861630755	851.4820065950354	12.79501077095441	0.7623733001868838	569.8581489716017	0.6692544816659011	874.4245713777599	51.0	90.0	2961051	1.459834708037115	22.0	2.651449532314142	117	11.97734262243144	71.28980322003578	72.0	34	83	8.984561525684523	72.78083600402951	-0.0346751103893186	4631870.754029852	0.4081112131617602	214.8140462940146	5.38107055711173	3.242404155788118	-0.1688621029308983	1.135060886516396	0.6360023889028885	0.2819009248068033	0.5459230354366305	1.197092905894954	0.3298456462637231	0.7419223568023618	0.7360464176283106	0.9642106008060808	0.8938032550502693	-0.0648503081364636	0.3743183945597367	0.4683252500256284	2.292267477213872	0.1788259525590367
0.8609798764667903	0.7054795926344891	13.00411619838455	18.43301540420606	21.88546938362533	23.48202151588863	19.58707841274625	23.79829716080346	2639.468510945638	15.87045532562378	0.7683608586052499	1202.070339964322	0.4554213603910955	2684.640884399414	60.0	110.0	8792590	1.769954269726764	26.0	2.838183651514905	150	15.2819729722974	85.39947780678851	85.0	35	115	11.14915942798232	87.4779096820018	0.080924793749785	20543904.78134156	0.3408231019367506	359.3138726602995	8.550664253043637	7.088001499800114	0.015301602817231	1.556408999095148	1.242749457533575	0.1161078485286645	0.8112575275558098	1.554238485512621	0.5733368667636024	0.6588766545793552	0.6372673620271964	0.9687500938446424	0.8914498919923992	-0.0270413141857978	0.2537293053440663	0.5019043979815554	2.910701321188819	0.1188276087072037
0.9220851072995716	0.8335294644188189	19.32267876435736	23.18175852107419	27.37210868999616	26.7399977763481	27.109375	29.09297698701597	6452.256554762521	21.37555429329745	0.7767006700343679	2157.934191808898	0.334446433351459	6487.949848175046	51.0	95.0	32111226	1.629819504413519	23.0	3.249409438422674	146	13.68129814394236	73.3833628318584	73.0	6	140	9.698589621275769	75.38834679085626	-0.0100686769877395	36873632.54007338	0.3766861617981047	298.2848913462292	11.7408491011822	6.19208074046135	0.0220456899023803	1.380889706389811	0.7454486081959619	0.2972055788035568	0.5991473721045072	1.289986409761674	0.3799107191958993	0.7239253333085341	0.7150517281570399	0.9805133088380216	0.9169777614956232	-0.0563209170802149	0.3582227828856453	0.4794544638147051	3.403158001760846	0.1604003846865538
0.6605107153149633	0.5519920443632506	21.80049324350007	39.49421638612201	45.8142052888621	37.99322770655976	34.84693791470421	46.5182255949214	15337.70553588867	26.08635311600139	0.7151435983388885	4174.435927280383	0.2721682143077155	15422.62817382812	43.0	100.0	37552582	1.963121692826416	30.0	3.391141844310906	157	18.11150349918373	70.53475779306308	70.0	-78	235	12.76022197640532	74.13344650774467	0.1237915846744438	84759184.71435547	0.3020948497007564	520.6158341905675	53.00959923017568	18.22161432396721	0.5916900046195829	2.359896711860772	1.112283232538476	0.3584260451610914	0.7649346716408737	1.495874217808514	0.5186306926458877	0.6704474228684015	0.6519431640867676	0.9910711812045748	0.9384232529604524	-0.0632150044109176	0.4315102265259679	0.5057500918379424	7.259208300786853	0.1031069229208126
0.7576253434091191	0.6073435516816489	17.61280367034457	28.99973766343149	30.41098067934443	31.59142292461199	25.17681431821397	33.91408292296149	7418.510809162836	21.97093620603165	0.73554039637773	2500.856375715506	0.3371102961293282	7453.02582610065	87.0	158.0	105698018	2.234462143974979	41.0	2.585496559970152	200	22.87070767393252	122.51269035533	122.5	21	179	16.78202758940105	125.6205961986737	0.0151225649837849	117210245.1899496	0.2394602489826629	771.1748912092859	28.86884132895008	39.00064365053505	0.5033866727425659	3.865529955095073	1.146227859672391	0.5408739405885455	0.7833373443469008	1.507148193464349	0.5224644045745394	0.6640382686476095	0.6444525107778752	0.986427875234248	0.9248757751745992	-0.1247529475023534	0.6285068846663132	0.509723439808316	5.309121395856963	0.0741701182672305
[truncated: 1,268 more columns]
