# Supplementary material for: Radiomics analysis of baseline computed tomography to predict oncological outcomes in patients treated for resectable colorectal cancer liver metastasis
Source: PLoS One. 2024 Sep 11;19(9):e0307815. doi: 10.1371/journal.pone.0307815 (PMC11389941; doi:10.1371/journal.pone.0307815)
Supplement: S1 File — (ZIP) [file pone.0307815.s007.zip › UnweightedAverage.csv]

original_firstorder_10Percentile	original_firstorder_90Percentile	original_firstorder_Energy	original_firstorder_Entropy	original_firstorder_InterquartileRange	original_firstorder_Kurtosis	original_firstorder_Maximum	original_firstorder_MeanAbsoluteDeviation	original_firstorder_Mean	original_firstorder_Median	original_firstorder_Minimum	original_firstorder_Range	original_firstorder_RobustMeanAbsoluteDeviation	original_firstorder_RootMeanSquared	original_firstorder_Skewness	original_firstorder_TotalEnergy	original_firstorder_Uniformity	original_firstorder_Variance	original_glcm_Autocorrelation	original_glcm_ClusterProminence	original_glcm_ClusterShade	original_glcm_ClusterTendency	original_glcm_Contrast	original_glcm_Correlation	original_glcm_DifferenceAverage	original_glcm_DifferenceEntropy	original_glcm_DifferenceVariance	original_glcm_Id	original_glcm_Idm	original_glcm_Idmn	original_glcm_Idn	original_glcm_Imc1	original_glcm_Imc2	original_glcm_InverseVariance	original_glcm_JointAverage	original_glcm_JointEnergy	original_glcm_JointEntropy	original_glcm_MCC	original_glcm_MaximumProbability	original_glcm_SumAverage	original_glcm_SumEntropy	original_glcm_SumSquares	original_gldm_DependenceEntropy	original_gldm_DependenceNonUniformity	original_gldm_DependenceNonUniformityNormalized	original_gldm_DependenceVariance	original_gldm_GrayLevelNonUniformity	original_gldm_GrayLevelVariance	original_gldm_HighGrayLevelEmphasis	original_gldm_LargeDependenceEmphasis
60.0	110.33333333333331	74640071.66666667	1.7781025383112088	26.0	3.216684101537641	156.33333333333334	15.653894864364764	85.88750941571612	86.33333333333333	-3.6666666666666665	160.0	10.989032018104943	88.18952792770968	-0.1977763823874489	81797596.23925526	0.3498558077305254	406.4174085317527	23.52739278278929	16.685386698940523	-0.6501582167800019	2.1173109871981715	0.8269319629217141	0.3983506486482672	0.6321479390612076	1.330816231723709	0.411429130203594	0.7143756094343532	0.7033237523342106	0.9832230275111036	0.923683573110604	-0.0937674684539803	0.4715503211355469	0.4801716557155417	4.631124002855208	0.1397127734504877	3.383026894853755	0.4064338620045372	0.2704192342647269	9.262248005710417	2.503698961530177	0.7360607375299715	5.845447889459357	520.5945214889982	0.0565114495107955	23.66035469043206	2739.234707541908	0.733594395867077	23.8977815727843	146.06489072862476
22.266666666666666	85.66666666666667	22388596.0	2.128527454120788	33.166666666666664	4.729890890573387	139.33333333333334	20.12354096340897	52.84783538349925	53.333333333333336	-74.66666666666667	214.0	13.774402331017573	59.066629742849024	-0.3902595406309762	66627069.37787215	0.2785874383035681	700.1808375130977	39.43883562858535	35.98022851344343	-0.3763189622809744	2.95105795990812	1.407410030173308	0.3080622923207594	0.859427536744346	1.6036356206066629	0.6505894092559353	0.6465989447381081	0.6230749765763367	0.9857406829858638	0.924423545209395	-0.0850672153840222	0.5007648505906671	0.5077873117018099	6.23278391065988	0.0951168514906623	3.9331530813707256	0.4304500770076438	0.1637126921229391	12.465567821319764	2.726789751322073	1.089616997520357	5.684586633241463	407.0314204621079	0.0725206261059096	15.48224095265374	1421.0527171839442	1.2206544642662598	41.19894405310082	82.04872092156874
46.5	102.55	8294064.0	1.964987619917349	30.375	3.9842297675501817	137.0	18.34200222702791	74.3226114778337	75.0	-29.0	166.0	12.63259456759476	77.99743026908543	-0.48581925125854	13285486.792968752	0.3076495887265388	562.9574117835344	30.486451154248076	22.521894113843867	-0.9176990409364492	2.443198269467527	1.021048410590911	0.3839699693201051	0.7042919481772452	1.3879073737465526	0.470605522576683	0.6956168998617848	0.6793183216245986	0.9842408498609768	0.924254175519319	-0.1495579542722503	0.5627800278586872	0.4731489386629343	5.38931625542497	0.1268224895892003	3.5054271074289924	0.4765649730059839	0.2120990874955337	10.778632510849938	2.583891978517438	0.8660616700146094	5.676076570606378	84.00205382607923	0.0665351744354588	19.30347767843978	372.8318755100227	0.9695336813446344	32.29985173993488	107.53850075543956
31.75	86.25	160137846.0	1.904464932878409	28.0	3.629275681960866	168.0	17.057069568151654	58.658630670998114	58.0	-43.25	211.25	11.866152256948435	62.569438119931554	0.2204777123601105	419405517.1751976	0.3178490047692249	479.0028397743866	25.03539883428236	19.3923996269264	1.0355820860290543	2.325834928987933	1.155100118271664	0.3363001161064712	0.7674728955716955	1.5008305699391224	0.5398783839948196	0.6735312002997509	0.6545253691484993	0.9858808733233048	0.9258280494154738	-0.0624299815280904	0.3983551293389659	0.4940849387214531	4.850648155810217	0.110364571959826	3.716993848156077	0.3460152618337654	0.2057169930544819	9.701296311620434	2.6164963105765064	0.8702337618148995	5.8519063374776215	2550.5477711241037	0.0621386529897529	19.91395360214436	12892.210580421211	0.8506014597756941	25.75331063274806	121.16114682668288
50.5	101.75	50752656.5	1.782484984617185	27.0	2.8826704619989947	140.25	15.918443221597425	76.85883405281675	77.25	4.75	135.5	11.362324600806382	79.4974818326999	-0.078835336780073	53671944.87217427	0.3414081599551541	399.02146010292256	14.763386390082823	13.16004059362651	-0.4674706140813284	2.063549928356766	0.7457541956090712	0.4447151575228197	0.5994073233269208	1.2801283525389058	0.3760147274135599	0.7238692454278414	0.7149267502474143	0.9820459186842868	0.9208253768538388	-0.1143725544129301	0.5299565203536443	0.4790515429475931	3.754091436348909	0.1391192302890258	3.3248602393857647	0.4567069671231595	0.2469318366472148	7.508182872697817	2.5116112118805605	0.7023260309914592	5.738027488373898	546.8735031028206	0.0578017489087623	23.10630175174069	2914.663646052214	0.7184061988532882	15.847157969678468	150.28395171017618
36.0	85.0	73848044.0	1.755226465658107	26.0	2.933578307382384	130.0	15.25459941112932	60.98595598805706	61.0	-16.0	146.0	10.85632107231182	63.89961405804075	-0.0336474568656562	79653481.05273438	0.344300815513392	363.8738489893269	15.64854264878333	10.73727776076957	-0.1538809757418822	1.9318342923149	0.7045816965747951	0.4653199674307406	0.5781584374529383	1.257646075427194	0.3622217786102019	0.7314147214444181	0.7235597043701828	0.9862207955633514	0.9294667661684825	-0.1146032545549888	0.545147052720844	0.472959844980432	3.916825541374995	0.1389227621731187	3.291480625372351	0.4703800201382773	0.2715509718345336	7.833651082749991	2.509277328026779	0.6591039972224236	5.857228085885625	1005.102178480593	0.0555734921199045	24.05517389370057	6227.024549375207	0.6677194265509857	16.34557116001327	178.4185557890081
35.4	106.8	66219740.8	2.2475294700844715	37.8	3.2016667908131504	186.0	22.29415982775575	71.16574598301943	70.8	-29.4	215.4	15.72346653766312	76.54953903513632	0.1411586777627912	72953266.68945311	0.2466269454497297	792.6249060186934	24.97096325622768	52.3861064418958	1.5054152066297355	3.930451469981339	1.3826768576413846	0.4822555036528567	0.8543286068794981	1.596691407502023	0.6221366798716689	0.6486955831234484	0.6246552634284095	0.9857221174213052	0.9233658380121716	-0.1026311902733459	0.5667234274089228	0.5001242365113648	4.863435660328807	0.0747682158799741	4.236317916335333	0.4881620538688199	0.1437764970013277	9.726871320657612	3.0096268712749583	1.3282820819056809	6.070604606598248	775.7093992034678	0.0693673258610082	16.506788004713968	2790.3328435087456	1.3509614168176718	26.692494285498707	100.73571226658282
70.2	130.0	161104587.0	2.021382607515423	31.4	3.355114292460544	187.4	18.6729768912775	99.5941222404256	99.0	-2.2	189.6	12.997307932445556	102.43748280175475	-0.027085696315703	116191238.32583427	0.2923925953833001	566.1615717673226	27.5151898958949	25.36187359216873	0.2858224110759954	2.7239918567581065	0.9413157542239003	0.4770774558988376	0.6844066542408918	1.396462839941973	0.4553949320436789	0.6972687572686602	0.6833402991292555	0.9855822192007336	0.9274182627596128	-0.1203008186785501	0.5633136306316209	0.490180973447387	5.048282835872343	0.1095806967407585	3.703242682896782	0.4953489167469824	0.2173654694552269	10.096565671744685	2.7411254706566206	0.9163269027455015	5.986689041985466	992.4369339985392	0.0607365677373639	21.003660507740584	5049.855738388641	0.9833677298383317	28.542270466960105	131.13601623879768
45.366666666666674	107.0	5897906.0	1.976419652848569	31.666666666666668	3.1744654649844093	151.33333333333334	19.21137172906616	78.57379304969785	80.75	2.6666666666666665	148.66666666666666	13.289329645824282	82.92796785094349	-0.3155765450248483	8268281.764984131	0.3034523314323146	649.3531934399051	17.152130042358287	39.0837809375006	-1.784157135488725	2.884590275298468	1.2724953144446327	0.3843375562179863	0.7632325352466296	1.4565453492237943	0.6220500105401588	0.6817087940145412	0.6643465823096276	0.9769189335621286	0.9088693404031528	-0.1152681195018465	0.5303434284226399	0.4867536282344063	3.8519358908909513	0.111013692217173	3.663463228206774	0.4496406262338393	0.197843234749794	7.703871781781903	2.6764541148665635	1.0392713974357752	5.549013799491319	63.3491404817832	0.0728916041195959	16.01429186896016	257.64523778397137	1.1176795481295694	18.787841685528985	95.35042725332568
43.45	100.60000000000002	5562029.0	1.9291161605033047	31.25	2.944470422760999	138.33333333333334	18.01433194523003	72.4132028997944	72.83333333333333	6.5	131.83333333333334	12.921809410707844	76.1220819908192	0.0280536485249427	5296725.919952393	0.3069653553868116	515.5874747974909	14.017224639872444	16.636659652659247	0.0382575111494844	2.2863632566218857	1.2135858503967905	0.2835229056707637	0.7929343545831739	1.4993438275728823	0.545017838242991	0.665696795673018	0.6451808713134851	0.9717325530938372	0.8974930666517178	-0.0710779298159071	0.4279964995878162	0.4969637685065353	3.630985982009424	0.1115828533997151	3.644200855492078	0.349550185786845	0.2020464498818799	7.261971964018851	2.547750117624819	0.874987276754669	5.4398763051674095	72.07469031080343	0.078164451387965	13.998097273673594	286.8070512346326	0.9161911836054548	15.556385079817035	77.52649456658135
29.0	124.5	41110358.5	2.653679691614837	51.0	3.0365470102168386	198.0	29.944344682692385	76.76351452290473	77.0	-66.5	264.5	21.22447017222609	85.40105024714524	-0.024341229267403	62889448.251985006	0.1854182436834699	1401.1819466998063	42.27147618127876	92.9342194243986	-0.3138625198505436	5.547897461900663	3.4699450181871008	0.2277535701183264	1.437770609816826	2.135604631865699	1.360884685150608	0.5241974506990089	0.4681473722927679	0.973582611185268	0.8919633921233463	-0.0326556777438853	0.3227154509821826	0.4499898463141584	6.461032794492281	0.0374096764545965	5.175813111911881	0.2497104869578528	0.0695406509997743	12.92206558898456	3.267644703720065	2.2544606200219413	5.885317052314827	542.3421834152681	0.0967196602442655	8.826763042576658	1043.056249248862	2.3273278581113663	45.710132115547495	42.19389392963021
30.0	88.0	27905161.0	1.951628335793956	31.0	3.381885903817849	126.0	18.04402392734476	57.63485534073769	57.0	-60.0	186.0	13.11430269413064	61.85704360387336	-0.1187670314916314	73596401.897536	0.2972662609461796	504.5172932637303	33.33290042834753	18.40555478761182	-0.1567751665094055	2.409356598472073	0.8597824504343188	0.4691856164946024	0.6487697339866162	1.352452248919514	0.4224618358867709	0.7087736674285978	0.6966722220562318	0.9897350241596624	0.93700407366336	-0.1215119551446013	0.55557212029434	0.4828085304323899	5.739680745360125	0.1153553224438269	3.544501149205895	0.5700289362435612	0.186980801695161	11.47936149072025	2.648306649645465	0.8172847622265981	5.940035227965951	421.694090223502	0.057821759251817	23.04450578552256	2167.962841080488	0.8974476858426819	34.75826134649664	147.5874125874126
59.5	131.5	132200911.5	2.2047797563697284	39.5	2.648587040019001	192.0	22.316762396319582	94.01236307048735	92.5	15.0	177.0	16.32113401102173	97.97388098996538	0.2036514114939407	105880148.96868898	0.2475645135937434	750.4333271581094	18.3853912575002	38.61752657117465	1.9492974461302996	3.7502125912941	1.188174840834598	0.509869509315742	0.7828622703104067	1.5080357584810171	0.5429596403965098	0.6688717101470312	0.6487422992882081	0.982493444559137	0.9173357652695036	-0.1309784377389167	0.5865827487281061	0.4941648267562276	4.197952928355038	0.080182841839908	4.072175128227038	0.5154607938419089	0.1526683868263305	8.395905856710074	2.960435204934722	1.234596858032175	6.070761365867719	932.43678277989	0.0667984302514731	18.04465186321929	3664.0399200305	1.2789558039557936	19.719731582738163	121.02017970504195
17.5	79.5	295145144.5	2.0867775449401065	31.5	3.646676497996244	168.0	19.426971635734915	47.35988500176872	46.5	-85.0	253.0	13.442978257725066	53.601689523312345	0.2861573549998697	380372718.4607277	0.2816046131332211	619.3163473457769	35.082666236271166	31.15337175686584	1.592330321127387	2.937125467629643	1.0985043538150243	0.452531063102913	0.7541471488976708	1.4893297013928364	0.51795823641504	0.6750477832448714	0.6570719903109481	0.9902933373692188	0.9366497289902652	-0.0946964341637289	0.53058181479426	0.5005901060231561	5.881893718163259	0.0964231938568266	3.890220588225406	0.4765361817277537	0.1859389642959728	11.763787436326512	2.7999055288470487	1.0089074553611672	6.022877874613529	7904.806843966803	0.0606024519697213	20.392527709141888	37266.65023984452	1.0768208522269904	36.08013711311844	135.89980630803916
45.0	111.0	17230783.0	2.1240373530686174	35.5	2.9982145245355927	164.0	20.5492952446424	78.06235389240842	78.0	-11.0	175.0	14.6442307887293	82.90083421054675	-0.0483309717647277	10648295.768737791	0.2699259489750341	681.886952076962	21.498858757144465	30.95975009425376	-0.2041769976431566	3.042146972027425	1.617668595263361	0.2801972734340937	0.9344913475138412	1.6772066886729309	0.7035006169023431	0.6285740577351535	0.5995154121971401	0.9767542472878076	0.9031951671830356	-0.0541310607514689	0.3828250227877684	0.496222739472782	4.594526478885517	0.0823394315835279	4.114971359310673	0.3107300476054652	0.1516824888714884	9.189052957771032	2.7808818769268573	1.1649538918226965	5.751030692151315	255.83605679880867	0.072098327036744	15.632869539994324	791.8729840940504	1.1801411061647489	22.83024412169119	85.35521948998627
48.0	93.33333333333331	9359147.0	1.6995016017100986	22.666666666666668	4.968144516725438	133.66666666666666	14.362147462807409	71.2618946343744	72.66666666666667	-30.0	163.66666666666666	9.748651622271115	73.85415029601484	-0.5344610759427526	23061125.39094	0.3684338979118611	370.5164579276049	27.630938045469215	13.739454365705027	-1.3111180455174394	1.657616223199162	0.9477887678541588	0.2557526581987535	0.6730576917521005	1.385320334377451	0.4687806782247125	0.7038749811337276	0.6904028218795842	0.9836462329381076	0.9234396028329904	-0.0755451466693801	0.3823467746557662	0.4797683193170919	4.990845196836143	0.1537059114119953	3.219627623470462	0.3047081282731221	0.2362383721881301	9.981690393672286	2.3120745640432934	0.6513512477633304	5.4541516168942605	110.83735138934811	0.0667200773930648	17.64259790591404	633.2807795184868	0.6885141377087097	28.47508828656356	102.2149543445879
40.8	103.2	7898257.4	2.069782575605238	32.2	3.1863855606267864	153.0	19.6423454813705	71.93540702488386	72.0	-11.8	164.8	13.681442898293728	76.34356427839624	0.0392825300589497	10311800.860759623	0.2847672306368846	637.5610320335129	19.361465689278027	25.0454804359654	0.0689310979479436	2.64603603473698	1.6545440362463713	0.2401225610395011	0.9404420289929608	1.6491383602736884	0.7039161181807938	0.6275777200403267	0.5987014310620664	0.9754821214472588	0.9008852877156756	-0.0768483351420129	0.4662487454250866	0.4986312157087386	4.350760534698474	0.0933933215019935	3.940699823210976	0.365304817914922	0.1751496783529821	8.701521069396946	2.665697437370159	1.075145017745838	5.4096137634542085	102.2088478254704	0.0853850660272845	12.774088287976674	321.9068396601653	1.103306587018782	20.64847230759624	65.9482108569558
64.0	121.0	13645818.0	2.007782620692868	31.0	3.623496185184949	194.0	18.55223880597015	93.29579375848031	93.5	10.0	184.0	13.02959395522915	96.2168302640009	0.0945859185346208	4258722.24855423	0.2944893762346525	553.5732930266639	17.59827807190403	20.99770738224948	0.2879690266230888	2.647891884437172	1.081004906616696	0.4201210949365503	0.7260373539471808	1.497544245984918	0.5446443964293295	0.6889328705302252	0.672025914357487	0.984079954799645	0.9230886582788572	-0.0940566341438248	0.5322147972733074	0.4803704721349769	4.148037622060839	0.1023923454226478	3.787918717756528	0.4489631325367882	0.1969430877393977	8.296075244121678	2.736436368400188	0.9322241977634672	5.945981966392631	86.6078697421981	0.0587570351032551	22.28866338101033	434.0773405698779	0.9627684937837028	19.01085481682497	120.1831750339213
33.0	103.0	4117938563.0	2.254982034819045	37.0	3.280021700741429	200.0	22.04658506721844	68.33725790941818	69.0	-65.0	265.0	15.20938817410724	73.85339803991346	-0.0742038080737128	4951661521.727501	0.2482967277437978	784.3435834635534	39.49828898896332	52.60203781127257	-0.9674987079760076	3.959918465044642	1.368740344173683	0.4861825411765258	0.8634081233031135	1.610940383242845	0.614332459250462	0.6427964830910964	0.6182538601293932	0.9907713539010766	0.9362698968270045	-0.0935494992012875	0.5674275667190083	0.5090237582176561	6.233012088694102	0.0720710218580171	4.292727012278331	0.4942025014488602	0.1437611620912362	12.4660241773882	3.033291450913559	1.332164702304581	6.132547591384798	51465.4638788004	0.0681674413549395	16.27316630628863	187460.5532923789	1.338196095546991	40.4480043338552	112.8512846595831
59.0	132.0	5585574.0	2.256535966834706	42.0	3.488364101843981	164.0	24.35371384727501	93.50086058519794	92.0	-33.0	197.0	18.43287760152542	98.04960281784248	-0.4151838914416658	26469533.56061308	0.2363276563347069	871.3136825640403	39.25388548684227	46.45795085926414	-0.4168515877387922	4.158691474862062	1.016233008285327	0.6069994226914344	0.7131684351077888	1.450696198405374	0.497636953456762	0.6888585530908771	0.6734331835029393	0.9879714215565288	0.9313415618941548	-0.1815955507781368	0.7283513004636581	0.4938180350061172	6.202197280455569	0.0817463749327343	3.974098039675303	0.6403210068630661	0.1439027392940929	12.40439456091114	3.002219084995533	1.293731120786847	6.030564914625584	37.223752151463	0.0640684202262702	19.49623327339355	137.3063683304647	1.434045994649856	40.68502581755594	105.0826161790017
48.0	97.8	554528.0	1.753767647127091	30.5	2.606460171803453	117.0	16.40003770383636	70.64077669902913	68.0	16.0	101.0	12.00832837596669	73.37415750992486	0.0138736687864841	2784488.703749999	0.3458384390611745	393.6476576491658	10.35537414538227	5.895284582096981	0.428963274609364	1.463621129858371	1.308282554565183	0.0615921866293607	0.8614492789222565	1.524005746061061	0.5499835802311582	0.6368372709372044	0.6137457522500902	0.9542016067766118	0.8665608381998511	-0.081767743129804	0.493781091205516	0.5342363066894711	3.211758772578367	0.1242217806136616	3.399593394649256	0.3433413622701376	0.2305308352839894	6.423517545156733	2.232913347754573	0.6929759211058885	4.44233842642484	10.78640776699029	0.1047224055047601	9.55999622961636	35.62135922330097	0.6739560750306344	11.89320388349514	40.94174757281554
44.5	101.0	20556939.0	1.9469039165994155	29.5	3.2146621086891805	159.0	17.644566031713467	73.02812865497077	73.5	-14.5	173.5	12.343056227030996	76.46420117098585	-0.0609814505333697	30279146.877393726	0.306551322154205	512.403794596628	19.419387450599928	19.05842983711705	0.0914376935009271	2.372518811736197	1.2230694319029225	0.314697316267761	0.8040800655049252	1.531922787335161	0.5538699806533401	0.6606251190206387	0.6394834948712376	0.9800243357656158	0.9107422600709568	-0.0491408458927851	0.3909092615594383	0.5025115696104671	4.3732797090138655	0.1034617457120053	3.774887050944896	0.339688596361259	0.1738284507420426	8.74655941802773	2.6249159791592653	0.8988970609097799	5.721164881203889	228.72099415204676	0.0681169168861073	17.00303737826264	1151.4726510721248	0.9134240877534968	20.65691033138401	96.20327485380116
67.46666666666667	127.6	30050844.0	1.944562255450724	32.666666666666664	2.79232614039488	169.33333333333334	18.97530639244478	97.4982398599434	98.0	32.333333333333336	137.0	13.659174048004145	100.50341949030776	0.1368074769469582	40732335.63177676	0.3106323453599999	573.448725144376	11.766497453042644	24.73821782362873	0.7010483607457676	2.7159933458811114	0.864006589021192	0.4384634451658888	0.6476412239640018	1.3514890364951946	0.4272748997305424	0.7101577660901034	0.6977679144710013	0.9795939217363429	0.9163914275828214	-0.1405202534311476	0.5993390288555871	0.4776524751997619	3.3247327941598765	0.1276211746079569	3.476699293867997	0.5055438261154466	0.2150780688370174	6.649465588319753	2.5970438111140943	0.8949999837255759	5.55422094252884	218.7123455085613	0.0693681151525475	17.66746335885527	799.4926087108455	0.9850234583445012	13.03061051230767	106.6345836521038
37.0	81.0	9580030.0	1.663063875081646	24.0	2.986617067638482	116.0	13.98747599138989	58.21356977640709	58.0	-6.0	122.0	10.0346824561527	60.7712890758826	0.0895131687930925	6113269.799919128	0.3637217492000102	304.3298698318699	14.47123226210449	7.749067570479971	0.3986819205588736	1.619589637757848	0.5518760890678607	0.490669020209601	0.4935246438311731	1.135818498136024	0.3021966709719742	0.7629182281398824	0.7590728226080821	0.9853243719461114	0.930536341412044	-0.1393355102060418	0.576841406702667	0.4428892091903545	3.768828233754244	0.1686165529461679	2.980076181838198	0.4992034833595784	0.29262971540958	7.537656467508489	2.364086468524039	0.5428664317064272	5.724140574498275	140.0339244410178	0.0539837796611479	25.28801534173221	943.4942174248264	0.5899980323491314	15.36237471087124	193.8072474942174
55.0	125.0	52794932.0	2.218356033256847	37.0	2.958750331353512	188.0	21.83233339008044	89.1028467994076	89.0	-17.0	205.0	15.43100960768294	93.2076372934494	0.0745407702762983	212152095.0941164	0.2498732938262621	748.346342068516	25.07383685107303	27.34067668287538	0.6005298143476299	3.009859935938711	1.902697841811718	0.2243848412363956	1.044951451218409	1.795954545249656	0.8028237320007441	0.5974004320415844	0.5614112805943313	0.978033003230272	0.9028512761530344	-0.0246157260256139	0.2844578632428648	0.4991920687972486	4.979463102966767	0.0675899204868386	4.333996911681265	0.2303998360346367	0.1360589925531878	9.958926205933532	2.834939247984691	1.228139444437607	5.709836650217361	470.9312160605562	0.0774940293007332	12.72993148727689	1518.480006582195	1.269786140124992	27.08260654928418	65.82047062695409
82.0	125.0	13940691.0	1.563636226942901	24.0	2.822549509522731	161.0	13.44381316337015	103.7331749802059	104.0	56.0	105.0	9.747337341308594	105.0607447861087	-0.1253635865762539	23676066.60923919	0.3890716281472371	277.1885035378697	6.700605208214049	5.531876548683949	-0.0591508891010797	1.403049420283449	0.6174413337365703	0.3888996886180926	0.5390844326318669	1.183096656388417	0.3214102467283123	0.743454072704351	0.7382934737945367	0.9768843053886452	0.9120137211711936	-0.0906495587646056	0.4694782249737738	0.4711189810829309	2.550045339672906	0.1664325325309277	2.963129254124651	0.3973065745851286	0.2470066170279671	5.100090679345812	2.27614127346028	0.5051226885050049	5.389495796614272	75.5193982581156	0.0597936644957368	22.69894287063001	491.3974663499605	0.5135694086331919	7.650039588281868	145.5874901029295
21.5	89.5	11173058.5	2.1456586208962625	38.5	3.052087279403456	122.0	21.755785433023448	55.66433091821139	58.0	-29.0	151.0	15.819880465264596	61.89569351922663	-0.4172713627300083	17219636.878894683	0.25969323283788	728.2410354152848	22.88986532283995	35.726860361994696	-1.4224214761634106	3.438828459716321	0.9357709998788788	0.5624450364277876	0.6821751739348998	1.379052095700451	0.4473580748477881	0.6982545259821723	0.6842191406505483	0.980766212736502	0.916308641523536	-0.1712558064816101	0.6744331775481232	0.487521251576309	4.627415686831081	0.0985181708410924	3.770859373073148	0.6020734563174149	0.1623573301851966	9.254831373662164	2.871967014602846	1.0936498648987991	5.85202664329065	181.5828185420664	0.0682522508544152	21.36275483816452	855.2333115493323	1.237339967600005	24.482792474694023	131.7866706388377
64.95	126.0	6656687.75	2.037484047340802	30.0	3.3474601200437606	176.75	18.83403405196065	95.12686446907642	94.75	15.5	161.25	12.865699239303572	98.15571038679693	0.1319553734593533	7964135.331756592	0.2905851090641924	588.3148786787484	18.24918129314036	19.31211439160948	0.4438449343257307	2.383637918859014	1.4687500765252772	0.2413251061971194	0.890314310631579	1.6282412306089968	0.6516883130814812	0.6377943220320792	0.6115333324130677	0.9757331649520437	0.9018120687783318	-0.0513009265561883	0.3929412198481963	0.5031935530061702	4.24282169178314	0.0952199256863424	3.890626450685958	0.3019473547988728	0.1793502993368221	8.48564338356628	2.6383034028570567	0.9630969988460728	5.454384332868345	53.966122082336085	0.0788453687339472	13.827056341498686	219.5389266788576	1.02058950831227	19.781083319052662	72.37092601259118
38.0	99.72	42001406.0	2.015032543037625	33.35	2.848547044683799	149.2	19.075723502070264	68.2627450805195	66.8	-18.0	167.2	13.77889965071986	72.35236411384105	0.1426774713647317	129463104.53842165	0.283564416183299	558.4307317085147	19.78102691603548	16.88544137765536	0.5470996735526947	2.338613421644656	1.515052668988793	0.2275797692362826	0.9144510510903836	1.5750889471500535	0.6174670672262621	0.6308069024206031	0.602417756052466	0.9693276228988564	0.8946907185588326	-0.1003070535206986	0.4575013350278155	0.4999782745012726	4.348324783757892	0.0965585700636172	3.77103466847126	0.3787500764480501	0.1730026174555668	8.696649567515784	2.560772662973822	0.9634165226583626	5.357864253488641	645.4491970432484	0.0946057600269381	13.712502569781584	2822.997304749617	0.983733290780656	21.411977586940637	77.40218991956185
57.333333333333336	103.66666666666669	38254115.5	1.6585419879262857	24.5	3.2564673737557057	145.83333333333334	14.491303930870467	80.39245476188178	80.0	16.166666666666668	129.66666666666666	10.25079609161361	82.50784596408285	0.0293240035012301	47280629.81414795	0.3754013522651743	343.5182009306753	13.335102040578905	9.694213378462605	-0.021571213858198	1.6524714187063874	0.6991028773768139	0.368540371376739	0.5747853637542109	1.2433788979027416	0.3578739891446957	0.732585570642465	0.7250302551994644	0.9784219465603264	0.917134490132197	-0.0917459156833854	0.4699318125050041	0.4729470175123977	3.5131984002793555	0.1666378563616614	3.077469166834588	0.4092042898093829	0.2778224377657016	7.026396800558711	2.3189077780578398	0.5878935740208003	5.462503267640396	331.27755843884364	0.0632561642287769	21.08075517961104	1956.8653247310324	0.6267227581199131	14.101319441236074	140.12341360238952
66.5	112.25	12660696.5	1.6870135888159734	23.75	3.5261130335332957	145.25	14.370553707672917	90.56459018712673	92.0	18.5	126.75	10.159080288713623	92.387214535336	-0.3633138986700263	23695439.08779682	0.3628788835881329	331.8148353008145	17.696246424593518	9.112620711146702	-0.572612132394554	1.70101313390723	0.694194780805528	0.4252202289242373	0.5561025272162011	1.2409165578521613	0.3651994287488064	0.7437166203358296	0.7357383813880056	0.9816592373889996	0.923636547910737	-0.1197024730911569	0.5244744758847095	0.4469159398671313	4.092340613471503	0.1614673176992228	3.112648675619835	0.4501137572147951	0.2929641926977705	8.184681226943006	2.3751673133325406	0.5988019786781895	5.740291250803035	78.30371804681202	0.0544366591555614	27.05013443132525	552.1707177475348	0.6295616743076193	18.53139614054438	158.2726717833294
11.666666666666666	87.66666666666667	74254363.0	2.3204435111302373	40.0	3.055501567101596	160.33333333333334	23.506610720056297	47.95980372437136	46.0	-69.0	229.33333333333331	16.644194645660356	56.355546002405646	0.1884083556615702	69398189.29672241	0.2336637270005897	870.517940705055	33.362607038177124	51.51211718693975	2.143549807253804	4.0740578239493646	1.535943873696576	0.451252095043433	0.9180592840332196	1.6649341992160227	0.6736039820179522	0.6298333914534183	0.601736078573576	0.985350260662356	0.9210097637387786	-0.0870908365676454	0.531518380921911	0.503580629008421	5.692519728338421	0.0673289866258044	4.36553701135968	0.4652984716699679	0.1394124258824964	11.38503945667684	3.040098576025232	1.4025004244114854	6.04725617796408	1628.2200261825865	0.0715562659564321	15.03376993337114	5462.969686144204	1.4780766158885	35.11529399043243	93.58290006548164
29.0	83.0	82496328.0	1.846665335339022	32.0	2.39518257396279	127.0	17.3492775244906	57.12847160007167	59.0	-31.0	158.0	13.10853652161822	60.78988224361827	-0.1066191508661459	251597713.6160401	0.3121728616247031	431.7475158327806	22.96789042657265	13.85706242483965	-0.2038040680013623	2.461727110971231	0.5777484847827155	0.6195462008038463	0.4990625714905468	1.16274748793141	0.3186865994493371	0.7633073794254042	0.7583373055839435	0.9912261255873984	0.945416208578971	-0.2202580118394985	0.7253621547500685	0.4328157935226552	4.742987252695903	0.1365110156359497	3.269252654363614	0.6616534568052368	0.2309950555271664	9.485974505391804	2.620298706755984	0.7598688989384866	6.113832698420261	1075.959953413367	0.048197453566268	31.29775501523217	6968.946962909873	0.7677580276670779	23.88729618347966	206.4983873857732
2.0	73.0	381131884.0	2.265939751058654	36.0	3.558647254278353	184.0	22.26114593717407	36.28214543198699	34.0	-96.0	280.0	15.22855932217728	46.1527170558876	0.388051253468203	460608024.239624	0.2486288505910017	813.6792144929636	35.60749722045457	51.43903657453045	3.560888245307712	3.716694043330035	1.499508320815778	0.4236311295565186	0.90622040724443	1.661649431341668	0.6673252765085482	0.6324385618148667	0.6051978930186713	0.989924265641915	0.9334238575924126	-0.0747358291817585	0.5051775100244096	0.505870802885537	5.920555137351452	0.0737304775486371	4.282311100313709	0.4738914229698085	0.149218208878495	11.8411102747029	2.960702456920644	1.304050591036453	6.02411093973204	12154.98997367671	0.0679319169820247	16.30988603305305	44486.91160739735	1.386782378881322	37.04903062108434	106.2404920387416
64.83333333333333	120.16666666666669	49994342.66666666	1.917960886642651	28.375	4.133184189784148	162.83333333333334	17.67271020552871	92.23743759922029	92.5	5.666666666666667	157.16666666666666	12.033779195293112	95.278739221744	-0.3535765892471389	57408925.48090303	0.3173873145004892	551.9662717466387	21.08244960873668	39.49252409438585	-2.364184098883182	2.621230866340961	0.7709466278815714	0.5052691555298939	0.5942755709036982	1.2889186428200734	0.3997164254765626	0.7295736150674732	0.7202441076292762	0.9845624956588128	0.9283130341150552	-0.1563545718104441	0.6079404654253955	0.4635162413839001	4.323700914537656	0.1358070824452608	3.386874265941181	0.5598501499953348	0.2302960488395618	8.64740182907531	2.598572713829704	0.848044373555633	5.8223470377059385	337.3334546409868	0.0596316701843781	22.99265473048906	1767.703081022524	0.9615550795860126	21.949860202252847	144.70636646343615
45.0	84.0	51984519.0	1.484783508507295	20.0	3.126959226729248	132.0	12.2128756036049	64.27439280611816	64.0	7.0	125.0	8.599106597373368	66.0970052424872	0.0635640081411469	158542645.968795	0.4249848966567017	237.6165314302063	9.58318415711398	3.606499538423128	0.1087103365904821	1.061477544430453	0.707078899981989	0.1983804801045116	0.5729032912234665	1.272285348077637	0.3725986426064683	0.7352954342215597	0.7269621540939746	0.9814807089477088	0.9205232282774	-0.0369015696330916	0.2472766785299406	0.46128643675463	3.08132787494491	0.1975228379776516	2.862794779030794	0.2102092370100203	0.3737399185174292	6.162655749889819	2.072417703080584	0.4421391111031104	5.498634309332152	583.9089839482309	0.0490721055507379	30.83642341671418	5056.895285318094	0.4585400945958003	9.996302210269771	160.1350533658291
25.5	72.0	56906829.5	1.6930029229416972	24.5	4.397455539587916	128.5	14.534031058174406	47.4031767719414	46.0	-64.0	192.5	10.155334696910106	51.02196737577123	0.1346040886204231	104114915.65177833	0.3695664391353708	346.3088718270736	29.58417714183412	11.49440403672352	0.5168292178529025	1.7252539742199446	0.6538039985859299	0.451270531164885	0.5430118985601606	1.2259712265915956	0.3507536275943287	0.7461183876814146	0.7395110238507869	0.9916477555408518	0.9456966552204992	-0.1138604369631809	0.5321599860433113	0.4535755428250629	5.377410940639997	0.1675282808572555	3.1096131447916227	0.528186160800112	0.311135679429481	10.754821881279993	2.3892971908707024	0.5947644932014684	5.797894950095408	1262.056446821155	0.0512029241555415	28.52582378154228	9764.791891695386	0.6360204205766797	30.405856294111963	200.9075944770229
41.0	98.0	37154419.0	1.902736636081021	29.0	2.893329808914332	146.0	17.50313549440112	67.13823647832506	65.0	6.0	140.0	12.40231109662088	70.6151613081518	0.3885370220496661	98579061.391715	0.3138517777516278	478.9582091568011	10.10803808310041	16.90467336249253	1.457947351032827	2.304703679542652	0.8533079357860435	0.4582947735854964	0.6461250726162897	1.358705757439008	0.4245061621108755	0.7097438088249863	0.6976227019159522	0.977911768333526	0.9113128644796652	-0.1066234879845136	0.5349443475798419	0.4808916550096042	3.121647027511226	0.1244508087767382	3.516432434654787	0.4730804294939137	0.2606011314523453	6.243294055022452	2.610727213497642	0.7895029038321741	5.973689680435196	393.0555630116762	0.0527520551619482	27.1971598958676	2338.509596027379	0.8423900463207923	11.11488390820024	146.074755066434
26.0	73.0	6379303.0	1.639431717251607	28.0	2.373477091648734	102.0	14.61355378578024	49.89868421052632	50.0	1.0	101.0	11.15823800334996	52.89555664023871	-0.041374821940689	27107365.40893555	0.3662853955063096	308.0612263388735	5.957322283293321	6.309102312610454	-0.0196934608080994	1.557111455148929	0.6493217299653888	0.4108701377403698	0.5491178518081816	1.199636623490938	0.3332946354860649	0.7418300477977253	0.7354548158109526	0.9758665087193616	0.9108436034233584	-0.1130164976566612	0.4941159874447598	0.4643362838952955	2.39332860587611	0.1597736080112027	3.042016049421098	0.4243858352302757	0.2569897020975565	4.78665721175222	2.330752486804059	0.5516082962785794	5.600205217597043	127.15	0.0557675438596491	24.56832794706063	835.130701754386	0.5724836488150199	6.912719298245614	153.2315789473684
28.0	92.0	60661663.0	2.065831139939416	34.0	2.790092624758636	158.0	20.00070712032264	57.68830747257028	55.0	-24.0	182.0	14.43152969240922	62.7558907539359	0.3227756102603854	92562351.9897461	0.2744983002469745	610.36100527013	14.45973475192224	25.94715842601656	2.145031843626821	2.98293127650194	0.928089479270413	0.5242921541628776	0.687264879331364	1.3999442361261	0.447475677564746	0.6942591114197103	0.6804085336585538	0.9861139235395154	0.9262577877578022	-0.1267196713053349	0.6111108594777512	0.4974626412196389	3.734298586644859	0.0999438679522612	3.77078197116508	0.5446680183006465	0.1819977615328812	7.468597173289718	2.796753996174805	0.9777551889430884	6.005379505272483	907.530545997533	0.0589190771925944	22.04014229419268	4228.097318704148	1.050973480315641	15.70719989612413	142.6177368045186
33.5	92.0	17465703.5	1.9853172255963265	29.625	3.430558429012712	139.0	18.2053284745761	61.89449241045578	61.25	-39.5	178.5	12.82846054103092	66.07292211570186	0.062738490051527	24485191.48349762	0.2967581045267184	531.7854005993554	27.591347425824825	18.189206656019785	0.7422148846166877	2.337316682114718	1.230392555841226	0.310705190400927	0.8115482688986688	1.543076173767802	0.559583402100798	0.6569563472766107	0.6357546477973737	0.9778413097675492	0.9094014926943214	-0.0583321971592351	0.4218964046177119	0.5094061910434098	4.907138691519187	0.0997960160915368	3.797700118935369	0.3618775957637462	0.1922301968142465	9.814277383038371	2.6336764636082544	0.8919273094889859	5.571974133572589	294.42166432293817	0.0737446652844355	15.14974511861282	1368.7143001902557	0.9275401485567094	29.05063280668376	86.85080134833322
58.34	117.08	3217777.4	1.919073702685544	30.5	2.991982433716184	155.6	18.00836394546073	87.30896365437266	86.6	31.6	124.0	12.776763300755894	90.23566915746896	0.204220734605435	3342709.6296642376	0.3038407310659712	514.1886600584581	9.727022483967623	13.123655716658664	0.7291054042228299	2.0658708352741746	1.1997519460346358	0.2523437262245838	0.8093797611734835	1.4868217951178362	0.5178971693257999	0.6548118503809117	0.6341681195156856	0.9663100976852208	0.8868666691160833	-0.0776235005410587	0.4681731467114393	0.5190689836167137	3.0761750141033573	0.1112067756823248	3.548984349505229	0.3484220334988352	0.1889538864236439	6.1523500282067145	2.4725705992919584	0.8164056953272025	5.039605977109975	35.72160676753063	0.0910433860930363	11.885176326776962	139.8691810351307	0.8968683272978264	11.230866402335762	63.77754285295729
68.33333333333333	121.0	20568975.0	1.842508746134034	27.166666666666668	3.3507930990153905	165.66666666666666	16.382297064344453	95.03452462572098	94.83333333333331	18.666666666666668	147.0	11.588660809117444	97.31604989914516	-0.0202985494716453	25422469.71130371	0.3268622163625965	436.8689456982135	17.791341949109565	16.782598010600356	-0.0520503275090018	2.127246532070764	0.9127519571072248	0.3915168546372478	0.6711787192499549	1.37406829923317	0.4429706489840923	0.7016219248610961	0.6884229472829279	0.9782221255791608	0.9140469673152056	-0.095852841744245	0.5007392243552894	0.4875999589722583	3.890779867414672	0.1244344587342806	3.469293989823621	0.4480071100978679	0.2253739186244573	7.781559734829345	2.5412536062502813	0.7599996222944972	5.618465883078124	138.9907919837482	0.0648335142888574	19.12954826651918	703.3409267496446	0.7861120417853756	18.997988845615613	120.74009995971896
22.33333333333333	81.0	67398260.33333333	1.984660170973215	31.666666666666668	2.9790178824734674	141.0	18.3257968969998	52.024140828135295	51.66666666666666	-30.33333333333333	171.33333333333334	13.202833913374915	56.81306605475584	0.0540266990615043	128208266.01842912	0.2927648596256156	520.592644650999	17.86402526507423	18.3674307325428	0.154527855303315	2.4891856435408664	1.1016092272256666	0.3816847301689929	0.7502041693002915	1.4779958613995747	0.5176390415703441	0.6776117492583924	0.6596677466839614	0.9837138472523425	0.9203989380807692	-0.0881408249462159	0.4813429216876025	0.495407988224914	4.167041853801616	0.1016778814369614	3.738710017804926	0.4067571813689736	0.1858467907607618	8.334083707603233	2.674607791909326	0.8976987176916332	5.812876027456229	1271.8007845682407	0.0633390634689851	19.898171418672927	6567.786694692539	0.9326522885049622	19.190410875881813	115.32200924749412
47.0	88.0	1183938.0	1.543910295867581	23.75	2.84124426027426	112.0	13.2537510740961	67.44715447154472	68.0	22.0	90.0	9.652988560894926	69.3740304260966	-0.163380306903095	2766273.593902588	0.3954656619736929	263.6374512525612	9.950311553637066	3.733959856340621	0.1917542358962177	1.155131382549665	0.6709892501964116	0.2629026301560241	0.549943609472903	1.210764068976943	0.3492362620365391	0.7444516345053566	0.7371327593358993	0.975257169334178	0.9111711398042108	-0.1140782058793398	0.4881184278994914	0.4511198858430934	3.134873000674989	0.1927246340696179	2.787203027060337	0.3867062626913403	0.3495252855408591	6.269746001349977	2.070182345261704	0.456530158186519	4.903361169009317	17.32520325203252	0.0704276554960671	16.29162535527794	97.28455284552844	0.4987937074492696	10.89024390243902	96.70731707317071
24.666666666666668	83.0	14666047.333333334	2.009683268161316	28.33333333333333	3.7754384821305407	152.33333333333334	18.138895139111327	54.01476820760544	53.66666666666666	-40.333333333333336	192.66666666666663	12.33127927866135	58.91164154294504	0.0222250007042569	6750195.34845502	0.2996987008264765	555.1004015209317	25.263644660193936	25.310885594502405	0.3281467572287122	2.681199728383921	1.109643770562411	0.4130463223838364	0.7381409327557297	1.5168907478202776	0.555670680491504	0.6857153485580895	0.6675954624319645	0.9864780414649256	0.9286574949150858	-0.0827314573593351	0.5081250253619283	0.4770367067644709	4.946838428453436	0.1058599408379669	3.818059933917908	0.4300203230305757	0.199176719446863	9.893676856906872	2.735917020438355	0.9477108747365832	5.950174211920423	234.4682485753069	0.0553261346256156	24.722075625259937	1290.0390710242116	0.9703999281055136	26.43583481062113	137.22638991860978
39.0	99.4	144774140.8	1.984435874343016	33.8	2.579648994064244	154.2	18.97176368567942	68.84385907770712	68.2	-6.6	160.8	14.048217762915993	72.71722346955782	0.1136669298500513	199369564.99849623	0.2861994274919751	535.6697770112752	13.320412999059082	19.86935013473561	0.7042065471940431	2.755746459616615	0.7457240153149998	0.571583568268837	0.6000022805574456	1.2859862686140158	0.3774293367746645	0.7234913374529881	0.7145625424316939	0.9847537232418802	0.9260361362930488	-0.158672901896501	0.6590727084914543	0.4799394479279392	3.5680502963535616	0.1115533901619127	3.565315765409803	0.5797310667359223	0.2041537781384791	7.136100592707123	2.745948110384921	0.8753676187329038	6.055280553324556	1874.494613325293	0.0560462098190687	23.989014790471774	10036.323073681704	0.9377532286880224	14.526107217030306	166.96188478866517
29.0	83.0	34210185.0	1.870667381320739	28.0	3.021736206152401	152.0	16.78005687145885	55.11227605863192	54.0	-15.0	167.0	11.80656476710802	59.01107612176599	0.2081492079718802	30349689.65137482	0.3173834445524621	444.9441326860066	13.63810287257694	12.64840571632455	0.7244606374464578	2.021088301628797	0.9875791998027666	0.3421350239976448	0.7165353459023369	1.427413641968425	0.4644389603941744	0.6842021121651197	0.6687675634060131	0.9852540489384076	0.9233296185000186	-0.0633727824057514	0.4111303206888528	0.5044251467816572	3.65776768477391	0.1151450905105805	3.558197062623364	0.3583801388946906	0.1931095302187127	7.31553536954782	2.539076237335756	0.7521668753578912	5.743292959043209	605.4311889250814	0.0616277676023087	19.57516720170771	3117.974959283388	0.7875905741539698	14.66215390879479	127.3721498371336
39.0	88.5	25718615.0	1.7339014028494135	26.5	2.838240081267066	130.5	15.390988861948388	63.280543349662366	62.5	0.5	130.0	11.183407452379678	66.3380494444334	0.1454209759855223	48983726.87225342	0.3488821031383945	371.669193880862	13.518199436410312	10.692674093335526	0.4867608777019677	1.8804185719098747	0.7524764132475752	0.4218009444189976	0.5992668949331708	1.2803134183280989	0.3804122942888238	0.7246404037269986	0.7156480209313005	0.9817535615430376	0.9207464676143986	-0.1050946787439097	0.5196941446088977	0.4768413898483959	3.48201568037688	0.1428806342463479	3.2621657467666383	0.444047339578288	0.242514245903538	6.96403136075376	2.4564898883542448	0.6582237462893623	5.5687692708426	443.1189506765112	0.0649309176640581	18.30122244061637	2357.666096934436	0.6728493746166511	14.462634676289518	112.28491549104643
66.0	143.7	5843841.0	2.359110306129052	45.0	2.576358372258156	187.0	24.83553004535148	103.3392857142857	102.0	21.0	166.0	18.22831094990688	107.6797224134963	0.1604500525692344	18645539.48181648	0.2190334467120181	915.9146471088436	20.24641063181209	56.16286664320042	2.99197778902822	4.548547304001572	1.641643924757667	0.4736073996334813	0.9538828734875798	1.668089747210124	0.688239768476352	0.6217474834067362	0.5911840288686454	0.9761596387769664	0.9012553949580778	-0.1280441320425558	0.631376144008433	0.4980400782202397	4.4176495170514	0.0602715695612199	4.390631088831524	0.5477299094851843	0.1085483845967113	8.835299034102798	3.088665054633111	1.54754780718981	5.676970409438248	44.92857142857143	0.0891439909297052	10.35405643738977	110.3928571428571	1.567456380700428	23.10515873015873	58.57936507936508
56.28333333333333	98.16666666666669	24075908.83333333	1.561890781744404	22.33333333333333	3.93362886854617	129.83333333333334	13.295866546791665	76.3657839622871	75.66666666666667	14.833333333333334	115.0	9.284614851403418	78.32487599098357	-0.0613595235688873	46820839.00298309	0.396278147409252	297.28575695219683	13.152001789298517	7.494018091266064	-0.0193234849558794	1.354171812954789	0.6068475617422469	0.3665450639153335	0.5144004391762163	1.160771040102747	0.3266413029571157	0.7567958142434094	0.75186834341982	0.9814121211012038	0.9235166177395762	-0.1107654771233345	0.4767984378447354	0.4456106735210177	3.503450240064593	0.1958960009631072	2.80277830005574	0.4111086271466675	0.3179914016866494	7.006900480129186	2.1700504395994726	0.4902548436742588	5.466419432112328	212.16063180920227	0.0563368129624058	25.175207836107745	1576.456965244136	0.551374783498497	13.999459517056652	157.10906473888485
40.0	126.0	247212671.0	2.480212570819611	46.0	2.941884161070293	200.0	26.878169982092068	80.22533341800386	77.0	-57.0	257.0	19.02226578519554	86.93837035003702	0.3750651576096202	131502522.77256142	0.2080534890364579	1122.345866455556	40.59334526021376	98.15814350168016	6.116574485157794	5.667609538946098	1.355259245971352	0.6144850235174617	0.8547056185304059	1.5916595946509324	0.6042433507004192	0.646172116947598	0.6221040709535364	0.989227360082568	0.9330446459707716	-0.1530095352464993	0.700024451346826	0.506030926745495	6.119857699354709	0.0617038906788291	4.488935676982127	0.6480423932091993	0.1259608940920447	12.239715398709418	3.260926067933185	1.7557171962293625	6.273744587148514	2287.890297525498	0.0696515277724077	16.01844409567847	7263.332829876087	1.880572833587352	42.66003524229178	108.74677791601894
41.0	93.0	43599331.66666666	1.8253522946249472	27.666666666666668	3.0262445249396888	145.66666666666666	16.228543507734383	66.51667800197806	66.33333333333333	-6.666666666666667	152.33333333333334	11.558052047469422	69.59254564440657	0.1222896317281437	47221475.76666903	0.328260195923785	413.0035804439246	14.807549510663762	12.611460499607904	0.3162368027956887	2.001723966223352	0.8243784927815615	0.4164006372073329	0.6340572743174616	1.3307905939398057	0.4080711945687477	0.7130828845503022	0.7019754091187799	0.9836314419205374	0.9228263964954772	-0.0963624159589465	0.4900451249756641	0.4825222091414269	3.788875356463978	0.1291434120789807	3.409396718279245	0.4225182126706556	0.238783192472667	7.577750712927956	2.53035097177109	0.7065256147512283	5.828975181583009	514.8535580432041	0.0581471797537253	22.416421726505263	2949.734710005308	0.7407072808546804	15.701610104563043	151.16304204413996
34.0	90.0	108686329.0	1.956129579239992	30.0	4.070791377533611	158.0	17.83886944548153	60.94437745536582	60.0	-69.0	227.0	12.67899309832114	65.019686023376	-0.162307004833925	195233441.4447773	0.3026709093566714	513.3424271562944	35.3057529701758	21.47564056807035	0.3157971585061728	2.517306145845675	0.750795838626034	0.5379339216392935	0.5785456307915953	1.294784389210013	0.4095390635245082	0.735622674658247	0.7274462139427657	0.9927271535232236	0.9486495162409874	-0.1563506661308245	0.6485504945478168	0.4602999741628313	5.904562604900182	0.123784825496252	3.476460568786848	0.6179512129901508	0.2286452896001163	11.80912520980036	2.683898412082573	0.8170254961179274	6.122679995913529	1338.634524874558	0.0520687123137639	27.24422054352783	7781.366408650667	0.9061752152874616	36.38344548601657	186.3549340697811
35.0	117.0	1913275195.0	2.407580134226725	44.0	2.823792200196477	200.0	25.28868036334532	75.60745402081496	75.0	-100.0	300.0	18.16077765010645	81.8534506044779	0.0838501913517234	2828609007.59034	0.2159551980357132	983.5002723500556	57.25853404308472	72.96386159284529	1.226220601063583	5.183238113402997	1.284209890181392	0.6020977633950019	0.8087658488228532	1.563541935119902	0.6018063305003365	0.6638759431978803	0.6421801551054139	0.9926058990657836	0.9444087430099022	-0.1590893782034122	0.6900124520594875	0.4896138335645875	7.502232091756159	0.0648950869188765	4.398699361718328	0.6074829312442293	0.1195823284931068	15.00446418351232	3.220562290698113	1.616862000896097	6.505684495906827	17337.45598885014	0.0607130310152895	20.48654871580968	61669.03017187041	1.658041872886634	58.57421453684638	134.2205530108837
49.0	102.0	168319696.0	1.827248938808224	28.0	3.271070359774975	146.0	16.32594660744124	77.26257025672186	79.0	-28.0	174.0	11.54140650024649	79.95130296698603	-0.4547141191375951	283160764.4934044	0.3340122519466487	422.7060834439095	31.75709992157088	17.64920465819269	-1.649272826680346	2.398227081035292	0.6167956026576035	0.590939161892948	0.5241786172996853	1.203323374150083	0.3364813204260247	0.7528839919421983	0.7471582041470951	0.9906503348092328	0.9427754984190784	-0.1794586831080331	0.6804565416332256	0.4474106141898464	5.595685997787928	0.1416595240951053	3.325104659402228	0.6164477539362465	0.2802366240758454	11.19137199557586	2.628745455183356	0.753755670923224	6.088965334408044	1345.755430654717	0.0511072243147013	28.33192008591309	8795.210618259152	0.757586078077226	32.16941364119702	202.8423211301838
37.8	97.6	18206463.0	2.082069630064781	28.75	3.660997762344297	154.5	18.764656224592716	67.16400103450177	67.5	-34.0	188.5	12.27916047233771	71.67544624252704	-0.1121153849293882	8468263.55648518	0.2836975064334209	614.0244598896	29.750095569688952	28.69304953340378	-0.0369027177222153	2.9621089547515025	1.2710404758995182	0.39908901383198	0.8077405519389966	1.552140660324411	0.6022038528572964	0.6621861096204065	0.6411792307110946	0.9813337290800044	0.916937463503446	-0.0974748789823229	0.5436672878877012	0.4988216922890753	5.110109162718364	0.0950953641860279	3.928865342625808	0.4381395490014964	0.1863857083429302	10.22021832543673	2.786556623710996	1.058287357662755	5.675287754478871	230.58732000446588	0.0707269793227593	17.380827524087778	1070.7554526863837	1.080545388586028	31.196523890348463	94.639982786569
25.0	108.0	74869072.0	2.405200330385937	46.0	2.548512850260786	173.0	25.84269084530921	67.28855794750811	68.0	-35.0	208.0	19.0811946632724	74.29461465698826	-0.0283263631763116	99872458.60168456	0.2125639442655333	991.9397363752178	26.86281789007928	58.73583493033787	0.2628499718357554	4.87937913405372	1.672360324385081	0.4887392935910322	0.9699689955677252	1.710570788285929	0.7132558387022283	0.6154099543086036	0.58408219064714	0.9805624324452616	0.9090657135383868	-0.0953414161111945	0.5735029248864852	0.504610142812302	5.104829351451604	0.0544357908505032	4.558635010295015	0.4975339424341468	0.0921976962655756	10.20965870290321	3.16931903698381	1.637934864609701	6.100649086590066	1040.036272485992	0.0766762217993211	13.21011027072982	2883.217340017694	1.664647194800955	28.82070185785904	83.24889413152462
46.66666666666666	88.01666666666665	49956475.833333336	1.5687400583840037	22.0	5.733220696157184	130.5	13.236088212348216	67.38281769749763	67.83333333333333	-41.333333333333336	171.83333333333334	9.176740023183704	69.66852345208785	-0.5385217234781612	70617662.71968682	0.398682284019253	304.4756834582678	28.9848310843194	11.312071924018973	-0.8159569716451073	1.3873816031176454	0.7025008395764636	0.3157448326685676	0.5627846596061362	1.2510492135266298	0.3773424491881137	0.7392711074390695	0.732095782749496	0.9860549887849824	0.9329924283981968	-0.0643631963766227	0.384326601033253	0.4619433922589263	5.020039472397522	0.1800792941449541	2.9634324821848246	0.3774894843585466	0.3147179172464652	10.040078944795043	2.215548197274635	0.5224706106735274	5.597460010942187	566.6731661467337	0.0521674004215703	27.770489370300496	4352.678939955554	0.5644472478376232	29.619385401930824	178.5094048321117
44.120000000000005	87.8	3910254.0	1.5991268559513618	23.6	3.442277830255852	113.0	13.894985546245858	66.52909817553858	67.8	1.2	111.8	9.846313798513302	69.04024460809094	-0.4119411002727983	6515644.08748249	0.3826884684890568	322.1011612569297	15.338965806434848	10.242924647228891	-0.7071494123937301	1.600280626532942	0.6128070406540984	0.4255940534439322	0.5174605436504021	1.1478752923456192	0.3176924431749925	0.7562520403139714	0.7507615093660638	0.9805055967554808	0.922241537617392	-0.132586084496565	0.5324617980770333	0.44231364986626	3.724848344731612	0.1825103416959368	2.899477829420887	0.4661563723885814	0.289722278983171	7.449696689463224	2.265867872954405	0.55327191679676	5.530243851820314	47.66638567464829	0.0608310674323487	23.804018779464247	307.64857521286973	0.6050154991110089	16.147177430930135	153.77202606560166
46.66666666666666	88.66666666666667	3975565.6666666665	1.568444948156385	22.25	2.996591743079553	124.0	13.110582767210197	68.00495111131454	67.66666666666667	23.666666666666668	100.33333333333331	9.335306115593443	69.97230671467806	0.1038482489237113	12746661.592318712	0.3981470111223566	273.8353518680375	8.293171656746273	4.524031103253821	0.0084614540035092	1.1840786044513203	0.8839814500192021	0.144232953519779	0.670686085122488	1.3557691679614228	0.4194760359547949	0.6985947143898059	0.6859581701716864	0.967919641073418	0.8931810680241594	-0.0383941240492032	0.2901202856269442	0.4990728513788011	2.8580472219720487	0.1659026021547341	3.0609823787834265	0.2234536390978121	0.2992211954322829	5.716094443944097	2.140586006393922	0.5170150136176307	5.15212063913117	57.1377967576538	0.0686832039760442	17.556729607831286	340.2698713216341	0.5233005366872835	9.03018110788386	92.68641956425562
59.5	106.0	47537172.0	1.699946019922576	24.5	3.0930665039543683	155.5	14.62494168380017	83.13919917134422	83.5	10.0	145.5	10.326497790860037	85.13965555960378	-0.0777049782494432	102972927.78596386	0.3608165114742843	336.66870394438126	14.490405633930663	7.695938209104328	-0.1419058739501565	1.5790277078911878	0.854403598421585	0.2979019932280334	0.6522839994041576	1.3538619632987778	0.4185753438594738	0.7059810884801272	0.6940446848702153	0.9804862811097264	0.9156288146572388	-0.0561461273477377	0.3581440605856286	0.490018058923833	3.782646703734875	0.1422251798587904	3.27758219649983	0.3068474407740923	0.2706350125692778	7.56529340746975	2.3634976068708307	0.6083578265781933	5.626136375231129	388.3925007572008	0.0593125294621757	21.581800901982348	2375.5517595853557	0.6203063798719077	15.379507306048549	126.16546489218624
52.05	111.5	2877906.5	1.935602948061991	31.125	2.56107214563522	137.0	18.1285241818279	80.56625175315568	80.5	21.5	115.5	13.190504656927684	83.6465775623731	0.0425183446070066	9227290.736865632	0.2993025059061429	504.093132350099	10.47609983331362	10.872305671400229	0.0581388180453344	1.8556100014262795	1.4552664770700403	0.1009677688246351	0.9028962652527976	1.6030113992832904	0.6168746262189762	0.6309935636243804	0.6034270827901643	0.9576618060688024	0.871932441038556	-0.0528941340020131	0.3887236163524525	0.5078879064765528	3.195532944935948	0.1052580532216314	3.652633049224865	0.2808993885627772	0.1880112854340409	6.391065889871896	2.4051188587083328	0.8277191196240801	4.901869231582461	44.346762505843856	0.1149293264068247	8.44599787752597	115.18706171107996	0.8852064116785467	11.720599579242634	40.381767180925664
-1.0	76.95	349343.0	2.2306191040543326	45.5	2.191255212993372	101.5	24.52179635051608	37.97209653092006	37.75	-25.0	126.5	18.466112202997746	48.02689613879284	0.0622970564335546	468505.47194480896	0.232374212012221	848.9893930190711	11.01547118054725	29.61954584624891	1.801744699469952	3.43056543185616	1.612073783433807	0.3609418140842079	0.9482807078662892	1.5910773727459806	0.6340030429150714	0.6222042506224237	0.5917751121730485	0.9602538064411495	0.8756887690796407	-0.1387008678643268	0.6361351379291649	0.4991372449653311	3.234491130826455	0.0786149920207248	4.010227716939358	0.4959616913090178	0.1531821899761112	6.468982261652909	2.797323749805389	1.2606598038224917	4.886248263887594	18.21644042232277	0.1219683371666336	7.084715937657112	37.53770739064856	1.391978278723022	13.907993966817497	42.59125188536954
37.5	87.0	66904835.5	1.7717751070377994	25.0	3.119793072611708	142.5	15.440893360990144	62.0284476077972	62.0	-11.5	154.0	10.92743572456039	65.06097491018811	0.0115733525545845	74068753.07856049	0.3449794130391451	381.7091407564448	12.396879068779445	10.75062421871	0.1056813050171845	1.8403684890748917	0.8719965037811983	0.3522941733687349	0.65819128906189	1.3682678046914374	0.4288797980252626	0.7046359333581651	0.6922406576454492	0.9828008452383844	0.920208048700182	-0.0646780742435925	0.4186613886921908	0.4887703168631335	3.46497058775174	0.1346906627743121	3.393641831298833	0.3554501589711796	0.2623501662820884	6.929941175503481	2.464161694663457	0.6780912482140224	5.725844031053034	999.5068084219304	0.0573000370878604	22.883760254567623	5312.482472841823	0.6951305818332574	13.11767146133	151.99728269321764
19.0	57.0	800029.0	1.425882405082984	19.0	3.797188202046319	89.0	11.69741319444444	37.93958333333333	37.0	-21.0	110.0	8.201006248998558	40.82556898970709	0.0818966621057734	2895234.342971802	0.4537760416666667	227.3150998263889	9.33571803512325	2.803955948484323	0.1560605081460052	0.9264586602054918	0.6910805064613545	0.1457699729130488	0.5727803873493735	1.25582803384456	0.3608287710521478	0.7333264928439767	0.7254398182365114	0.9743613607789026	0.907353271611104	-0.0257198631259454	0.2466043704564526	0.4692677831263899	3.04577209690967	0.2150488181152063	2.748174288738132	0.172620200968799	0.3989335152912799	6.091544193819341	1.973141025150872	0.4043847916667115	4.97932619182751	29.1875	0.0608072916666666	22.13083333333333	217.8125	0.4243706597222222	9.739583333333334	104.0333333333333
45.5	100.0	17379646.0	1.8240228835309649	27.25	2.736027068319451	131.0	16.038714171509504	74.19243607139549	75.0	11.5	119.5	11.412898590815027	76.9339677791736	-0.1558214225558317	19146887.83569336	0.3238691283185071	406.1024198282653	12.134927038737434	13.268047639587124	-0.3319568379402265	2.2103780946200176	0.9173574529228228	0.4129107947327248	0.681032165882141	1.3717219856070866	0.4323800441001006	0.6971106553289059	0.6830965757710432	0.965226279943867	0.8937462226460808	-0.104048340450596	0.5113283315840934	0.4907379896857829	3.344609435687156	0.1139456526846352	3.5018406220621645	0.4404800827241751	0.2035164391868984	6.689218871374312	2.5751172497435797	0.78193388688571	5.5457458054204025	207.3572779560563	0.0709860603552588	16.21054463245294	1030.489506790464	0.7622919790003604	13.386852610896147	108.61917385037222
45.5666666666667	108.33333333333331	49678752.333333336	2.0676187586367742	33.333333333333336	3.012414654840153	167.0	19.671754493312537	76.30326134535822	76.0	-9.333333333333334	176.33333333333334	13.866292552505248	80.2439875501002	0.1652202543638897	143383760.10574973	0.278488666917575	612.5187210325405	18.718462757306256	18.684614626733023	0.6089781842658266	2.410956581788239	1.588269107908879	0.2015615760253923	0.9421451682009506	1.6756860138156056	0.6819473161014643	0.6218716779792571	0.5924109145932613	0.9753939028673604	0.9000289033302261	-0.0335158360885105	0.3105390520566229	0.5081262001769777	4.1543439003828455	0.0861181585478731	3.9881102103975175	0.2389234991923372	0.1504748309889406	8.308687800765691	2.6460949747212354	0.9998064224242796	5.450907001394692	561.3119456970907	0.0824422840932594	12.419578221175923	2140.516286491345	1.053301546319661	20.339439743722146	66.38945098649121
44.0	113.0	264480223.0	2.186981332053721	37.0	2.821273405223555	200.0	21.41272941618853	79.33403055415818	80.0	-27.0	227.0	15.28587245313859	83.68138471673903	-0.0915199727249397	278016214.9179034	0.2530986785330618	708.6857441427821	32.48681442831318	42.05470844376874	-0.92718271496341	3.879497095199978	0.8547095690281584	0.6387026619911595	0.6516099598595834	1.353628162598562	0.4193655236449031	0.7063263722114576	0.6944628332668282	0.9930899081361216	0.9469817527745285	-0.1864277471137608	0.7265006310729712	0.4898331164175775	5.632961036330697	0.0885890689050698	3.928542332283482	0.649031069223684	0.1713871916468408	11.2659220726614	3.014714758210542	1.183551666057034	6.285507220863778	2285.330270857052	0.0605080958155379	20.66650601535883	9559.28398951521	1.217925177780963	33.62940506764807	155.35590034155
35.0	98.0	59019482.0	2.06659940919143	34.0	2.860438642839418	158.0	19.51441992571013	66.12421211866544	65.0	-20.0	178.0	14.06501075112306	70.42753116486942	0.0968939766259027	120658405.6338198	0.2751296858371106	587.6257176643929	17.03616939895901	23.48129505120403	0.6145968003562509	2.855804091933922	1.083102799800292	0.4496508260608286	0.7518526077381348	1.473172169408061	0.5034725324816466	0.6746699754684434	0.6570132625725467	0.983926187274776	0.9200257716308649	-0.0962442319028669	0.5278073252377731	0.5042651348245418	4.073349626209787	0.0919327969177391	3.871258483211986	0.4542234980942718	0.1789352320669358	8.146699252419573	2.794128897619709	0.9847267229335536	5.993529204680204	736.9880662240524	0.0619369750587488	19.53969826480477	3273.76813177578	1.030663150570725	18.39305824018825	122.7946045886209
42.0	123.0	29802553.0	2.421718149855626	45.0	3.271651439645264	184.0	25.48088872977087	82.7745253164557	82.0	-83.0	267.0	18.33167580035695	88.65282312776738	-0.0335223496272484	33878030.29470825	0.2156515103971942	1007.701007158642	59.25164312684467	49.51284396550205	0.5870834834667564	4.091376712769674	2.180082324278912	0.3034652563062587	1.120833105686577	1.867091534433128	0.9064162092155708	0.5817335586296101	0.541698464739862	0.9855394390608374	0.9192635125581256	-0.0425758443843143	0.3808819524218167	0.4921811358751667	7.666281112291111	0.0534958074196725	4.633263094180121	0.3352000563124676	0.0945620029716377	15.33256222458222	3.051559035114515	1.567864759262147	5.845468433807943	316.957805907173	0.0835859192793177	11.02373389903684	817.7505274261604	1.702244565507664	62.89820675105485	60.03111814345991
54.0	107.0	96123483.0	1.884727261230145	27.0	4.005259210283473	159.0	16.69103706606178	80.68732782369146	81.0	-60.0	219.0	11.57918322105814	83.47753928469785	-0.1878266251275687	228846228.5625457	0.32280123011375	458.0546937004192	44.96701416331304	14.3966372487792	-0.310161354802509	1.974995256898319	1.073017820513279	0.2939221820307214	0.7453612557099093	1.475377089304577	0.5067526983315799	0.6770125505565466	0.6597451312669708	0.989634833716636	0.9346485307247164	-0.0509905754702658	0.355266748519606	0.5027204660626435	6.688849407176892	0.1171092889869809	3.593224106748769	0.3468808727395306	0.2137353565571052	13.37769881435379	2.522304930332704	0.7620032693528996	5.73018638331583	818.7258228215167	0.0593537641598895	20.9337119990202	4452.720168189067	0.8099880322336102	46.32796868203567	123.1819631723938
18.0	73.0	6755423.0	1.896280656285425	30.0	2.819342414346266	131.0	17.14952474834698	45.06624953993375	45.0	-22.0	153.0	12.37070465471376	49.86335025780605	-0.0167000904575164	32212334.07234488	0.3092055649830285	455.3868513370674	10.55609765065079	11.34030900052437	-0.0806257271410852	2.010193791225273	1.180651101305897	0.2597439536148957	0.8003099561903491	1.522620343531777	0.5316727092666451	0.6583629944362145	0.6377459053876557	0.9774773324926944	0.9050779323949	-0.0392360955489413	0.3283991257592816	0.5125896832928748	3.216681586326372	0.1021926926147213	3.690189267080002	0.2677868516767549	0.1899309883192379	6.433363172652742	2.54137055309328	0.7977112231327924	5.597129764378046	186.8248067721752	0.0687614305381579	16.07768397265327	840.1115200588885	0.8141245655531923	11.82811924917188	86.79977916820022
47.0	105.0	18956329.0	1.932103144530072	31.0	2.629667214366694	144.0	18.10740226239617	75.55581014729951	75.0	7.0	137.0	13.08736166961984	78.77193457025847	0.0515458275849161	41796715.4006958	0.2989239823101298	496.3372289263126	11.70364398979155	12.84906712931404	0.1102794887047628	2.197428403332509	1.083718810176497	0.3381246964091273	0.7374052652062557	1.466363947241863	0.5164709277801	0.6829913094752764	0.6656955362987313	0.9725961901080378	0.9005457020517886	-0.0839838668844976	0.4380773762152481	0.4896449254779265	3.379392382572685	0.10606181329354	3.635507717770835	0.3705825972959846	0.187195572108542	6.758784765145369	2.591538905384895	0.8202868033772516	5.765558783598101	190.1234042553192	0.062233520214507	19.71168983261054	913.2127659574468	0.8581365634400422	13.36726677577742	108.9600654664484
30.0	109.0	17873181.0	2.371222222024317	42.0	2.778738495136924	158.0	24.53122576818401	69.92412894822533	71.0	-32.0	190.0	17.45681994323478	76.2888412584276	-0.1384397201018064	46068658.56477356	0.2234204050220967	930.6034913855216	27.14030175500903	51.68856848773101	-1.301733954223811	4.266206735636401	1.951545068038757	0.3726838355399614	1.057092236672765	1.792723419115416	0.8076284190136953	0.5954053153700486	0.5587344017746306	0.9775170782039466	0.9019291935095578	-0.0630087180264172	0.4568037228918014	0.4965616725915998	5.153382370912	0.0561017656187508	4.574771918385445	0.3828371633989478	0.1033897078891838	10.306764741824	3.07982451342032	1.55443795091879	5.872497566837512	257.5757082383589	0.0838735617839006	11.44676499656825	686.1240638228591	1.577211889970577	29.83555845001628	63.4923477694562
8.875	71.23750000000001	19466622.375	2.0586410083633124	33.125	3.086765894814084	130.625	19.50370120362436	39.33135249230008	38.375	-46.875	177.5	13.769352267737451	46.75888071587944	0.1118290516666452	30498282.659196854	0.2813340978148689	604.3052223441314	19.717447948895035	22.25954733780396	0.7893758311749923	2.6628558955327866	1.22345812403409	0.3679424004449849	0.8105607991751154	1.534148542771193	0.5499451253545038	0.6568772594969968	0.6357131325529829	0.9809240107139678	0.9125119646320938	-0.0712976920174413	0.4678786355616033	0.5100864327650914	4.349004838739148	0.0943322518016645	3.869403859967061	0.3993149541076719	0.176345853597137	8.698009677478293	2.72369414064472	0.9715785048917192	5.703517128000813	504.0307784874547	0.0687448593463611	16.67866435866863	2092.711861146929	1.0451219240808491	21.46087837893779	97.87713687047328
78.0	127.0	39197020.4	1.7492274143514297	26.8	2.792353918434096	169.0	15.361816651204355	101.93065486612832	101.2	49.6	119.4	11.184738894134233	103.7715418504654	0.1847489654057506	36633567.8024292	0.3437638638802706	365.0794797529436	9.949465698739225	10.945603309247623	0.6462917968608446	1.8542859514352197	0.6827242676242165	0.4385410668236201	0.5680986195832852	1.226069357212903	0.34727313808681	0.7345996297998355	0.727410908782123	0.9805404272146448	0.9189015080143056	-0.125699620398469	0.5416161210622717	0.4720850607122729	3.0817353284124787	0.1492560846347475	3.1689604218999787	0.4709448653683594	0.2641139024911517	6.163470656824956	2.4247247656380657	0.634252554764859	5.616468021244933	255.39706305455155	0.0600716593768334	22.74587723627672	1491.7342343601574	0.6814628032197743	11.031915624982965	142.32693701267527
88.86666666666667	149.6	2045180.6666666667	1.9180862557492977	32.333333333333336	2.437724487585305	166.66666666666666	18.38644987204381	117.91309853556596	117.0	66.66666666666667	100.0	13.342193085246745	120.03186195486268	0.0489104492221235	2022212.3291015625	0.2949111829676026	503.22510106626834	10.033711135676992	14.30254024606088	0.6752206397720134	2.2780942823569705	1.1088626341847148	0.3363610712559567	0.7830487793446449	1.3961517269678785	0.4561867073633869	0.6599726585979262	0.6410569958116845	0.9557148085387318	0.8732744552263654	-0.139900090294035	0.6122797675788546	0.5244557867962346	3.09718301146624	0.1098376671693696	3.508631478616156	0.4848898060158739	0.1933520710974316	6.19436602293248	2.49693278501864	0.8467392291354212	4.68180382668642	13.849287846761683	0.129186819911973	8.443185132558963	39.676237477701626	0.8816710618404585	11.542145469453814	50.90508685348093
35.0	103.0	32803755.0	2.174357291258159	37.0	2.775473094002065	156.0	21.38550681211742	67.14025067428209	66.0	-27.0	183.0	15.42508403483805	72.14199138167757	0.126182475465816	54660795.00538179	0.2536835343726104	696.6536599086047	26.5384950889449	30.54684338022476	1.235519344474019	3.300890641515323	1.059744720594516	0.5116362812947617	0.7474819972451535	1.46275496567091	0.4898977219553936	0.6745528985270325	0.6573674555005475	0.9874183184333564	0.928020485081446	-0.1183422591472604	0.5987975716222214	0.5088396710896339	5.096746687357765	0.08683856467996	3.951194013855973	0.5196062258983445	0.168289475466032	10.19349337471553	2.889405887779404	1.09015884052746	5.992057094680557	402.087418689513	0.063793022162385	18.59138574694617	1598.967317150563	1.206933561324764	28.34999206726956	117.0961446930033
17.0	62.0	323390275.0	1.654455345813558	23.0	3.082494455490294	122.0	14.0637315659518	38.74764776839566	38.0	-39.0	161.0	9.911538204742532	42.59581994637605	0.1614834068455315	970113908.3116	0.3739361072354237	313.0236693204303	16.61776214415086	8.540950976085451	0.3167483580078226	1.668791265265401	0.6158533018385575	0.4604609502562115	0.5246355688124715	1.203981039514798	0.3357057515842065	0.7525505543446418	0.7468020691641316	0.9879046581330808	0.9356762635177056	-0.1138098194651187	0.5371456358561671	0.4479668180808719	4.044061795490801	0.1649425184866142	3.095306763855504	0.4624014091832699	0.3236222923949498	8.088123590981604	2.397320217022868	0.5711611417759894	5.913445052813658	8743.546817403989	0.049056284216927	31.40520272666225	66648.50207310573	0.5817084878504983	17.14393918141779	219.0228799057424
37.0	95.0	31623001.0	1.95274250732372	31.0	2.980455408503138	147.0	18.13764436272411	65.0956743766897	64.0	-34.0	181.0	12.89838218141934	68.91752071904995	0.282115492297192	57903444.21386719	0.298425968177375	512.1778395046634	25.37876729204218	15.78957171869145	1.023197727010034	2.277908208396582	0.9718046176391708	0.3980681519196212	0.7086965276299201	1.41930574378725	0.460159465096707	0.6867196361872394	0.6718630404199687	0.9854900836876446	0.9241098040061272	-0.0801791373656747	0.4700221242644435	0.5040676557379469	5.005024119804828	0.110191253670066	3.619992593570273	0.4038315717307544	0.2124181359879825	10.01004823960966	2.619993886725581	0.8124282065089381	5.78836478459917	402.8110543706819	0.060500308556726	20.22070382696063	1986.920096124962	0.8895724474860274	27.14403724842295	124.7404626013818
38.120000000000005	97.5	3460566.6	1.9297795532660167	33.85	3.6425049750353993	146.2	19.06761937655255	68.7118412660146	69.4	-1.0	147.2	13.88715410887636	72.931475234612	0.0848488967214423	7790444.832753	0.3044908262475108	588.1107451101902	15.67738523299646	21.3215639174602	0.0189010844540719	2.3445927550933763	1.7238894806402285	0.1847227822335549	0.9381695441895376	1.589158047721941	0.7070011242803511	0.6348259736683239	0.6051102494103044	0.961805844326307	0.8832128452505084	-0.0914482381554938	0.4804590453345055	0.475702969726727	3.5301252349472145	0.1107934449196688	3.654711089604812	0.3710094351421845	0.1958047647947402	7.060250469894429	2.4980135785824644	1.017120558933401	4.705205480977896	65.49828585204573	0.1343490955246176	7.639336939036956	190.4989432658309	1.0272004533649306	17.62013080314093	43.388710910593744
55.6	99.4	587317439.4	1.5881141590578398	23.6	3.1292391696923474	145.2	13.83734239658807	76.93267712751374	76.4	-3.0	148.2	9.9484056153666	79.04394491486738	0.0904639258086748	603524769.5567825	0.3939499209642642	311.2512246572622	18.56203718640179	8.21813532868868	0.3373369287729714	1.575362920485844	0.5828967205915037	0.4496773445202819	0.4890111409528058	1.1452060411262952	0.320788540445357	0.7702616023392326	0.7648586773054374	0.985490057894399	0.934873695267826	-0.1273937276956071	0.5277893472195089	0.4150063582897487	3.9178531281334585	0.2009405583960115	2.88532315589437	0.4734692105661805	0.3479041017822574	7.835706256266917	2.2667692948506613	0.539564910269337	5.689323964251624	5325.112577288252	0.0506223932733807	31.69076928608579	44238.5812969559	0.579733490152875	19.42117900435637	231.29024775109735
34.0	91.0	54941950.0	1.928986258184818	31.0	2.848983351119156	145.0	17.63186524286218	61.93483551856795	61.0	-49.0	194.0	12.81449171715235	65.6777793438297	0.109276821021787	194768273.8006592	0.3017139265020028	477.6468488247164	24.34151489049479	14.1999807704275	0.5636541221143752	2.227019624348505	0.982763396299306	0.3851608492676318	0.7117819166231883	1.430511575094042	0.4679208160578	0.6863523698649611	0.6711188099808827	0.9853351750999796	0.9238514487531287	-0.0732339993822845	0.4546723176556348	0.5016319501508939	4.901902814033111	0.1077472830375285	3.629477546624227	0.3969433488157717	0.2012668868159891	9.803805628066222	2.612232298840988	0.8024457551619526	5.860785566417912	768.1052838187957	0.0603050391629736	20.59407688790062	3842.93028185601	0.8533354771055124	25.8761089738557	124.2334144618042
38.0	84.0	2471360.0	1.675644477787645	24.0	3.132168759556891	122.0	14.14052287581699	61.0	61.0	10.0	112.0	9.91829893950073	63.54659656221192	0.1659436296178066	2470813.205566406	0.3671931735657227	317.1699346405229	8.210982412895593	7.145605503014871	0.1893983501563213	1.525662499457812	0.7477280237878047	0.3416896300378304	0.606554624500733	1.277709186903665	0.3716748862833044	0.7194080557315895	0.7108400276783406	0.972478342496626	0.9022085817162924	-0.0766855186476804	0.43636361191916	0.4909945902838706	2.83123893931526	0.1537699484536728	3.149956360608204	0.3695173956417345	0.2887743374977206	5.662477878630519	2.331456276586	0.5683476308114044	5.342442568812232	37.53267973856209	0.0613279080695459	20.80977401853988	224.7222222222222	0.598573198342518	9.287581699346406	121.3333333333333
53.975	112.0	39482974.75	1.936549123803524	31.3125	2.6772446776131176	151.0	18.002652671600508	83.70899641653607	84.5	13.5	137.5	13.012070603269525	86.73639178179444	-0.0683504688450713	58318358.70056152	0.3022653634043878	503.5667992943849	14.919363010677628	21.037081053003728	-0.4045589079183265	2.6865828263304663	0.8223616845398831	0.5027064254493057	0.638293038508893	1.328428124731741	0.4027411380343614	0.7104123531877247	0.6992448662871293	0.980149932262568	0.916019642117864	-0.1311011424797332	0.5892141397009149	0.4876946462382856	3.775407347208501	0.1148358669267328	3.575105742425296	0.5097378858458186	0.2098933206533735	7.550814694417	2.69362963530522	0.8772361277175873	5.909662443709431	346.2692036524555	0.0597086360380535	21.87228666339751	1664.1517590704564	0.899584247609859	16.023119573261297	141.62016522132083
50.5	96.5	6864596.5	1.6153297244070317	24.75	2.8762516818249324	132.0	14.460045492021017	74.17124095063137	74.5	16.5	115.5	10.545954179768284	76.3278105838321	-0.0017704198037844	11224834.514305113	0.3708275710431145	319.9498982295139	11.530976892086809	5.829741970032364	0.0274841286090783	1.4573677370826237	0.7833498788495319	0.288555614039277	0.626087066154174	1.2788572406948204	0.3726766213289699	0.7125713444660263	0.7026827481924488	0.9751429037152216	0.9061848690625092	-0.0753216486323845	0.388207325679179	0.4941071334182842	3.362502407790272	0.151607434322652	3.080800968872845	0.3134327957009419	0.2122855330527069	6.725004815580542	2.2558973932053186	0.5601794039830388	5.3923968105313325	78.00955793118348	0.0663835087846478	17.837875814079396	435.3022108515578	0.5668508099041009	12.726406032284116	115.35279162057104
36.6	93.4	80779416.0	1.9401380276951807	30.6	3.541649100336427	149.4	18.090593778157128	65.75764036327749	67.0	-30.0	179.4	12.779083314769178	70.08889546305247	-0.2920022187425732	73955764.16015625	0.3064138242236304	542.9715829724594	22.1087903431904	32.7676489613966	-1.8801551368084768	2.8678231333437587	0.7087938934094822	0.5657345832859846	0.5685885516448337	1.257022345130713	0.3762287301307214	0.7370479617051149	0.7294701964597573	0.988021194917669	0.935542519104211	-0.1771479910945686	0.6583399475545793	0.4632526937279856	4.503636940188853	0.1241249385907349	3.4725581236276013	0.5920474852978486	0.227504995463865	9.007273880377708	2.713741003468642	0.8941542566883101	6.071330970974722	1002.0585359854944	0.0550409883302533	25.527342335555897	5743.579961590838	0.9530579188449212	22.908696534559358	181.58461035186843
42.0	107.5	169762934.0	2.1473503222197063	34.5	3.5524513354782785	178.0	20.608811779308176	74.11188335085814	73.5	-76.0	254.0	14.42492801148888	78.54596035163317	-0.025161076250822	283804272.64364624	0.2646700386291246	678.0931744564559	47.88473469084113	32.39785115930749	0.7561992223764118	3.143099789838569	1.1525414915943206	0.4558719580532999	0.7640391136038083	1.5004238008096396	0.5423016058901187	0.6752443017912263	0.6563133618563475	0.990781999766866	0.9387324100658012	-0.109961556087212	0.5336597283290425	0.4911857507282563	6.870676869857105	0.0907308221221836	3.947665587991412	0.471244149606833	0.1790341660667251	13.74135373971421	2.8505867277022774	1.0739103203582223	6.139648389387429	1656.7200915597086	0.0612392438158854	21.00960493809097	7053.217266390552	1.168993274982393	50.088331576834	110.8571973402625
14.0	80.0	10829447.0	2.151077985203579	35.0	3.116348081674254	146.0	20.69149056223264	46.57648911046969	47.0	-55.0	201.0	14.77477782085298	53.30692925292433	0.0248219376681397	13686272.17180634	0.2626282204126615	672.2593685185773	28.32873052905341	27.00097446679036	0.3760398523201121	2.983523001534363	1.340677527647967	0.3776978063207853	0.8522837871238542	1.593752816195348	0.6015327866722571	0.6461077091557487	0.6222040365453168	0.9842575869341365	0.9190371269987252	-0.0678064675212314	0.4557282693459292	0.5078878802930743	5.283643387608316	0.0819258278455205	4.059180640219712	0.3901461654240273	0.1574000713941793	10.56728677521663	2.826930274741988	1.081050132295582	5.852466371000967	260.1603253739176	0.0682656324780681	16.30374323494647	1000.876147992653	1.158093989825335	30.12175282078194	96.69089477827342
37.2	80.84	15532610.0	1.613355672669765	22.7	3.38153178305467	123.6	13.66863520471898	58.78168933297648	58.4	-5.8	129.4	9.64026625807914	61.38108290886336	0.0297192282282457	15013412.554607391	0.3868553443415773	304.03809777199973	14.061543366718592	6.966998455137026	-0.0242883334982702	1.4078755255125766	0.7847389379795853	0.2778986488970542	0.613202146946677	1.305032755553622	0.395041362386732	0.7205608462877854	0.7105107818596983	0.9786492991388548	0.915274423158102	-0.0569787514461133	0.3624852880007544	0.4762963216230055	3.613140692173032	0.1664547271786178	3.088489192385763	0.3166909204365951	0.3143556276349499	7.226281384346062	2.249523878172977	0.5481536158730405	5.529739062858878	191.0174857453289	0.0557686142126152	25.15466326942872	1311.0836374960668	0.5672469837595695	14.849383782232197	144.72515072999704
29.571428571428573	88.89999999999999	6385833.142857143	1.9963170077370491	30.607142857142858	3.7508250241393655	131.71428571428572	18.80368365661193	58.78554700254698	58.642857142857146	-29.285714285714285	161.0	13.14719719409988	63.9076263508963	-0.1616412218398408	12756135.939510856	0.2959215876657151	590.1363643081855	19.249324711676685	26.267214763646624	-0.3337199233263107	2.677710091907316	1.3200752712601609	0.3350502051817359	0.8147194568146491	1.5532178067386266	0.6312473717502283	0.6620668851073569	0.6408676750532508	0.975207724369561	0.905206396776472	-0.0866391219134669	0.4928714970682129	0.4962600861929486	4.21508090099465	0.100882939550486	3.7835360946921215	0.3999468768241635	0.1972318757592063	8.4301618019893	2.681504309375934	0.9994463407918694	5.531570733314823	113.14129260884386	0.0762966394589255	14.960650669350544	447.097758487424	1.013573248026479	20.59878778401515	79.9979200335393
57.0	127.0	103562279.0	2.227419063581657	36.0	3.068455574352177	198.0	21.75985523476669	92.05674327454123	92.0	-20.0	218.0	15.29189984528488	96.0479899462046	-0.0350248233182808	77439514.8331164	0.2507001812906075	750.7723903914233	27.43631863104207	42.93305547796199	-0.3519503518860618	3.72297411225239	1.250107379073782	0.4968962074105408	0.8195667733954901	1.555523821257829	0.566567509861193	0.6547764550555333	0.6329293747567	0.9852706443738228	0.921820877185644	-0.1037159852579052	0.5792663726651708	0.5084203731014358	5.178613007441175	0.0767338417943409	4.177150198955728	0.4996976745535783	0.1509703758616808	10.35722601488235	2.991048492439046	1.243270372831543	6.133961784074172	746.6803848209514	0.0665134851969491	17.14966208252209	2814.360235168359	1.286092715273828	28.36575806164262	108.0320684126136
37.0	89.0	14861902.0	1.791206932740855	27.0	2.573179191215397	118.0	16.17467350553219	62.13512739765245	62.0	6.0	112.0	11.74634921036968	65.22857693360541	0.0683523368439742	34969758.16796001	0.3290688366221625	393.9931920607809	8.43833742360751	9.456837981152368	0.1124522776845332	1.830657779357489	0.8760954295237245	0.350104629150335	0.6508524768755926	1.321035883756068	0.4110149180136014	0.7103511238223281	0.6970936188505124	0.9683347798099708	0.89676137719359	-0.1133976300505188	0.4323511591786618	0.4703854578416227	2.862804961490961	0.1336577640067431	3.316166491763614	0.3706975175987055	0.2365810176488827	5.725609922981922	2.437883418012139	0.6766883022203033	5.705208901299623	211.0961923847696	0.0604340659561321	22.08224637078337	1149.437446321214	0.7065163003607312	9.668766103635845	135.5324935585457
54.0	91.0	6478446.0	1.395262642166733	19.0	3.200015817961691	124.0	11.40481325360259	71.68316831683168	72.0	25.0	99.0	8.182508454734652	73.1112335776625	0.1562453860028178	12846967.19604492	0.4347585748673877	206.7758553083031	5.574093127848375	3.525878419725287	0.2593167403028109	1.078268696765213	0.544474842366985	0.3288649392936819	0.4842466284332622	1.143094185902599	0.3061181661440765	0.7678502700102485	0.7638995071767412	0.9690512971756052	0.9051509155669012	-0.0713987261226708	0.3996344730754217	0.4321556491793623	2.332481863215262	0.2107374164914886	2.686144169254867	0.3462931415107262	0.3587533702054588	4.664963726430524	2.069580984897277	0.4056858847830495	5.470047903650263	63.74257425742574	0.0525928830506813	27.75087137426614	526.927392739274	0.4067057695868596	6.061056105610561	166.3762376237624
51.400000000000006	99.45000000000002	3996786.0	1.743715818718051	27.0	2.8326507371228287	130.5	15.383373369244056	75.33409915940037	75.0	25.5	105.0	10.93780220408855	77.70900198411358	0.1286780683313975	11240960.625	0.3457561483230497	363.3846404968031	8.732755953179964	6.769480154762363	0.3966549376009	1.462746915376505	1.109343518146236	0.1340800102035019	0.7772417644115398	1.471122298674568	0.4932499965297412	0.6630399681037102	0.6445416611968442	0.9659899995343132	0.886343131715532	-0.0403616835960602	0.3236794795177039	0.5211624095822845	2.904480512175348	0.1284116525377299	3.370170443147313	0.2661278418308768	0.2120400294651118	5.808961024350696	2.286180912955916	0.6430226083806854	5.110194472188221	50.18785954629328	0.0785078483788497	13.396606421458586	228.45060120361325	0.6623279983318968	10.029647116996514	65.67069479117671
46.5	117.0	82767507.83333333	2.1412119934133504	38.5	2.9037916429972985	170.0	21.896050223580243	78.88651362731133	76.0	-5.333333333333333	175.33333333333334	16.013665694113147	83.49339837421813	0.3022198992530532	121291983.83046462	0.2619266627505031	742.5317277536261	21.356985052631103	45.51011734286623	3.4633070307231093	3.8083221587883647	0.9040072572829646	0.5711726184633651	0.6726607730177433	1.382812824038315	0.4413092060262766	0.6996644983299727	0.6866930596320006	0.986156431605518	0.92768133035339	-0.160919918813981	0.6562889703951587	0.4936565718683388	4.401245214195197	0.0973829524448383	3.817141166763724	0.6010969105990253	0.1915605787444151	8.802490428390394	2.883086708477545	1.178082354017833	6.098533909044867	700.1794787755057	0.0605021288506021	20.99986628721989	2854.812130180521	1.2692095249358806	22.85813744014338	135.69446821878196
51.0	102.0	8425937.0	1.7965322618180437	26.4375	3.6686450613111727	132.75	15.877983260839883	77.27544736106742	78.0	-2.0	134.75	11.240731261576205	80.01005155767001	-0.3926982667458191	10648720.245442498	0.3396243656233703	412.22935545435087	17.945424933677046	15.066673148724323	-0.8006440389869283	2.1356325958775195	0.7275336149619742	0.4956891347676225	0.5706007176648613	1.2541347111261412	0.3798782133019934	0.7388573186592445	0.7302764884492743	0.9807193029527644	0.9216744570081614	-0.1449158632064666	0.5917994716313091	0.4513335216667447	4.054776642722651	0.1430105875550124	3.297599162571636	0.5114765466464792	0.2566428186649804	8.109553285445301	2.541403286877874	0.7157915527098735	5.707846961307228	80.47255131027606	0.06331208436658	20.71343535854552	442.0369960472975	0.749427249478711	18.7100957538522	142.36854851614294
40.6	99.2	73287818.2	1.9775327471080173	30.6	3.128367145331162	158.6	18.160554451953335	70.06272319184879	70.0	-34.2	192.8	12.839981024545605	73.75511937948666	-0.0303005176791941	143426252.68525177	0.2970329609674874	524.334630388522	26.70545605988296	17.6371122616578	-0.2300155899575993	2.3940192069704382	1.141983179498244	0.348334886687828	0.7791477309442196	1.505578686580003	0.5238396525263286	0.6657643129862478	0.646527746254497	0.9841796623443771	0.920645965767432	-0.0615418667603254	0.4211118242016389	0.5088812854708318	5.035889503394232	0.0997046019628342	3.780519759061865	0.3637848191289072	0.1839640916033203	10.071779006788466	2.6588800814196967	0.8840005966171706	5.813628686563051	823.2332587775023	0.0634294726737786	18.89210450746536	3871.5147750226897	0.9189016227349772	28.14724460632498	108.69653515863617
92.0	149.45	6587105.0	1.867382144351345	30.25	2.452149874853424	171.0	17.462127305653382	119.9931204479868	119.5	69.0	102.0	12.56004713426024	121.90793333442316	0.0218779168848837	4617235.350608826	0.3030436387584005	462.8280625511687	7.800189523380183	13.19166757260895	0.6172110985042818	2.3130050552015167	0.8138038690456417	0.4790949721801627	0.6411496919839265	1.3004116861344786	0.3894482519164471	0.7071344362219059	0.6966700944057101	0.9681465104125816	0.8950239176776086	-0.1359552652938699	0.5944944629710616	0.5000049341571992	2.7040534941110863	0.1146765517888026	3.4318687713251426	0.4992905391855887	0.2070640482299556	5.408106988222173	2.5855986203656416	0.7817022310617894	5.161924044981612	35.310756493060325	0.0935934662346208	13.19648709926832	139.40956094544455	0.8118264677315222	8.941390682973754	87.95140511199669
27.0	113.0	38717155.0	2.491995775758008	47.0	2.810522591975934	194.0	27.05761382662794	68.80160169235418	67.0	-27.0	221.0	19.49057561941911	76.48712503527625	0.2455447431801161	23926464.50042725	0.2035048510518443	1116.619900728628	27.1070922098327	76.33638351748056	3.755114039484141	5.115462962157598	1.926413259633344	0.4521076239349973	1.049436344251157	1.778215737250325	0.7934709295950552	0.5968879043083877	0.5608192677420417	0.9817944542700178	0.9108678360484012	-0.0860274959253934	0.5358479919504016	0.498876469121851	5.129169541911131	0.0521189837079451	4.676459850208893	0.4631343286255655	0.0991473599961205	10.25833908382226	3.199568515263159	1.760469055447736	6.059475493193076	532.4191598670293	0.0804501601491431	12.33486591738914	1346.795104261106	1.880209504907128	29.66288909035962	72.52976730129949
48.150000000000006	90.25	912263.5	1.53621943688145	19.5	3.2528839485544143	120.0	12.877871821252024	69.76836464923048	70.5	27.0	93.0	8.755727972454133	71.70091128728774	-0.0251373306211476	1966441.7702407837	0.4187082847575709	279.05336900684057	5.181086760076561	3.566716400980627	0.0787403349018132	1.0602209260624125	0.9267928428345238	0.0727779911608174	0.6770455255428417	1.3510005715046374	0.4424309742948923	0.7001175233415649	0.6863438415011983	0.9608960511159416	0.8844765087475825	-0.0618718091782067	0.3889259241826271	0.4859407805718179	2.2561271691841265	0.1917236030993052	2.9025979377651687	0.2650429719002176	0.320513459922272	4.512254338368255	2.0070875914717483	0.496753442224234	4.573149960512226	14.473987347748086	0.0869367322591646	12.910708048489674	62.83051647625342	0.5245165129033857	5.937234444339534	63.36781229345671
37.333333333333336	99.66666666666669	80098207.33333333	2.0558684889043044	33.0	2.9303205977129374	169.66666666666666	19.48514813620621	67.6780743355542	67.0	-29.0	198.66666666666663	13.826435087121837	72.0257279437836	0.1666572557500225	134086561.727598	0.2795654448359714	594.2801037020196	23.94090042153741	23.630234918880216	0.8498220968485262	2.779523538554194	1.0728488400866305	0.4342521480647949	0.7450081823869471	1.464986132543569	0.4990107747171999	0.6777390167775726	0.660121212831344	0.9856235805220158	0.9249826873270992	-0.0965197328379959	0.5072233104189228	0.4985610039563102	4.8024141707439485	0.0968581347207845	3.8240490007569736	0.4385343101872263	0.1783959599331527	9.604828341487895	2.7607817142865123	0.963093094660206	5.960692108636427	1007.9200624762158	0.0618238261555967	19.68884441827935	4397.866938804379	1.027829151536428	25.43923540988011	127.38506805377185
57.0	117.0	212650188.0	2.04007107106801	32.0	3.670334547142278	177.0	18.92840900086426	87.76331360946746	89.0	-50.0	227.0	13.33181582444474	90.98456838845468	-0.2968676215793945	418701470.8259504	0.2866952813296243	575.7924691196497	36.96935915963567	26.87580937152618	-1.11526774772618	2.778425801842872	0.9247780846479688	0.4978013346459665	0.6742321741877416	1.393447221441946	0.4537824953252645	0.7013618558587027	0.6877754465886683	0.9910322906849068	0.940556188056782	-0.1254526048631383	0.5801733680657304	0.4848367653682944	6.042008850569852	0.1059402805045772	3.718072022097109	0.5272477403437704	0.2074456081050799	12.0840177011397	2.764195519398492	0.9258009716227102	6.11648871745585	1482.796870133915	0.0577233287968668	22.49298701176206	7364.628386795391	1.005446061782426	37.38154001868577	151.0815945188415
7.300000000000011	100.0	11182580.0	2.631295797140505	50.0	3.155050952743468	186.0	29.33166002844289	53.85746951219512	54.0	-80.0	266.0	20.46498526096248	65.28134468142207	0.0151438084989335	6112266.939382207	0.1898350939730815	1361.026941157607	43.63888260540642	110.0189027673904	0.2157679535681406	5.888234580470805	2.983247561570493	0.3275199803885165	1.32865417812201	2.05614740542417	1.200609184518576	0.5423301399404367	0.4911282624098358	0.9804933450870672	0.9061815543524384	-0.0443167544292475	0.4277799412879769	0.4638188750020415	6.550700497362768	0.0392899255720568	5.123226568204852	0.3480231622213222	0.0741761321563329	13.10140099472554	3.317330849156638	2.217870535510324	5.888390285472271	246.6989329268293	0.0940163616337001	8.52777132287329	498.1272865853659	2.253833632324509	46.80335365853659	47.03963414634146
62.5	109.0	8895526.0	1.657798094738263	25.4375	3.1305946990144573	132.0	14.54618033886131	86.40057416119038	87.5	19.75	112.25	10.46208121756657	88.43893880879341	-0.3299226276174544	11469428.67120844	0.3636353691647047	335.87609040632105	14.121628158245494	9.108879378385836	-0.4834721893712694	1.7377290596546071	0.6133152470251562	0.4544812982127041	0.529386179033341	1.1669267792318605	0.3182012595219343	0.7490984125185387	0.7436998172825109	0.9790320826843468	0.9183503527796942	-0.1352797183154859	0.5469489828565438	0.4578057397506427	3.619853066238998	0.1620574721938632	3.0154803995086947	0.4743571139574954	0.2690499415905351	7.239706132477995	2.3496556023251984	0.5877610766699408	5.519849330529087	80.4380719063018	0.0641492608185897	20.590941385081383	429.5767331572662	0.6279713029895503	15.17870103208622	136.10274044118182
65.0	109.0	320410585.0	1.6423035846120906	22.5	3.5072391037404627	153.5	13.784068004626045	87.55099014989435	88.0	9.0	144.5	9.504840266032897	89.31412195058056	-0.2803606536491134	299455998.7068176	0.3837066084018392	311.8885742757233	17.155602246762854	10.188376615049876	-0.7739914970515068	1.6622310001025733	0.60599530058208	0.4640198196868904	0.5207560883409404	1.188112689926583	0.3280349898274821	0.7535805737772063	0.7481449630199538	0.9839651291864504	0.9288468245659346	-0.1215496247037244	0.5434466003597682	0.4485067905410074	3.976957042297285	0.1753828241528971	3.048937185796229	0.4996541748769424	0.3410622822497094	7.953914084594571	2.3663537765885403	0.5670565751711633	5.7598767353240605	1965.6291573853807	0.0516789266200662	27.982699199307007	15383.744155347118	0.5818123302916489	17.807833283432927	201.46171390339103
70.33333333333333	123.33333333333331	34917792.333333336	1.8424865000575048	27.666666666666668	3.0121706735210823	173.0	16.51996765419429	97.03646430698882	97.0	21.666666666666668	151.33333333333334	11.762737240590573	99.24113696537636	-0.0166101255458498	29187227.217348736	0.3239039845054272	430.57284380180096	16.580038674503275	12.496108298624495	0.0967433431937245	2.0258705960417887	0.9528097076129012	0.3640333094393582	0.6937571179680119	1.3928784794590297	0.4507898322394601	0.6930492127548691	0.6789011286602866	0.9812673549962954	0.9161942369124838	-0.0742708378164024	0.4364413648387237	0.4968762078895941	3.997966110231102	0.120113832026421	3.50179306533067	0.3730326310866682	0.2083204386275385	7.995932220462204	2.532789374662013	0.7446700759136725	5.7209316543472	229.36167419525336	0.0636375072150426	19.09554272867855	1122.8075250767797	0.7685501616184146	17.617018846585932	122.87118366539892
51.0	99.0	23956153.0	1.712008015013137	24.0	3.089226683454389	141.0	14.66829637118263	74.90305741983595	75.0	15.0	126.0	10.34929530998739	77.16733869051521	-0.0234741491703729	32010928.82300779	0.3540517614074527	344.3301497374438	12.18973104992004	10.25516519275405	-0.1449771662045726	1.830850085956044	0.6322656551190659	0.4863361659169455	0.5368400181086044	1.202406058749451	0.3348177490136494	0.7471599850097035	0.741122554646744	0.9833231397565272	0.9249971562277162	-0.1326427177563867	0.5704759272150406	0.4564052185623473	3.448143513470376	0.151868547042352	3.16814950388961	0.4955712246245474	0.2445168416448333	6.896287026940753	2.461966988199459	0.6157789352687775	5.914066464472183	208.5495898583147	0.05183932136672	27.59590791922335	1424.350236142182	0.6290775591924855	12.98806860551827	185.6751180710912
40.34615384615385	80.03076923076924	22045827.923076924	1.491927882035732	21.20192307692308	4.183309199124165	111.8076923076923	12.530364826044991	60.189041331795394	60.59615384615385	-19.53846153846154	131.34615384615384	8.86085350854763	62.45272424538932	-0.3278914421379147	30906073.6150008	0.4209234309357974	263.68617630825435	18.76638544137169	8.35236359006807	-0.4315260085089448	1.357768994376784	0.5118809237304804	0.4272016273211753	0.4493952102191864	1.1057933841643253	0.3042172646423994	0.7844509204177151	0.7813130598818283	0.985496172825158	0.936310145161442	-0.122991069561272	0.514752088699513	0.4050192098989631	4.06364729231955	0.2175535360115961	2.7220614272638235	0.4542920934408216	0.3734670200386262	8.1272945846391	2.173384556059061	0.4674124795268161	5.633980547321318	287.6435080667557	0.0498094903596435	31.546928614324035	2381.615538903693	0.5021496311566278	19.446965743055756	204.71802834492613
53.20000000000001	101.46666666666664	1145905.0	1.701035725405795	22.25	3.275629978353964	127.66666666666669	14.73177586660308	76.74097815891098	77.0	27.0	100.66666666666669	9.721536739424684	79.10548533700515	-0.1178085767025005	1504168.6068058012	0.3584416333132493	368.4704104666701	8.045964464030844	6.109120632794421	0.1727058590042751	1.4402826039206869	0.9604837976236308	0.1964637313625735	0.7203720338929903	1.3407009822571272	0.4254974303005363	0.6783596164051587	0.6638000211661365	0.9639188611910284	0.8844542806165204	-0.0892538621742086	0.4567709699333425	0.5240090238999723	2.7667504105426897	0.1427429744704635	3.1531072165053478	0.3399820377392539	0.2205093324239514	5.533500821085379	2.210663100148675	0.6001916003860794	4.749108083351397	16.359727636719388	0.0949405860978329	10.88363132982868	66.49638747119428	0.6382866079984217	9.430738878133964	60.44673586556996
27.630000000000003	74.72999999999999	3002646.3	1.7026698138638472	24.4	3.543982359092824	123.2	14.749993290186367	51.22734483335736	51.05	-8.7	131.9	10.300097402816176	54.69911425896588	0.1808680594168226	9180951.379806	0.3687781320177214	357.25366887693946	10.575497994174626	8.083167433884556	0.3285850244849932	1.5239598710112936	1.005930602999301	0.1984713400773836	0.7092559610619328	1.4026121469657116	0.4661975866526923	0.6907652858823763	0.6749247882241247	0.9719876684069886	0.9017318229529953	-0.0659226131922399	0.3865540505652212	0.4871359448458591	3.1676543310781464	0.1528461523399548	3.241368370786521	0.3034863845216219	0.2698772644051466	6.335308662156293	2.2757170608000896	0.6324726185026486	5.226997085299301	65.63885324211303	0.074181938089862	16.188742356818725	336.61294617464563	0.6559529967640971	11.834770405627337	83.83645496093618
50.0	106.0	64079927.0	1.926951724223857	30.0	2.999763697439412	166.0	17.45442525434086	77.90729762878169	78.0	-7.0	173.0	12.33168025072586	80.92874062328924	-0.0792853154644215	91525812.76012012	0.3064448631737433	479.9140350520549	21.44148067554073	15.42149337056528	-0.1581854339225607	2.293797163379179	0.950457770444019	0.4135077949230947	0.6968462575833176	1.40773686171003	0.4539443552814319	0.6911875492028815	0.6768492762612002	0.985801310940047	0.9253243011684464	-0.086065106992849	0.4875415621173627	0.4994152467015683	4.594079588710103	0.1101029328660316	3.627812400568599	0.4160655484270972	0.193919847805168	9.188159177420204	2.638393277899295	0.8110637334557993	5.871619688645547	595.6060915780866	0.0608755203984144	20.18338461546175	2998.256541291905	0.8474042486138866	22.31183565004088	132.9936631234669
34.5	99.0	145221330.5	2.0825234437050737	34.5	2.7769018733611195	167.0	19.95388178721484	65.89761289993913	65.0	-43.5	210.5	14.418386806831135	70.36882428149764	0.178866902518039	126389490.33193588	0.2708636243524973	609.1991189711163	26.44560365158315	28.12840493885497	1.09503469029865	3.1841806966080712	0.801611286554893	0.5972998619838399	0.627872826761892	1.3275318485802263	0.4011250049285335	0.7138056696262411	0.7034135126876817	0.9903969953211288	0.9387696970463082	-0.1641294982859128	0.6851432601311322	0.4871521641563433	5.084141721190569	0.1004353656190155	3.742985234577524	0.6021246645907676	0.1960737936013996	10.168283442381137	2.8677009428726103	0.9964479957907412	6.164381190028692	1690.665214988506	0.0571064128025153	22.86091254335117	8003.850260635458	1.059197713806732	27.6501734858258	166.9341275870362
52.08	116.8	14554171.8	2.0923775656758123	34.0	3.039142676863363	165.2	20.16167098894888	85.02511732151808	85.6	0.4	164.8	14.293795143312774	88.99828380308989	-0.1205897383574955	17988402.03552246	0.2774126194278148	654.8846999281411	18.971427178676898	30.90690850760975	-0.5119327780061247	3.104504058071226	1.3851608731971483	0.3598846810449999	0.8644486676632317	1.5828270172225474	0.6057787281881718	0.6433430035959642	0.619036997164448	0.9761747310341462	0.9034355218712598	-0.0780659786193131	0.4726031531397121	0.509097518839513	4.224306520680811	0.0877105650307521	4.015541203123372	0.3934195177121994	0.1628531936965099	8.448613041361622	2.7955833631084093	1.122416232817094	5.661693889293304	161.9941811583842	0.0770105887408483	13.676225399587995	518.6069546700377	1.1278496798280109	20.596680213021912	78.90305559802894
57.0	113.66666666666669	5408305.666666667	1.933397028460093	32.0	2.7555662438389468	151.33333333333334	18.028357165339724	86.22387340806904	87.33333333333333	15.666666666666666	135.66666666666666	13.185724892917513	89.15621567244143	-0.1161729009061073	9098281.446440734	0.3025174423009373	501.2052979652192	15.1330256852225	15.925553614681784	0.0217806188606723	2.237520425653237	1.1462555690137048	0.3025420638168969	0.7844052859248808	1.4548445943979027	0.4907844642226915	0.6634094951064345	0.6438799781593548	0.9762986307485289	0.9030738152113774	-0.0720473489944415	0.4300967636229593	0.5114193422490799	3.8197095923601614	0.1104378458098131	3.6076704230953367	0.3427503120335169	0.204458440320707	7.639419184720323	2.544968553930369	0.8459439986667355	5.393036096959976	48.227847517036	0.0778477007836665	15.77069387712441	205.70140136410035	0.9099752315829752	16.986701507084295	78.4645978919803
26.4	102.0	33925277.6	2.302018752225293	40.6	2.8325321584677594	177.4	23.47178235967257	63.23178575457084	62.0	-30.8	208.2	16.891837666792675	69.62726224055702	0.1895476193148478	17830779.86211305	0.2331376425692034	847.1246245098522	21.339705850998072	49.06367377194167	1.6643329065156447	4.151534210506943	1.200689889712621	0.5489818012963499	0.8007067096468743	1.5292251732419675	0.5452023702979001	0.6600020549082068	0.6393631642988004	0.9862609592903514	0.924634712714488	-0.1291036802447618	0.6368182529860023	0.5083243226653661	4.522048670649911	0.0730943004291898	4.204346870619551	0.5540345237831173	0.1357825770501508	9.04409734129982	3.05709151632092	1.338056025054891	6.098869535924946	462.4822397187037	0.0670236100646971	17.484346785742378	1613.5986531719882	1.4417121580792438	23.210845665488087	111.4033519983436
58.0	101.1	3831764.0	1.6330223132876516	21.5	3.191380648185904	134.5	13.54197697450125	80.04624489707757	80.5	29.0	105.5	9.324569412968104	81.88384963213934	0.1038511565760827	5846807.861328125	0.3814838736444477	297.7148715450709	10.07484874620802	5.934689641376597	0.0405152767303633	1.3765177393165375	0.8289706296044119	0.2546601180910004	0.6376346787090954	1.33421910739801	0.4103451442833191	0.7116755150271539	0.7002962929987583	0.9734644137765648	0.9045547092540084	-0.057261062534137	0.380998555462125	0.4832641915061736	3.13027494671392	0.1587152905196246	3.122153288285551	0.2986630470893217	0.2696818306928195	6.260549893427839	2.2525489274416395	0.5513720922302372	5.3176904333100445	35.70133825394426	0.0627703503607926	21.42553210843011	221.56371748863705	0.5715055580200012	11.106549637588364	114.03714526396344
27.25	78.17500000000001	6112617.25	1.7889810013020044	27.75	3.460075756516122	127.0	16.32956246920989	51.91488505572097	50.5	-14.0	141.0	11.534821056575815	56.22801239886465	0.2939749528446879	21719626.68047624	0.3416273840692927	428.73611865246295	12.78260716946544	9.77916203496858	0.4852234499958479	1.748564301617031	1.0093141157646706	0.2604693850162966	0.6955412182815153	1.425264244465688	0.4985548819480144	0.6997704032074961	0.6834768942555045	0.9789305098674872	0.9147264085830104	-0.0716258721624283	0.3982872762739723	0.4649830388699901	3.4735499531153518	0.1454248821790106	3.3229177825320004	0.3257283259784698	0.2685491701407073	6.947099906230703	2.364584606446141	0.6894696043454254	5.050155845999141	160.29705001106322	0.0889622162070929	15.767522340617472	796.9496410060477	0.7497533317437579	14.161936602187469	84.18895344201782
39.07142857142857	116.22142857142856	34801622.28571428	2.3049616286283863	41.96428571428572	2.8224117744580925	177.78571428571428	23.969413964544128	76.03638455297298	74.07142857142857	-14.214285714285714	192.0	17.4196450875787	81.65945606319042	0.2571030860126372	43013479.69273158	0.2310568461705024	876.7381612630683	21.88834935087433	45.34771575259008	2.4029162377207838	3.939484272911475	1.577851669061102	0.4199654337441703	0.9262387354980902	1.6657036798931524	0.6898161118697973	0.6291960325416932	0.600575809535126	0.9791405338154248	0.9086149266070596	-0.0906615301156583	0.5239848953055721	0.499660925999633	4.557613656075987	0.068647925652554	4.295339153117635	0.449316629535406	0.1317555055816938	9.115227312151974	2.989383093000356	1.379333985493144	5.948523534156548	379.01818695088616	0.0723999352354572	15.510114930084072	1229.271653997323	1.4848574501900502	24.145665358262736	85.0267123543611
70.46666666666665	115.45555555555556	5983855.333333333	1.6332974055516911	24.88888888888889	2.7421175414675094	141.88888888888889	14.284481728654296	92.9838949042934	93.38888888888889	47.44444444444444	94.44444444444444	10.351788689226812	94.65432784646649	0.0467299349696957	14546134.536323547	0.3703841298243905	313.7911350844872	6.9072940010847335	5.694562132402393	0.1113912235972546	1.361884370186881	0.9272802255231536	0.1811146868064871	0.6880297887299754	1.3559574224088795	0.4259030489076562	0.6940538696043661	0.6798815294012082	0.9595286101489494	0.8836513148082481	-0.0667165591688109	0.3730652357671931	0.4955439233493675	2.5665985869382277	0.1543927370171963	3.118995783733188	0.2885635908299153	0.2738140442529124	5.133197173876456	2.1967095636488865	0.5722911489275088	4.80968114976174	48.69188208033032	0.0986057402714082	12.379357950437528	234.74024044827456	0.5849846602340522	8.011266878334377	67.39690360744925
51.0	118.33333333333331	1980457202.3333333	2.1816331717782327	34.833333333333336	3.572797665063176	183.33333333333331	21.145779423532627	84.71469004872081	85.66666666666667	-62.0	245.33333333333331	14.692231152410995	89.06409185866728	-0.1730860386598633	3773815979.5271726	0.2613112688077313	731.705207494018	48.21335389976324	42.19951690480419	-0.6330470634406062	3.4100954449590404	1.4139073917288076	0.3860269048798277	0.8794432966492142	1.6293124738410736	0.6324319862585417	0.6385983243770414	0.6129742855408674	0.9883889612360552	0.9293252783734696	-0.065857413253701	0.463332406316001	0.508138631583117	6.88071556787974	0.0787584661901898	4.161321831573503	0.4586840219932571	0.1530571116589534	13.761431135759482	2.881301997700979	1.2060007091719618	5.982717064364639	20756.877667342127	0.0671199921783375	16.681847517842048	69581.04765202741	1.2581250439014235	49.36509839398018	101.92951847920354
41.0	106.0	11658860.0	2.10790964391719	36.0	2.615594058360088	158.0	20.56601094578128	73.152977412731	73.0	3.0	155.0	15.05184557306787	77.3630471721597	0.1629196867130969	36991832.16796875	0.2599322634914343	633.6829634142742	11.19679643289599	22.22530482424191	0.8311043331739836	2.855472730691131	1.328336836464889	0.3626349199665786	0.85321943072483	1.56863754950982	0.5769586542528178	0.6451415887874165	0.6207017787633744	0.97485853164935	0.8996934351491644	-0.0770200052810572	0.4580460894683907	0.5063019231036902	3.287838126062547	0.0820746973406243	3.960113634132468	0.3786832579906514	0.1508517674305502	6.575676252125094	2.779670039987969	1.045952391789005	5.751657690051442	135.7043121149897	0.0696634045764834	17.40270440065945	506.3480492813142	1.109709742841603	13.07392197125257	88.00410677618069
55.0	100.0	6615112.0	1.638007411365834	23.0	2.920788157004478	136.0	13.81804729283096	78.15891472868218	78.0	26.0	110.0	9.791484814801535	80.0624271931723	-0.0667172656433088	12945954.02832228	0.3730920617751337	301.1762964966048	6.619613769953549	5.886436068768357	-0.1756758318371902	1.426085169274992	0.850700606611209	0.2531017199210746	0.6522194755290877	1.356150834073137	0.4191467453301985	0.705724254809661	0.6937383753436681	0.9690281715473924	0.8959334812990492	-0.0463386758692287	0.3376947586445392	0.4903181141495629	2.544522678026041	0.1449746436469347	3.194943265772798	0.2775244630156491	0.2415376367733493	5.089045356052083	2.285137090073921	0.5691964439715503	5.454129312393402	63.18604651162791	0.0612267892554534	20.85041088275945	385.031007751938	0.5710706988762695	7.5484496124031	115.0833333333333
50.333333333333336	98.0	8674652.333333334	1.740570161806638	25.33333333333333	3.842469331302836	139.0	15.149692626593849	72.76382253452276	72.0	3.6666666666666665	135.33333333333334	10.642679362195828	75.28184042884418	0.0176349499938307	4233218.048869917	0.3533746923788576	372.62439528507593	14.17444772844262	11.373252564608745	0.6274128500326093	1.8066331300316527	0.6928689366591776	0.4341266160878116	0.5664291320929694	1.2516328606947391	0.3635922911182556	0.7369031623359309	0.7294150216267239	0.983195453699482	0.9242338172525468	-0.1072904443031625	0.5201733346879692	0.4647179124358978	3.6904621162579225	0.1568225342363095	3.165687551862509	0.4626313737412311	0.2790838422549688	7.380924232515845	2.4117853131001072	0.6248755166727076	5.707260251711109	83.55789193392603	0.0551973860404514	26.43966349089285	532.4566933564832	0.6882018244113496	15.110367333927824	154.199300789712
37.0	97.5	230421833.0	2.05816465441049	31.0	5.353882443620449	183.5	19.066073225930687	67.22001719102506	67.5	-85.0	268.5	13.146849824487845	71.66636923301186	-0.4363702220179625	538381090.9748077	0.2871336789545782	617.0631417751823	44.74643445016003	31.50301456836327	-1.1984552171550673	2.6008117036727434	1.4103173012357155	0.2929706367468077	0.8573851723850386	1.614235031885634	0.6608750626293447	0.6476709886388488	0.6238856655128042	0.9888721928173092	0.9318850040903488	-0.0493173796260863	0.3620690554289408	0.5039232627459911	6.650643411803058	0.0922081700210659	3.9471556810317407	0.3649672141319011	0.1853454145064105	13.301286823606116	2.7091122266143035	1.0027822512271145	5.842465538616062	2933.6907393737165	0.0653700363166158	17.636646570155932	12897.786224114276	1.0687284513522144	46.27722917487212	103.15291240122065
33.5	94.0	5766076.0	2.067489619657993	31.0	3.914810409795999	130.5	19.24863499474585	63.2500201471387	64.0	-35.0	165.5	13.00144693652362	68.09223532160104	-0.4825512243907408	9470581.427574158	0.2879345772552183	624.915828406469	26.471759890745982	28.48023991276428	-2.032317589493971	2.610396537233769	1.348887611389964	0.3124940534979377	0.8485776916272818	1.598052938025309	0.6182950011393653	0.6481178568520172	0.6247561062689219	0.9774868770257248	0.905673967948553	-0.057646702882491	0.4155836646624183	0.5075870894172951	5.0847533163638605	0.0970738040870847	3.8929425628063727	0.3598933023972813	0.1761332409749698	10.16950663272772	2.6923608369094447	0.9898210371559332	5.5954018217251305	93.17542898025953	0.070729300717781	15.819499215575616	378.72298883879273	1.0878622715177224	26.68254199678753	83.00351513742194
34.0	108.0	5560461.5	2.3289329260960905	37.0	4.537199691050202	162.5	23.71980147945916	72.10585737269429	74.0	-49.0	211.5	15.789117557047184	78.76430563262011	-0.6079029873679695	16799914.235038757	0.2421559327588734	989.7127557422558	35.456274817984294	82.72562058808877	-5.436796628675484	3.831850621651953	2.6317574582777308	0.1857749661589486	1.183490115225096	1.947669280644427	1.1900203569882428	0.5792636846592779	0.5386603057011259	0.976210643654316	0.9017107683613615	-0.0531410900638133	0.4285492691994258	0.4808457284492927	5.783909779638217	0.0664127562855741	4.460048260129177	0.378139046416816	0.1333936646012984	11.567819559276431	2.899015704614335	1.615902019982421	5.4474357361159695	89.03497586710068	0.0994040256145188	9.283331993859123	216.83280203539488	1.6845516574816377	38.28445018146444	40.15194372731695
53.0	99.0	1924495.0	1.611130797349483	27.25	2.497432034652047	128.0	14.68662109375	75.484375	74.0	32.0	96.0	10.9855845917622	77.55028610521047	0.1787568576756221	1677413.992156982	0.3763671875	316.1560058593751	6.182463848472782	5.554034159984779	0.4512336995116595	1.39916685847831	0.81784985011613	0.2670394549270701	0.6345914602233543	1.320298861620473	0.4030808337688204	0.7124866162104136	0.7010301088776004	0.9701050789129628	0.8985437145797424	-0.0748932464578544	0.4305117652846819	0.4814249341897625	2.456912468582337	0.1566156816146308	3.094285612538459	0.315691992786042	0.2725550942905046	4.913824937164675	2.242060734602084	0.5542541771486101	4.85029513680888	27.54375	0.08607421875	11.51	120.4375	0.55484375	6.99375	68.5125
53.08	107.72	6740118.4	1.8948848252178263	29.9	3.688706256662757	142.6	17.46146418609039	78.38608118467099	77.2	-6.4	149.0	12.487870619814426	81.5423504014218	0.04435559742795	6299320.251464843	0.3093044780950568	487.1639461481655	20.818566554510745	17.530620238825986	0.4922103599673865	2.139071957501677	0.8885472790320905	0.3894134882028313	0.6638877932420806	1.3164180486605008	0.4168241417292985	0.7028700126326669	0.6901911644322158	0.9774090550123358	0.9119245134805414	-0.139161568033268	0.5716777151607012	0.4898461600405913	4.12298153230814	0.1297093574483855	3.34118102246469	0.4858771410837108	0.2146416653149546	8.24596306461628	2.4713447268116964	0.7569048091334418	5.358839341169661	65.30929096087185	0.0774797480418401	17.771793166978227	348.98102399341985	0.8684427198028377	22.26507082459904	104.89375047246897
30.0	85.0	23916135.5	1.9253958324427087	28.5	3.641259350769317	139.75	17.281453706410073	57.183419090761305	57.25	-28.75	168.5	11.973636310511017	61.43803848428185	-0.04247484060215	29973264.66609192	0.3095943457960379	490.5210608038352	18.37758133442369	19.10160127352457	-0.3187384484674775	2.126036199966443	1.1288758529035907	0.2933391165709266	0.7757940071522895	1.4960162843536382	0.5165402435404141	0.6661920852893534	0.6472048020572415	0.9764337308246872	0.9064178305218774	-0.053042916117081	0.3773989436381652	0.5103350729749381	3.991548919850168	0.1086923038347361	3.655293323470892	0.3456938360316604	0.1845260256053941	7.983097839700337	2.5493054449195527	0.8137280132175087	5.666774283333935	415.0093200019859	0.0634568705571806	19.01222232820025	2028.33582574675	0.8750088513350162	19.464118134223984	109.23685975149512
27.0	79.0	419511124.0	1.856058268451731	27.0	3.56709768824571	142.0	16.33623077531125	51.70838117106774	51.0	-96.0	238.0	11.29340389571562	55.74383122332762	0.1706363096830786	500875580.4725189	0.3261468455750234	433.6180361224023	43.22488730738034	13.75709333551696	0.8344400864789345	1.986819506215262	0.9282020366031816	0.3605326136310551	0.6856268274763645	1.401224254813575	0.4506261935269344	0.6948244227123644	0.6812875501326195	0.9909881022107024	0.9394666722930304	-0.0691117337856871	0.4329260823186296	0.4986439807200428	6.554387218163496	0.1237550415498626	3.495409281081432	0.3872580974836208	0.2009063246697648	13.10877443632699	2.520028061229396	0.7287553857046111	5.776662650777808	7914.668841894744	0.0586250053101347	21.93470423566059	44031.45488685605	0.7773325287052364	44.19011147735269	153.3450390726269
65.0	103.0	16871777.0	1.485113011415942	20.0	3.216253793133205	146.0	11.94050930871823	83.24385072094995	82.0	41.0	105.0	8.384907800853824	84.58795253058422	0.3142226041659219	17079555.85690133	0.4199073984148668	225.583030464569	7.618465397588742	4.573238895341115	0.1109814948272383	1.183236680734309	0.4874549839383804	0.4098533505951937	0.4359227202304273	1.062611662739449	0.2786116212051902	0.7905569638620408	0.7871918662555816	0.9816712913037746	0.9285681443374464	-0.1450506615802173	0.4820454746024633	0.3914967522040475	2.728027751254892	0.2243184087642638	2.619944423974917	0.4970242586659291	0.3717219763291331	5.456055502509785	2.07761308376895	0.4176729161681725	5.69014893915535	115.1747243426633	0.0488442427237757	33.34705307253527	990.1416454622562	0.460800796523268	8.54877014418999	204.6039016115352
36.0	95.0	276459939.0	1.98026050162065	31.0	2.943674826908543	176.0	18.28286234530147	64.63088422662024	64.0	-25.0	201.0	13.11602552238708	68.53107269635386	0.1941094086154842	273355164.2944336	0.293282850828423	519.3567289981484	16.77496788673893	20.70153654549021	0.7657099356613735	2.65147723224064	0.819760579125215	0.5268290582731067	0.6375619195613852	1.338305109192019	0.4071783927480458	0.7102592361287923	0.6994163084056773	0.9901849426545838	0.937875687713148	-0.1289836305295565	0.609823596545683	0.4905048059131233	4.039388349534862	0.1090761607381004	3.631784645202171	0.5287187863803213	0.213302039074393	8.078776699069724	2.740828244131927	0.8678094528414644	6.006875295666741	3439.121702199949	0.0584238801019272	21.91563361247461	17264.09501401512	0.9164965102728372	17.75443812112461	163.5529261870381
70.0	119.0	3242502.0	1.744525451466903	23.0	3.210423381923632	142.0	14.66465131344002	94.76657060518733	95.0	37.0	105.0	9.77266479104842	96.66636523189943	-0.2184678799771297	5237165.6772995	0.3537194063566676	363.6832628790206	10.87268172156306	8.219092479643882	0.0698847807942054	1.692885743105332	1.025588576520402	0.2490660211632926	0.7155056721267663	1.416065404555098	0.4966898247117388	0.6880023198975009	0.6729370637968619	0.9638697532759776	0.8876944240658305	-0.0867689613049728	0.4684426874973248	0.4979049578540216	3.271725001931924	0.1362881307315886	3.355767737587839	0.3428128042399298	0.2664620436652966	6.54345000386385	2.37335890294718	0.6796185799064337	4.92877103723525	32.68299711815562	0.0941873115796991	10.38757900156965	122.7406340057637	0.6674418025230673	11.4985590778098	52.99423631123919
31.5	90.0	3785689.0	2.060474977207112	31.0	4.555786667871136	136.5	19.33511060809509	60.37408739239403	62.0	-34.5	171.0	13.0215419241374	65.80530682283491	-0.5266312799659323	5344590.3019320015	0.2872003113647917	663.0033692353269	26.11992735901366	40.08893538554751	-2.5787006963321666	2.708542850988984	1.468103066899803	0.2963312172434313	0.8705431749269834	1.594383382334217	0.663655841093756	0.646369649659116	0.6223852635934639	0.9769732719648344	0.9066888871188946	-0.0931511112213767	0.4870203413565807	0.5025772180014845	4.778308077885526	0.09990221488483	3.801031951271649	0.4087235581044234	0.1808605902495506	9.556616155771051	2.6512397152361635	1.0441614794721967	5.491552362775981	60.48211107478842	0.0776861480478547	14.054418136570334	237.8967709127892	1.15711025590839	28.42799026551887	72.56162144491664
10.19999999999999	122.0	24539479.5	2.8652318989994625	57.5	3.117431559413221	199.5	34.52784896586849	65.12202724543098	65.0	-83.5	283.0	23.933332972609296	78.54734163864431	-0.0359019523099142	18815858.76234625	0.1612309143859556	1916.374084838008	43.65761924666699	155.91348152486017	0.3755495420725006	7.075469172557236	5.080248565167322	0.1637770135939807	1.747449593463759	2.3905901700381573	2.000365256619012	0.4819065789583752	0.4141435567532111	0.9680939381168886	0.881630784286387	-0.0182371830869288	0.2766725745313231	0.4038147379287262	6.56304178828425	0.0279922126008219	5.636836564154833	0.1863282898671302	0.0575779329533883	13.126083576568504	3.4485935856511087	3.0389294344311395	5.885516469136262	412.83246257903227	0.1079544988943819	6.897764862194519	619.9037252278458	3.129606607372952	47.15228445238236	33.74504948859099
31.8	99.36	3278392.8	2.202625398923265	33.4	4.249503018484591	145.0	21.39829592948804	65.00823478686061	65.8	-39.8	184.8	14.266658603490942	71.04495979380197	-0.3503419100684326	7998767.0027232	0.2635598540268714	802.0592317654808	27.65328200301563	37.61805321835552	-1.1639088351188076	3.0328916084306456	2.1777542974723114	0.1615782960471621	1.0806877566398907	1.8251286140151104	0.9597028857455474	0.5972326958271369	0.5611656026262078	0.9716960087734392	0.8946563875171156	-0.0604809243643444	0.4295382364767698	0.4914171952980352	5.036219640314878	0.0769503348737425	4.226966655073882	0.3086724432732357	0.1585680608595136	10.072439280629755	2.7712508598843413	1.302661476475739	5.389060518927339	57.83364153475773	0.091770118824632	10.948282814947094	168.89959982999693	1.3600329392088035	29.565857193942367	49.09520376459751
32.0	77.0	5825171.0	1.653191830560469	25.0	3.281383974605875	110.0	14.34579168787689	53.82688053097345	53.0	-21.0	131.0	10.22065440482708	56.7616650129667	-0.0676049821485352	5759751.599121094	0.3695626370506696	324.5535473485589	13.34476463124352	7.618648026944521	-0.1985292442031604	1.511560510330745	0.8587314698652709	0.2760843816200711	0.6602381383682625	1.346637221740778	0.4124527783370593	0.7015730554901046	0.6897156418860911	0.977702551256316	0.9091581014123028	-0.0561184723213391	0.3614129348956801	0.4995823156765931	3.630610689633773	0.1432355778925997	3.238460976029666	0.3148427596716342	0.2278308664203955	7.261221379267545	2.326802189005933	0.592572995049004	5.514037846121175	112.1183628318584	0.0620123688229305	19.47579954381706	668.1692477876106	0.5817871284947921	14.04922566371682	123.3849557522124
32.75	87.75	293846370.0	1.9531269177093893	29.0	4.653728335254264	146.0	17.778710132506518	59.80167452064878	60.375	-55.0	201.0	12.091680811523265	64.28985748837408	-0.4826716104988894	883347178.0649184	0.309497347351719	547.906543394895	33.971605842823266	27.41600035759367	-2.088712613594056	2.2277716112245294	1.389405384995967	0.216267010523726	0.8621824838595353	1.609577255637454	0.6346198324978668	0.6440219997773243	0.6202591553934039	0.9826561008070982	0.917433891832678	-0.0346205881022731	0.2889234493104314	0.511770654435838	5.625640466376231	0.1041970224832199	3.77059459499096	0.2625366974488958	0.1938565272051144	11.25128093275246	2.5509984052267023	0.904294249055124	5.50130673332139	4890.820703865615	0.0728763724031466	14.802162880729922	21259.7321197384	0.959345839304754	35.056081814890426	80.22938267049526
35.0	90.5	31886191.5	1.928726839647533	28.5	4.0013266503984095	134.5	17.44294181564881	62.385916436190925	63.0	-56.5	191.0	12.12666599272993	66.32135337179471	-0.2740587706157162	23646070.967102047	0.31152672581107	503.1211077039741	32.36295325576147	21.424161799025445	-0.8512508102441619	2.377431683745561	0.8611330010586713	0.4611085485049155	0.6503400394849912	1.361038305614389	0.4278499955715518	0.7077516293793031	0.6957874289232053	0.9863251621627248	0.9288263833207272	-0.1126390423675061	0.5461949446166725	0.4859202357913669	5.478109025685233	0.1205297043368989	3.541601657566484	0.4790363870334375	0.2431284639575752	10.956218051370463	2.6375965515667943	0.8096411712010583	5.86988635755535	412.9322639207434	0.0598635346227489	21.056250008840976	2222.5687844717045	0.8815401320114036	33.19122122739456	132.91054665057064
47.5	98.0	251569965.0	1.8072161259418296	26.0	4.468086378593752	151.5	15.807486305445714	72.54539693992672	73.0	-41.0	192.5	11.06213935015465	75.3375552292565	-0.2734337984394568	420566664.66316223	0.3381059852235553	414.3813992665936	33.80440905597858	17.684437896220835	-0.7102495060256145	1.9977144099767223	0.7514857005087388	0.4470382945283282	0.5906934436590301	1.2815763681079857	0.3871277092131711	0.7295101985179728	0.7205623951842466	0.9877585219882984	0.93577206084446	-0.1157768083501078	0.5184772131383906	0.4671510555435256	5.379015716623959	0.1418436529600099	3.3058008695850125	0.4806817150588407	0.2497398114286119	10.75803143324792	2.5051651313662937	0.6873000276213652	5.911364925928465	2386.9444990878264	0.0543473345497656	25.062015074607075	14623.087290202997	0.7444706580129916	34.56306190694526	169.0788744149305
39.0	91.0	63061655.0	1.833554959812418	27.0	3.467583993139153	145.0	16.34440110104573	63.92488564894225	63.0	-84.0	229.0	11.59212296856336	67.13404013866732	0.1795679824472617	78461815.64424	0.3261832049090536	420.5883401098512	49.22888333240037	12.72543959268647	0.8029955068849349	2.047637589998971	0.7692768857163655	0.4515766194712955	0.6031928363057719	1.30738023117202	0.3972510053745935	0.7241813864404851	0.7148411703456267	0.992507574665174	0.94639332572714	-0.1085017965013309	0.5344162118375174	0.4746523813614733	6.99343481931343	0.1318222602527784	3.373274371710494	0.4657891890845569	0.2546664977826445	13.98686963862686	2.538555660176839	0.704228618928834	5.952351248014541	756.7219839908519	0.0540824745562358	25.27966603721281	4563.955403087479	0.7565101319025394	50.82690108633505	163.4698399085192
32.6	83.0	24027860.8	1.8226663106743888	26.2	3.5363443659727816	129.8	15.951905996269696	57.96272240749622	58.4	-37.0	166.8	11.013484992617723	61.452722015469774	-0.1468943180720024	11739874.58561716	0.336816169958592	418.2771811068827	24.12091686382993	15.959394021846498	-0.283564084643262	2.172023295151641	0.7004008775270945	0.512132451896296	0.5600707712753622	1.26373558292682	0.3759192494673469	0.7419403334248991	0.7339575988795257	0.9880877469906106	0.9360952447281764	-0.1393292119254539	0.6022931677556475	0.4503420270073437	4.794806110327831	0.1429199905500008	3.3373447752277388	0.5420079048238018	0.2702757194223226	9.589612220655658	2.5688135755680053	0.7181060431696838	5.911021116617955	322.4040889873212	0.0547469462809377	25.578406714667608	2016.445019083551	0.7514318208315698	24.925659282799398	182.1386048492524
23.5	82.5	17570692.0	1.9964530951968849	32.5	2.9178357807046766	135.5	18.59517956521527	52.432696045461626	51.5	-26.5	162.0	13.301786843914536	57.304800629207634	0.1049884426944003	36434586.931199975	0.2904387873543086	534.0147779462388	20.763128735525054	16.857693360383557	0.5195618290109222	2.390131983720985	1.1629721841262062	0.3421351703844294	0.7755658649071946	1.5070347416265666	0.5389730483671028	0.6700014866457893	0.6505416878025614	0.9804872027906486	0.9131541851744552	-0.0745205046507714	0.4194835577163907	0.4977310230524674	4.522213732803058	0.1007205841183981	3.7673593616024927	0.352732491012232	0.1750548718783484	9.044427465606116	2.655831293476073	0.8882760419617977	5.8510820867993125	319.3479562744144	0.0628963772865551	19.59434282392003	1521.7741302636623	0.936889531617277	22.232553793127416	105.42728702912063
41.0	105.0	15154648.5	2.093726889036084	34.375	3.023125203520564	161.5	20.10928923077496	72.88352581440911	72.5	-28.0	189.5	14.35497852767473	77.09692964835925	0.1162666624552442	39571188.8161076	0.2720770734798795	632.1210221026481	23.900360363406065	19.21406004451226	0.6173174812275173	2.510171105410219	1.409647177661244	0.2720575106537735	0.8739065949657765	1.606177801459914	0.6211892550247491	0.6412417007161293	0.6159271752528898	0.9813942269076472	0.9128708957889822	-0.057916687553254	0.3552786826803958	0.5050509236396716	4.838492882402139	0.0889206956374707	3.911167354093036	0.2913381101927177	0.1672160774098997	9.67698576480428	2.6781742579198067	0.9799545707678656	5.687780388984601	186.1401697825863	0.0735678063470369	15.05130341570915	707.6940773731621	1.0858111359022535	25.70694392666682	76.15117035368397
36.66666666666666	99.33333333333331	28464888.0	2.0714548661705336	33.0	3.236675780782327	157.0	19.591384649357565	67.4685797965051	66.33333333333333	-32.666666666666664	189.66666666666663	13.873715715132718	71.8492358274752	0.1639610838809277	75015796.53743999	0.2788293945466877	610.3880785127643	26.62532364490969	20.99745105538447	0.6561637470393172	2.5731385645744917	1.4724491017924806	0.2676941606160261	0.8912395602530988	1.6340137445767142	0.6506052688297905	0.6380912943086321	0.6116080565410918	0.9814410487715258	0.913009364953026	-0.0558452353341325	0.3765480373356339	0.5006846673776127	5.129974828785654	0.0883401702124873	3.972001301137148	0.3006148195293615	0.1685383605325117	10.259949657571312	2.7012232365376687	1.0113969165917431	5.716971756979452	360.2895106298691	0.0711718328399087	15.755425390699964	1475.6448604652649	1.0512842890159615	28.402225601060824	80.2328172221704
42.8	95.0	22289156.4	1.870205711887788	26.85	4.122287599103363	139.8	16.601069990579777	69.03823866869232	69.8	-31.8	171.6	11.358689282218208	72.378221328632	-0.3808310290560315	33614158.76274119	0.3270450121451932	466.3049002676597	26.056556821039877	17.625041587814735	-0.7849759441686875	2.123050160111247	1.0491966624204152	0.342055976093	0.7202942835135673	1.4500352897534583	0.5108616851643674	0.6881246834659469	0.6721427902405332	0.9844609169397918	0.9232739318520174	-0.073559367735529	0.4451123885792596	0.4901261044502759	5.016179312540464	0.12212585191301	3.5509221359518044	0.3913950712521841	0.2192636179441251	10.03235862508093	2.544722853646919	0.7930617056329154	5.685971575923417	310.92952734174577	0.0642204917702253	19.89812473222623	1530.6343978531006	0.830346217749906	27.190223775653735	113.22814089955844
62.0	107.5	8737697.0	1.6537366260226185	22.75	3.7981325365978096	155.5	14.157394921037923	84.44875845029367	83.5	32.5	123.0	9.65027148872748	86.39800335531612	0.3639845203152604	14910005.440835956	0.3857323033294422	333.04286742415286	8.219487367584264	8.42810647677419	0.690292043731809	1.4849039384366416	0.8520069273049438	0.2700250184335254	0.6433466041398441	1.3625842892166715	0.4303633098900442	0.7106692401857486	0.6991031968126826	0.9733183028623004	0.9042484114232784	-0.0521930691369141	0.3573128712033654	0.4831284918029089	2.8391638167615376	0.1612538924139797	3.1839471629671925	0.3018287554491754	0.3033817711093076	5.678327633523074	2.29103461457166	0.5842277164353964	5.400501384522915	70.89565190362363	0.0603652772065317	20.863784216751164	446.3811720217098	0.6001664139720169	9.030776998674032	122.76736513077346
40.25	102.0	224583920.75	2.043940400670993	32.0	3.097503561138346	174.125	19.160664083344663	70.423520034983	69.5	-30.75	204.875	13.494971736577742	74.69770804397811	0.1670697047483819	118039017.94641449	0.2847122315309749	585.3095394632888	27.12904087673476	26.56188260128781	1.0756425746149807	2.863375709491838	1.0613941027162452	0.4534424570370398	0.736683251966663	1.45960500354431	0.4990367915338703	0.6809094335472577	0.6638926748732799	0.9874246311961048	0.929690596426462	-0.1017044235915992	0.5302922501837758	0.4968710259643679	5.026991468792521	0.0989125139741832	3.827360429439614	0.4713867830985421	0.1861602961828029	10.053982937585044	2.774948927863147	0.9811924530520209	5.958200224084959	3078.0703677105776	0.0625651971518968	19.597813589910835	14284.45313530151	1.0201515903266694	28.252680161537043	135.2413336177179
16.0	62.0	99317512.0	1.747480208194031	24.0	5.484963301001156	113.0	14.90692223662022	38.91320452115473	40.0	-98.0	211.0	10.1025672444499	43.545847949978	-0.6610300121644711	139453968.7131143	0.3600111490719231	382.0033875773861	37.32562845245764	14.45253259845001	-1.216901978971961	1.624138304394118	0.953418421819726	0.2590753410640173	0.6946034768954422	1.421744776524325	0.4657566571729933	0.6925135095146412	0.6783750093863511	0.9886649551449176	0.9328286623272468	-0.0391741124299997	0.3202828539390165	0.4980686395061482	6.095730433370936	0.1417759729898245	3.342383267961957	0.40286663931856	0.2777942571562983	12.19146086674187	2.351658068881892	0.644389181553461	5.511905167769363	2935.74683060944	0.0560513752598411	23.27882214791711	18855.94394379105	0.6953441353399369	37.66961967313273	150.6407514892317
32.983333333333334	92.01666666666668	9042307.333333334	1.9650005278190148	31.0	2.917948387952288	141.83333333333334	18.27693784946326	61.969681233015706	61.66666666666666	-8.333333333333334	150.16666666666666	13.113866393814922	66.2188187228107	0.1129028031480534	8121356.179432713	0.2968055882554051	524.4833593253361	14.467566956167513	17.79294435379341	0.6571103827950471	2.388812897951345	1.1232282345598763	0.3637014917244409	0.7693207096491882	1.477445502983404	0.5077492597507032	0.6693738279851251	0.6505575890172388	0.9780516255120884	0.9080196979542956	-0.0739381158366078	0.4559064151433893	0.5051922834801382	3.7430549792966943	0.1023840993225887	3.7240051697201166	0.3888382977605204	0.1840781080940306	7.486109958593389	2.644037957493621	0.8780102831278054	5.680500503740929	138.06120407284246	0.0696660812303725	16.949899084034794	629.4527583266345	0.918317298276541	15.74012752123128	107.77342276675223
58.150000000000006	110.5	9676245.5	1.8417374024832605	27.0	3.344893812755523	149.0	16.45521954683347	84.13681084860777	85.0	7.0	142.0	11.53223011112514	86.77605396260358	-0.1687541717231072	18239419.62001767	0.3286403875539547	440.9825270649378	15.55386349096966	11.162850729046305	-0.2288607161530232	1.8159241124679115	1.0757748576868356	0.2609014884650329	0.7321078406062496	1.4519580914156327	0.5119832898537713	0.6844542575022377	0.6674637313990126	0.9769530720779728	0.9077396555850668	-0.0628726338301615	0.3720603931169819	0.4894219248103922	3.850152878030751	0.1257175872965437	3.475868817001448	0.3117668815577695	0.2300453684694336	7.700305756061503	2.442078802318866	0.7229247425386869	5.523910758302631	93.80842828788649	0.0718711580954201	15.964048636029144	422.6979147643717	0.7777063282845083	16.47600345056276	88.63069006449379
76.0	119.0	15007156.0	1.601975348351495	22.0	2.908774901673368	154.0	13.19429962834807	97.64313725490196	98.0	47.0	107.0	9.332500043828864	99.03836980085272	-0.0626373577789021	13753773.60916138	0.3782152163697723	274.4164398308343	11.33531192644114	7.734964354587659	0.1595638028835709	1.602949681860577	0.6205636047951603	0.4437522468596343	0.5367201597297956	1.18471103890728	0.3234960050995236	0.7454921162937994	0.7400242646416386	0.9835771271284	0.9248171000646632	-0.1148226623192853	0.5271307858235783	0.464506641401683	3.329960518799403	0.1594445528743831	3.056768566480421	0.4648408067515225	0.2686071079556574	6.659921037598808	2.36548964098094	0.5558783216639344	5.592296277998943	98.41176470588236	0.0643214148404459	20.39365201418257	578.6692810457516	0.5409304113802383	12.2078431372549	150.7712418300653
69.22222222222223	139.0	76168910.77777778	2.2102370222311283	36.61111111111112	3.056307313260048	195.11111111111111	21.772539412617952	103.96406753545683	103.77777777777776	7.555555555555555	187.55555555555557	15.37783053607662	107.57209917760338	0.0649456137876216	35129243.142460614	0.2532547236414719	758.3084908283378	25.073861042004584	38.323858555127245	0.4336735029384366	3.4451071441217365	1.5248736856065177	0.3818274835660803	0.9131967514295734	1.638413604569955	0.6587946511335533	0.6310527755065741	0.6034637659226461	0.9783513865023834	0.9069572127943024	-0.0787899938876328	0.4869183808723905	0.5052484252183732	4.834531420203986	0.0758217582556495	4.19031389157555	0.4125404076864074	0.1398635174059968	9.669062840407973	2.8970661850280583	1.2424952074320637	5.747852257070085	525.4721177061466	0.0811143351903091	12.628876578363448	1654.4626035975434	1.292390661330444	26.45032307351465	79.41055232883565
65.0	123.0	51313023.0	1.941777905852597	32.0	2.693483982737353	164.0	18.05479292403746	94.7010138248848	96.0	15.0	149.0	13.24448813280374	97.25544586886676	-0.2277279959532339	77906486.46623537	0.2982822485081441	490.339731691053	18.78297097251941	17.4353453142052	-0.5345434093674153	2.50849872118545	0.6941096416650212	0.5631830365465886	0.5737634187641356	1.249733291097613	0.357944658064974	0.7325306870362754	0.7251425993914229	0.9864200907819844	0.92992927207475	-0.1600792018468424	0.6515072074014067	0.474482496844381	4.281278635814802	0.1214724296624919	3.462562096056189	0.5689624135055342	0.215643916351681	8.562557271629604	2.692402697110168	0.8006520907126179	6.020834663471142	306.8020276497696	0.0565533691520312	23.60191786616832	1618.181198156682	0.8722630253350039	19.4805529953917	154.0414746543779
29.8	83.6	127854469.8	1.8580701794604784	28.2	3.125300463343984	149.4	16.69606384998276	56.631613237830535	56.6	-35.4	184.8	11.899750003342742	60.510283124210765	0.0600762821430519	137655813.4321289	0.3249243270138357	448.44333683730304	22.34073258683606	14.701873149017333	0.1242467941909419	2.1223399310995656	0.8827079861814543	0.4010607357324006	0.6619625860797133	1.3690206515958887	0.431577678673637	0.7035389215272406	0.6910157148446061	0.9864900660582524	0.9288331482959904	-0.0809246917897059	0.4717570240915278	0.4897124320224744	4.523947176450446	0.1255078827801052	3.4849547138380985	0.4033322849254467	0.227901847754502	9.047894352900892	2.553337654901015	0.751261979320255	5.877007522102542	1803.417834202107	0.0563317960708477	23.57404608566501	9784.379347026204	0.7975908363190845	23.364808786004883	145.15472748393887
48.0	98.66666666666669	457431108.0	1.804216091255287	27.0	3.043541225349624	151.66666666666666	15.915904501976769	73.60603684418453	74.33333333333333	-11.666666666666666	163.33333333333334	11.279280695831412	76.27595568065503	-0.0710788560651291	806608793.480147	0.3337504811792218	397.8863244476686	20.29401891928108	11.595351802761622	-0.2502537286058044	1.9708995315837183	0.9111050914771032	0.3614032098831745	0.6810114173951157	1.392853410689174	0.4411201335957175	0.6958296057721108	0.6824655001147288	0.9828464539110824	0.9197734429584504	-0.0677578919192419	0.4289852545464965	0.4984288968028654	4.42072859972818	0.1212009744554344	3.489169651667156	0.3656506547930148	0.2155671946263122	8.841457199456359	2.5213700364940874	0.7205011557652053	5.752059844646712	5475.125788503271	0.0612822651748088	20.323335147045444	30649.79092812048	0.7182501450027656	21.09582119142034	129.04169289280455
14.5	56.0	4893059.0	1.599256217945907	21.0	7.834359705744848	88.5	13.3187183767135	34.51464806163082	34.5	-59.5	148.0	9.029017038070146	38.928832630150325	-0.8935168365603396	8114327.19496825	0.4021986543865452	322.51048576915105	21.326876715903666	9.814986172007403	-0.6286355942858289	1.3594607724655203	0.8157415071728886	0.2501915602978506	0.6139632383628885	1.3246001561984233	0.4257652874463837	0.7228691778357237	0.7127401235290736	0.9779822192239178	0.9161963054959222	-0.053669611075089	0.329647429112716	0.4699159145353794	4.375236219761572	0.1778642964228193	3.040411315494504	0.3095106922691989	0.3354233292933304	8.750472439523147	2.2096148339762376	0.5438005699096022	5.493701230162763	177.2695773471636	0.0559279362157997	25.212819393197407	1441.0890058217642	0.5997131416234445	21.99907998571792	135.26955767904042
-5.666666666666667	72.66666666666667	5574559.0	2.3944820140024814	40.083333333333336	3.2883676627212743	139.33333333333334	24.49947123517352	33.13938945091555	33.333333333333336	-81.33333333333333	220.66666666666663	17.048147032251936	45.50175488742865	-0.0835709214941839	3376159.345838424	0.2252073183151707	969.3828132183124	30.242915278042023	47.53758508848739	-0.5961443692065339	3.7821812259668106	2.6267744272840665	0.184178306426312	1.2324507857479474	1.966023336083066	1.0692671154036704	0.5614872667263634	0.5156634948084774	0.9742571320949658	0.8946189753071541	-0.0290704651102703	0.3063603957022197	0.4761844848266268	5.4591198155119125	0.0545432940891453	4.679068245363825	0.2607379801435388	0.112222410994927	10.918239631023823	2.9819410626731826	1.6022389133127193	5.706206354096563	233.20945889587725	0.0875900488282042	10.373796039243576	593.1715131148964	1.6514097392072329	32.213283973494555	53.93901282261217
26.542857142857144	99.35714285714286	8478784.857142856	2.259198125125623	38.5	3.03203109384217	153.42857142857142	22.615532301214444	62.57708690727656	62.57142857142857	-32.0	185.42857142857144	16.00966750055855	68.94174647013183	-0.0163134425852703	19824024.140781943	0.2432532784131802	817.134066919997	24.73237217211028	34.282882252057654	-0.4552487361270257	3.2473624159867787	2.0539502516970787	0.21613068528689	1.0886861269752124	1.8087553863481456	0.8435203833226846	0.5877972770423323	0.549283152901691	0.969316734995493	0.8881914688309769	-0.0533247559417653	0.4039731753213236	0.4952241597784673	4.742201911525558	0.0680464293323321	4.321402654119451	0.2994053674152583	0.1366635566836269	9.484403823051114	2.8348869422274143	1.3253281669209644	5.341124621998051	151.34585298254157	0.094796300069776	10.064732906084744	432.30502054151066	1.39662835573307	26.974325224217388	47.88323625333477
35.73333333333334	93.02222222222224	59162318.0	1.9385682185976123	30.13888888888889	3.3834501728863264	148.77777777777777	18.046857136645183	63.87945470231599	63.888888888888886	-24.0	172.77777777777777	12.637716276493196	68.11803715977173	-0.0374944719014113	55253430.71759033	0.3073312178063487	534.7002311736455	22.07110586593673	23.732066367083856	-0.1330001003347215	2.5537076126177114	0.8652645311866656	0.4804136332896371	0.6524895797246931	1.351678287229224	0.42489953050731	0.7067936651745855	0.6949236837777371	0.9865395278726268	0.9292898902094078	-0.1261453726969045	0.5866868620176162	0.4884404532088712	4.554102033432503	0.1191578653166483	3.5357366024599908	0.517119080885331	0.2089064619396348	9.108204066865005	2.6538500571909784	0.8547430359510945	5.77142729232535	1014.0886148337788	0.0620137058873756	21.034563558131097	4996.86351179739	0.93672817171447	23.24364175851596	138.16423362312764
46.7	110.66666666666669	2046451.0	2.080201281695126	32.333333333333336	4.169965287346524	144.33333333333334	19.97839608874058	80.12246653732852	82.33333333333333	-16.333333333333332	160.66666666666666	13.494931899336828	84.4559021872512	-0.4934416143269466	5636358.726501465	0.2824817595231769	705.4910827598683	27.28695537401748	37.752106591129696	-2.181408565824884	2.823760341625121	2.126720584931086	0.171902389442017	1.053249805476569	1.7124434484494528	0.9007766931647044	0.6040732566428723	0.5709334747786051	0.9669293895203404	0.8861019366840729	-0.1249594589033051	0.602609757932006	0.5014738764043615	4.858529888573359	0.0891005399031615	3.922123650725439	0.4428633794461187	0.1602541587923124	9.717059777146716	2.644595548567	1.2376202316390514	5.005423280766567	31.28744317025767	0.1122040234433362	7.423133618436414	78.08062237968953	1.2150617843804372	30.62937319852291	37.28888553852103
15.833333333333334	75.33333333333333	10754057.833333334	2.0200734092274533	31.5	3.693977403138472	124.0	18.925476232860287	44.48769987079098	44.16666666666666	-45.16666666666666	169.16666666666666	13.3468552942767	50.80109544722664	-0.1610639528205573	16245716.7886825	0.2891025520395214	582.9079072492165	20.133183841486797	25.83955036960681	-0.2125860802917929	2.689148265082604	1.069610210452019	0.4255886763208802	0.7219533161723981	1.4638649357617373	0.5274050498011671	0.6899390673143883	0.673137831599233	0.9826580428129288	0.9201768286708186	-0.103628779395446	0.5251108751192907	0.4795674809862559	4.351314253364016	0.1073708492577312	3.732861840384896	0.45559174469971	0.2117262614454203	8.702628506728027	2.7128863922258826	0.9396896188836558	5.871555552926744	255.9948181229978	0.0596540338350475	22.881460955154832	1190.1013161603223	1.0173542588599618	21.72081747279633	126.52092767893164
64.675	125.65	401961330.625	2.0195604471723505	33.25	2.7628407166982223	173.125	19.51927508861155	95.38944610143164	95.25	24.75	148.375	14.067078135721529	98.84567083773572	0.0443712588821865	329930174.20928955	0.2910758681729452	610.4138212222587	15.825403677475412	31.788765440391387	0.0871528944393644	3.1095615632151663	0.9942730308521336	0.4317084162637565	0.7193105136468683	1.3863047748527455	0.4517101761279132	0.6830085775493185	0.6677735283892322	0.9722836750668132	0.9037807253058816	-0.1539537472617956	0.6404120672302864	0.508119238060265	3.729137747365224	0.1113680486359619	3.648033389129351	0.5451402076824218	0.1955382828806613	7.458275494730448	2.6827235898555326	1.0259586485168248	5.428227331534506	3541.237954294321	0.0879945334005481	14.086007120248864	14399.522967756468	1.0714305107332638	17.21014386431399	97.66520338854292
48.0	109.0	128162618.0	2.032942713104174	32.0	3.161773927478318	174.0	18.82271670395609	78.91565116032638	79.0	-30.0	204.0	13.3083294201787	82.40407899382402	0.0152226132202946	165522521.7822266	0.2862491087025429	562.7522367620664	32.31123163544153	19.44129134988796	0.0859575923894371	2.505139275621199	1.398386340531496	0.2836470239884683	0.8774108745427041	1.61599281871911	0.6168893591405482	0.6382205264135834	0.6128037863552204	0.9836000368066766	0.916805140006322	-0.0407239546061401	0.3393277625833922	0.5109671056102425	5.659905710317901	0.0871335765091408	3.974949940739742	0.2853022256830112	0.16031262502646	11.3198114206358	2.704618795998392	0.9758814040381736	5.77220093055626	1304.054042598283	0.0690926164352168	15.6266850492071	5402.665677651796	0.9816816020316164	33.19455335382007	93.77588216594256
30.0	90.0	200651472.5	2.011034210087699	31.0	3.0872446961962114	162.0	18.595048868501927	59.6543438776849	59.5	-36.5	198.5	13.151668970864556	64.1699363972516	-0.0410428324579397	255786538.979187	0.2911692101517426	548.8105463875442	24.59325777416063	19.867338578301244	-0.1548774386996604	2.5157162906837938	1.2411465709495806	0.3336334648435172	0.8165377784882516	1.5517974174977365	0.5629127448227048	0.6556400883796834	0.6339251158715289	0.9849039314736018	0.9213981658075248	-0.0562712473744222	0.3993769621536481	0.5079116775985189	4.869579284674344	0.0942367057069918	3.8815070404429215	0.3368273789359958	0.1813556308413523	9.739158569348689	2.699391769970398	0.9392157154083434	5.815466344223324	3738.809854696767	0.0651547543509269	17.841460343598264	15890.489989977526	0.9564757258504042	25.59715399994408	112.5464650893788
65.25	119.73333333333332	16590075.0	1.875153083711858	28.5	3.052282728143199	159.0	17.014025591589377	92.4933744857023	92.5	23.666666666666668	135.33333333333334	12.05249025118124	94.98820600507618	-0.0762842981486492	18182258.69250297	0.3177947747498467	462.38881827624806	13.491571681730507	15.411545895257042	-0.039585160387088	2.2155917601220763	0.981520240260792	0.3776768462014552	0.7064485902977538	1.4102475898506828	0.4625335615525139	0.6895552922588538	0.6742091233872496	0.9758258477264248	0.906643139908032	-0.0903741020431322	0.4887885737205826	0.4941965875737804	3.6048642228057273	0.1179607299306336	3.5503763172085896	0.4197746489936885	0.2171408794109604	7.2097284456114545	2.5682043562483585	0.799278000095717	5.5875726825428655	130.60419157856396	0.0702858535060296	17.383967837763446	556.33065363294	0.8219946374073818	14.845211716337376	98.8462818665018
62.0	118.0	19077487.0	1.925739147688755	29.5	3.2352682733088063	179.0	17.659736089398045	91.063583037571	92.0	18.0	161.0	12.548465425307144	93.72224567032204	0.068275094226387	10269985.067138674	0.3070475315131946	491.28319991981823	17.19477716401251	14.815777536168383	0.1090529833188518	2.1318941213062743	1.186277689513938	0.2849462092745808	0.7964524980604493	1.5194096141388629	0.5377350417495912	0.6607245371584312	0.6404043181408435	0.9818778770505662	0.914826164500766	-0.0540871219100837	0.3833224731083167	0.5097489163943094	4.118027943290931	0.1030126624440209	3.706966381822344	0.354656848990867	0.1896651617207094	8.236055886581862	2.5703546345911192	0.8295429527050531	5.58997143122215	151.27986094852525	0.0719949113753492	15.301501333686833	673.6707223922322	0.8536870475657263	18.18724243811781	92.56636679505483
76.8	117.0	7213725.0	1.54942966310361	22.0	3.253626764667433	161.0	12.90052961302317	96.1383399209486	96.0	45.0	116.0	9.090341499307478	97.48973798230102	0.2967203543973217	10356727.44131774	0.402597898559404	261.668609101845	11.01025725718907	4.086047589278194	0.3015033272778007	1.111910316444234	0.7214474939737421	0.2102236609553647	0.5769613314077001	1.275687809084177	0.3796002193371383	0.7347713950731625	0.7259679505527539	0.9811499063810724	0.9201175881153256	-0.0555776268818905	0.3587587172492586	0.4583650654927323	3.303323692164353	0.1898165794702087	2.875064553771232	0.2995617908628793	0.3366621899018411	6.606647384328705	2.086678223318649	0.458339452604494	5.439497965263028	38.88932806324111	0.0512375863810818	30.9952385168058	305.5718050065876	0.5082132547332754	11.89328063241107	143.1765480895916
12.260000000000002	78.4	29238350.6	2.1304643053102272	34.0	3.196092339218052	150.8	20.66965343878096	43.64072418155045	41.7	-38.2	189.0	14.475259636624632	51.77675761412954	0.3911388133076052	101928544.985425	0.2702781371042543	682.8686413715561	19.17392578868273	31.971027765602138	2.394304197603473	3.041118156615068	1.25065591191812	0.4058892113764102	0.8126903045513292	1.523677788731177	0.5557752327088713	0.6585773900977173	0.6369749620108666	0.9825716123389882	0.9179825985373264	-0.1016795092302758	0.5160401675808006	0.5023622354025237	4.232759078144582	0.0944153953611183	3.915524207755167	0.4405118381675284	0.1820248571309515	8.465518156289164	2.782542838474394	1.0729435171332968	5.830309176499105	1105.3115368186443	0.0691174457977769	17.78391101479722	4779.070362642572	1.1755855690912864	21.053564520602777	99.915094769604
54.0	104.5	5365448.5	1.7691828766413265	26.0	3.017420107162238	133.0	15.4314798839061	78.87090380549682	79.0	21.0	112.0	10.969277115527817	81.2511386976065	-0.1178095349038786	6854386.539336687	0.3435005557698677	381.590992567419	10.120738887907129	8.252912322201276	-0.3134238938968641	1.6293290661970574	1.1493416239334509	0.1744978695982827	0.766191315640869	1.5097686941613966	0.5476692875456968	0.6735613568319287	0.6548911830384225	0.9660908847088084	0.8894169652752391	-0.0391083615825451	0.3090487674742409	0.4966462724655847	3.113898486961116	0.1260693017165042	3.4473956888669925	0.2292871339877489	0.2161930277852408	6.227796973922232	2.365018879518753	0.6946676725326271	5.348264686834333	54.507656297191176	0.0708180816833703	17.319585835373353	285.67570220477194	0.6976334308049525	11.083014950166111	87.52123225611598
48.0	107.0	25379363.0	1.96459607557185	30.0	2.733879824476244	144.0	17.68615858441675	77.96402691511388	78.0	11.0	133.0	12.61302238995608	81.04417391949896	0.0160907469343388	29311584.25094604	0.2963139335759508	489.7686334733957	12.81327532405967	19.0784507046551	-0.2400691199978965	2.594128659963066	0.7753389504377682	0.5359376924129859	0.6145935047793132	1.291401156740359	0.382572054725641	0.7186981951167836	0.7087709606785586	0.9797575512819529	0.915033248985866	-0.1520120696478216	0.6248944478903221	0.4814105870690207	3.515079150945785	0.1151639701715706	3.542516657081258	0.5466928058770729	0.2067854304338454	7.030158301891569	2.710332972531073	0.8423669026002086	5.989891512282476	216.8260869565217	0.0561144117382302	24.18119478415185	1144.957039337474	0.8984751075918711	14.17831262939959	153.0248447204969
18.0	50.90000000000001	1580831.0	1.2248758451048265	18.416666666666668	2.74393301798246	73.0	10.40294815110746	34.12370098205199	33.333333333333336	2.333333333333333	70.66666666666667	7.697314428028467	37.829598237205175	0.135124718687314	1528535.4432373045	0.505779861542293	187.35843130115848	6.364337392646696	3.223222449126096	0.3059994880639372	0.9239382614589364	0.4901109646118215	0.2753300024500431	0.4162047181958671	1.0252355855057147	0.2737495073522116	0.803823916558029	0.7992882655436618	0.97343783405757	0.9206555869114418	-0.0808132677172582	0.3413153711071788	0.3552336111155216	2.4645777604314003	0.3299327080517532	2.2340679053778043	0.2888625488106934	0.4840606209724679	4.9291555208628015	1.7355741500970243	0.3535123065176894	5.236728470340251	47.50830577579226	0.0508655663702055	37.75613164541781	561.7039242865211	0.3845431105877192	7.074641385211753	224.9777886178304
45.5	102.0	7273958.5	1.883858825035816	32.0	2.6948192225689604	138.5	17.899946419426655	74.06708187164236	75.5	6.5	132.0	13.420179778440003	77.1985136272506	-0.1245422854004213	17229922.81655883	0.3091028115057909	471.6144640407911	11.597230658543346	13.3153914107265	-0.297964928479268	2.306822738636876	0.9739289878542524	0.3890906119693115	0.701210839095811	1.4035812220467263	0.45875034761299	0.6918272994279087	0.676568984465986	0.9745270201596656	0.904037600904786	-0.1064870950163062	0.4928774965744192	0.4904223674452769	3.353180616105538	0.1121730958348507	3.5346174402404804	0.4101798102731109	0.1875942120905317	6.706361232211076	2.5737826779624475	0.8201879316227818	5.574714697056054	84.05402342095006	0.0690280034299323	17.184666223869705	376.8485772874405	0.8346052041728521	13.062911518972324	94.36828715237176
57.5	126.23333333333332	5879889.333333333	2.231980742240759	37.5	3.0029304283849325	179.0	22.03444789886667	92.8443701838102	92.5	12.666666666666666	166.33333333333334	15.55084590661159	96.83791259818813	0.0971636407027144	9361989.475906372	0.2476140233794242	755.9211477766554	17.546955216996512	30.004056949609357	0.5896263912930229	3.1390308783012766	2.081672814764287	0.2054751727469801	1.091780963843452	1.8374000672143	0.8710209419775331	0.5889265083180244	0.5501258510339581	0.967460248360036	0.8845468740183541	-0.043000295869571	0.3978174853700549	0.4897024091269383	4.123810294786622	0.0646046066219308	4.364609503257398	0.2943344971400712	0.1254449549088302	8.247620589573245	2.8436621926465526	1.3051759232663906	5.470111814458401	61.65226414172432	0.095932560479258	9.241976506449973	169.86467325926654	1.3067521053067213	19.45931223911359	47.90031939341296
78.0	105.0	9817981.0	1.089132028273206	14.0	3.723439834426715	148.0	8.687485782018893	91.4939446366782	91.0	64.0	84.0	6.029719042663892	92.15781653657451	0.4634645287267818	26175489.99395752	0.5684064486775781	121.9212436093916	4.45768391512728	1.287390306131633	0.1438585764192789	0.5640700838841691	0.4030481532156784	0.1630531541050026	0.3724667836832043	1.022509903230696	0.2621366969142819	0.8188635030804767	0.8168247451116453	0.9768309563320036	0.9265260222477748	-0.0374929341688414	0.2155719620656612	0.3457080853422895	2.10163071090652	0.3755329032935376	2.033272670396948	0.2184770386590168	0.5825980677955942	4.20326142181304	1.578665563557891	0.2417795592749618	5.047818818104044	49.76643598615917	0.0430505501610373	43.85534476359239	657.0778546712803	0.2630678212665078	4.966262975778546	226.4792387543253
89.06666666666668	156.0	27525774.666666668	2.1609562665917728	37.0	4.475233817092822	191.66666666666663	21.60571558688413	122.80869904001516	125.0	-5.0	196.66666666666663	15.135670065552944	126.01824406042648	-0.6586364042707639	25725611.85201009	0.2686573737421512	794.0423802016516	40.994355722240506	58.534824164365055	-3.266350125153391	3.724274759044984	1.1141709750860234	0.4878120406256817	0.7408984013004382	1.4663753453076591	0.5311086727430739	0.6838755986606116	0.6661154772770512	0.9821580361346206	0.9215294299722836	-0.1570739990984012	0.6273225325361468	0.4834404262053515	6.029748953694241	0.0937738022872031	3.903014664927481	0.5485124636247487	0.1658412610109282	12.05949790738848	2.8765169089134783	1.2096114335327517	5.938912018036554	103.74969241380852	0.0686788285199419	19.238901868703923	453.8315459471618	1.3452138725166838	42.39213091170775	111.81250569167356
18.0	102.0	180746592.0	2.421534886979523	47.0	2.789064975607313	190.0	26.59835814441206	56.78936644079041	53.0	-60.0	250.0	19.49885833947684	65.44070379306606	0.467335615304541	208669700.9890136	0.2129347017145855	1057.453572185439	33.71870613129938	90.46595021050388	6.748089167891656	5.64728310223503	0.939036370578884	0.7135582104092824	0.681607585929343	1.40756673906037	0.4617523076776716	0.6987437651217119	0.6848271369969035	0.992435717184672	0.9448114699793706	-0.2265671842436838	0.7963912700599493	0.4872784679442374	5.704467020534386	0.0744379187637813	4.19569740706749	0.7276356281132265	0.1534882063054881	11.40893404106877	3.22667359190944	1.646579868203478	6.527345022216891	2424.214614035919	0.0574376774400776	22.404412355419	8987.122020565796	1.777232046512484	35.32308202625219	156.7294697436383
53.0	83.5	12478192.0	1.2098338630126344	16.5	2.814243696673284	106.0	9.501060294475051	68.3944534503282	68.0	32.0	74.0	6.867361374195097	69.52773306224326	-0.0426589313174046	30889203.855676103	0.4868256385529991	145.83227188870487	5.393517056486612	2.398965978626385	-0.1577729830217413	0.8637379063612247	0.4340543719788801	0.3051173560942534	0.411603882555687	1.0104065578901107	0.2562908224906834	0.7979281626347895	0.7964431076644758	0.9712195007458366	0.915363974088024	-0.0884455144356611	0.3754928775408234	0.3920696784868481	2.219908282920321	0.2625075378911275	2.2864593669551225	0.3186580135570173	0.4165945535397688	4.439816565840642	1.8217233519970464	0.3244480695850262	5.459169162933816	153.0030308740351	0.0504329996142026	31.54236224532963	1492.2847055152051	0.3291260594536382	5.805304326124419	201.8343909987193
40.5	91.25	93070926.25	1.8025945756697237	27.0	5.189939308419347	140.5	15.91829073112415	66.68727381375506	68.0	-44.0	184.5	11.186990274787476	69.76817402016428	-0.6049334631248636	179737585.4859907	0.3354813249154502	417.0458621056336	31.437995591233005	18.085185649034337	-1.2068369575359783	2.1653727626378827	0.6485350708597327	0.5324622443631435	0.5290791552033495	1.2082116078411689	0.3596584976003661	0.7528041690461673	0.7468433916937521	0.9903900188613542	0.9435647319863686	-0.16013378747472	0.6287701110558153	0.4448838571750257	5.400980148810368	0.1460108850910708	3.241067344393638	0.5731017641212158	0.2509372566791473	10.80196029762074	2.5503758638142333	0.7034769583744037	5.97854184282809	1099.8748914530445	0.0534253989027118	26.72883626971688	6618.388924248656	0.7530417424677817	32.1611587165191	202.6177805192492
40.0	129.83333333333334	9314880.666666666	2.5551989457004995	46.333333333333336	2.9808339643640926	195.66666666666663	27.853493260186543	85.0767949929688	84.33333333333333	-23.666666666666668	219.33333333333331	19.537427576401853	91.99480710217874	0.0469469453614365	4083534.9598710537	0.1979876778225983	1225.257995888162	30.96442235126113	82.91801126881259	0.4300273497396619	5.279468032071006	2.804959304022068	0.2997584961741574	1.2829561957197386	2.0057561879930152	1.1251155749578945	0.5510889902673018	0.5019612590737876	0.97248196978017	0.8908440767049705	-0.0517414503978304	0.4404312794398277	0.4671843099053734	5.483073745922148	0.0437513701605873	4.945745352588904	0.3323385994301041	0.0869828546811152	10.966147491844298	3.214555833428044	2.0211068340232683	5.797430700900345	103.8579460459949	0.0957924685997283	8.82636608689392	219.8188167148006	2.059886848892987	33.55840031016495	45.10377590515133
55.06666666666666	102.06666666666666	2962757.0	1.740246785000054	24.33333333333333	3.8142852812126224	137.33333333333334	14.972434839531408	78.77575366708761	79.16666666666667	5.333333333333333	132.0	10.29801284863691	81.17558680424467	-0.1478020318796133	7743595.019265	0.3562889782315332	378.0047919059075	15.445634499154318	9.840801287867771	-0.3123277794999559	1.6093521360264464	0.996173816998148	0.2374581844437415	0.7067624660661186	1.4015949527155094	0.4655989024767537	0.6911549367746845	0.6754541932558956	0.9770313721515836	0.9081875903853432	-0.0828228930258284	0.4400930215296181	0.4877194858276194	3.901649018825099	0.1444446953098043	3.273167404685537	0.3482881910208126	0.2567092006307872	7.803298037650197	2.321891061031169	0.6513814882561487	5.193694291913853	34.55127405107256	0.0774831448228299	15.21772657364852	160.76149797614883	0.6841433512877674	16.698863070673735	80.51667814203734
49.5	103.0	4875889.5	1.8473651413282288	30.0	2.7811901706268225	138.0	17.01428212553213	75.92775704999275	76.0	14.0	124.0	12.40973171431025	78.76711234105585	0.0867835108240962	9084441.419233616	0.3198994323843145	439.1943295621177	9.064751109756749	11.895737229194284	0.2759518192078501	1.9814689019815264	0.9740211744066458	0.3406078490575712	0.7185714399078647	1.3926757310358835	0.4414415770212875	0.6813567405592524	0.6662506619385828	0.9702199309448196	0.8942835114970764	-0.077023575649826	0.442231247279042	0.5132438318752299	2.925129388052856	0.1181329913614305	3.4951758165346893	0.3756170976089161	0.2049006045870426	5.850258776105711	2.510419631408163	0.7388725190970429	5.416166342602462	57.6135389188928	0.0727794929579216	16.133677513285612	250.4999291792964	0.766171311776868	10.371169641413948	96.53471964166393
60.0	94.0	5591725.0	1.281679959876636	19.0	2.56402850145401	114.0	10.68132624950807	76.68939393939394	76.0	48.0	66.0	7.819346999779573	77.79235459156916	0.2320480020694955	9814325.91176033	0.4480730308652387	170.387290108881	6.440511244932869	2.284008186616764	0.400634473412905	0.950348640794527	0.3705169779844163	0.4377156411964278	0.3602508122581346	0.965900023319903	0.2372610712018547	0.8215856214919798	0.8209012104435609	0.9783860512784393	0.9282920430725824	-0.1353193007462207	0.5115936485554966	0.351267917247638	2.509066406313243	0.2527422659445028	2.278179459239936	0.4459141365750735	0.360346419333782	5.018132812626486	1.886471377951781	0.3302164046947358	5.456502158155083	45.54329004329004	0.0492892749386255	33.62182586533236	414.0194805194805	0.3566497535653379	6.996753246753247	233.7034632034632
38.5	96.96	6982737.6	1.9998259534137743	31.0	3.2539198776746034	148.0	18.64136362447104	67.53813481142433	66.4	-4.0	152.0	13.105037500857016	71.60538990477815	0.252257992799571	12485371.617080498	0.295845292981943	555.5309290435426	16.308229589162984	19.36756919985334	0.6110431072581933	2.400097193340474	1.2932754180544703	0.2907657308354996	0.8301762951857524	1.5597980909204447	0.5835670695391897	0.6529832333539604	0.6306087453574646	0.9776278218513	0.9061663818248462	-0.0631737368337169	0.4266395764049589	0.5067277537582556	3.925610042529204	0.0995271708831396	3.806077074601608	0.3552898740351409	0.1862408338264175	7.851220085058408	2.629696224702748	0.923343152848736	5.558167606074443	106.06212655311208	0.0722834672256707	15.468798799260185	410.70620677138805	0.9736664981898364	17.782623972117605	81.50252002531292
-2.0	100.0	26703180.0	2.749667287802848	53.0	3.051692084359825	198.0	32.0125272988114	48.3717549325026	48.0	-92.0	290.0	22.41476049749234	62.93892604116274	0.0679177698675793	25784448.97553492	0.1744980274566971	1621.481735964864	41.13739746080557	103.1365260115185	1.22182193782587	5.741857671632354	4.611370459899265	0.1087860154265924	1.668283275359731	2.330080577561275	1.808350407839329	0.4907982492653115	0.4252997884249633	0.970753717648917	0.8860086851938134	-0.011744261549884	0.2086691277657348	0.4148976692531989	6.39176611563317	0.0320120237623069	5.431070719420559	0.1412470618891125	0.0615995673858293	12.78353223126634	3.299394019886643	2.588307032882905	5.790393301784054	694.6967808930426	0.103055448878956	7.339847526954738	1176.291203085595	2.654277348727685	44.29802699896157	36.71428571428572
76.0	126.0	103409184.0	1.841386320997012	26.0	4.694084567276835	173.0	15.90258724562064	100.4971498371336	101.0	-51.0	224.0	10.87130299070996	102.5971693230104	-0.3312145501364103	183479664.9887696	0.3334014568456959	426.5020277071906	56.36607824829562	15.29305479690946	-0.3249923618120748	1.975433905562245	0.7863735794866181	0.4244672343001711	0.6048608411660281	1.309352533659665	0.405323577756581	0.7255075305381701	0.7154688576295107	0.9923551598784556	0.9463515188238592	-0.1102931318481687	0.5017794107785339	0.4661433363424911	7.48787787232144	0.1409361413843082	3.335763049128071	0.4677467717513046	0.224209578386816	14.97575574464288	2.505794915035575	0.6904518712622156	5.93107544622845	513.67996742671	0.0522882702999501	27.08407943154569	3275.335912052117	0.7702592397366284	57.56667345276873	159.3200325732899
53.333333333333336	109.03333333333336	12681548.0	1.869194006218845	29.0	3.0173291228165184	157.66666666666666	17.248264473381926	79.77624469017502	77.5	21.33333333333333	136.33333333333334	12.222654880185075	83.02099924112056	0.3164324881097362	29630463.218688965	0.3212549971731888	482.4944756697212	9.360541498157229	13.788932645553762	1.0071386484683484	1.905648174496542	1.4228337758431628	0.1288641395635293	0.8952107573104984	1.487520233652161	0.5310930635577339	0.6308383967680435	0.6046601372788123	0.956466113082649	0.8727804572485024	-0.1175824554943587	0.5271988705493773	0.5197119038263486	2.970599880971559	0.1225531696537617	3.473460758148248	0.426734440379204	0.2011412791680241	5.941199761943118	2.336103040844295	0.8321204875849261	4.81563069995877	200.28013789605916	0.1049019609000613	8.814799879069959	706.480013721305	0.8677361912958662	10.686606496209466	53.064121431965326
70.0	120.5	67346562.0	1.7818354083244643	27.0	2.91319407341782	165.5	15.785194288289713	94.8097786737905	95.0	23.0	142.5	11.26907544027064	96.87324709315595	0.0329580624594735	124241386.85611723	0.3383765037134744	393.9550022525328	14.322769015384186	9.307688140899613	0.266595813998191	1.7201864127830069	1.070232916385081	0.2319769168527629	0.745133177328766	1.4562017592224905	0.4927810670119663	0.6772354144185545	0.6597921493596943	0.9767301554205758	0.9057705700891217	-0.0428718373983417	0.2900990091740958	0.5009871161031194	3.740150427979085	0.1244709318361983	3.467349447171245	0.2465755853098994	0.2246381702469	7.480300855958171	2.409409929954758	0.6976048322920219	5.5796649199087005	478.0127804048831	0.0647248396885196	18.564616303396868	2362.398010714209	0.709717406044275	15.396829439956106	106.4668498983996
57.0	104.0	8368951.0	1.653501148137104	24.0	3.098408060693004	143.0	14.5067474147981	78.60778210116732	77.0	20.0	123.0	10.11080800195672	80.70193513559852	0.3704678421488457	16366550.23138428	0.3652942512377174	333.6189277657496	12.92545910579809	7.817234233178876	0.866926665950905	1.597067632178141	0.679497445745209	0.4046845152872916	0.5619092471022196	1.236960312877636	0.3539738408727931	0.7379655007479914	0.7308041963131893	0.9821632142895628	0.9217947583036378	-0.0999099912331309	0.4895352206545205	0.4654220453657614	3.563024158649189	0.162573280144612	3.078166189877798	0.4182515253888791	0.2710458120571489	7.126048317298378	2.334498337659807	0.5691412694808377	5.584121010396836	71.47315175097276	0.0556211297672939	26.09185907432361	469.4031128404669	0.592544323154022	14.00466926070039	141.3408560311284
19.2	78.2	30118929.0	1.9880721663273253	31.2	3.3972628462455594	136.8	18.473201284386462	48.481476539500434	48.5	-52.6	189.4	13.110253046556071	53.842602396233744	-0.1269981170079725	97589094.826125	0.2946304656224211	541.7149822956638	24.174794247694983	17.857627527977268	-0.1293859210773781	2.483213844058418	1.071185101861538	0.392328845856767	0.7320994768814318	1.479520430076466	0.5243968395130689	0.6839919144353159	0.6672813901626994	0.9850911921364924	0.9247075191417964	-0.0847686966195928	0.4987828341513339	0.4924937090267786	4.77412020658972	0.1050682290462208	3.721759587246369	0.4229472714533309	0.194672696828682	9.548240413179442	2.671444076974499	0.8885997364799888	5.854109513156156	603.5631660693422	0.0608805918338306	21.143940060842837	2998.6665809739407	0.9465253224027296	25.50723157044904	115.38238969064476
62.0	113.0	20396989.5	1.7990411825968795	27.25	3.0364625057127057	155.5	15.874798597574134	87.34796665993743	87.5	21.5	134.0	11.159164368945737	89.61319117161123	0.0636999076223909	38174489.23696111	0.3345294868211593	401.2563796037805	12.000233193399636	10.172162410172636	0.1438664194669726	1.825498888290709	0.9253318433533329	0.3315505332170502	0.6789794340453054	1.3920886827268584	0.449341092809949	0.6987110422532921	0.6850582812398075	0.9762157854924352	0.9072630073154212	-0.0663797131506399	0.4066464131059509	0.4898002071197677	3.431284227860119	0.1282480023683605	3.422900804748166	0.3407453278063085	0.2161782914754296	6.862568455720238	2.465217828604209	0.6877076829110105	5.662157801219702	146.75714057532795	0.0612185093490892	21.243347160903028	785.4248033175899	0.7160379368524397	13.0397049264701	128.6321789357002
44.68	96.3	10261729.2	1.7597152393688824	26.3	3.0938359448543062	134.2	15.763793676182695	71.62540283160072	72.0	5.2	129.0	11.1161351228586	74.42772103595095	-0.0711179428809935	31296273.022806007	0.3463079099071405	403.45685324217794	13.246059998774578	11.224078586463785	-0.2481031862506543	1.8449331031425344	0.9922440876664712	0.2785346131727055	0.7005099171988374	1.3832306683809985	0.4567693955416369	0.6938821012792771	0.6786837296511793	0.9734300000735118	0.9034748998569232	-0.0911825826036866	0.465052004807187	0.4859527107437658	3.4852767764226003	0.1380813255408609	3.313154064779391	0.3799412779361965	0.2329474170495069	6.9705535528452005	2.3786012820077054	0.7092942977022515	5.316025858611845	123.97517258142894	0.0759112869039961	15.872092696624147	631.8842977431078	0.729350074028859	14.396404450308774	91.02041367734095
67.33333333333333	101.33333333333331	105446320.33333331	1.31033000535101	17.666666666666668	4.016049945626495	140.0	10.501745311218002	84.4075651231138	84.33333333333333	-2.333333333333333	142.33333333333334	7.462972430778255	85.48326093159245	-0.1730822559209354	206361315.64984515	0.4896863904423302	180.95695418015964	23.1642289036086	3.248451118902148	-0.1154145248463309	0.9196693458340148	0.4703339847816516	0.3121779520348671	0.428543229863008	1.0816697314238497	0.2830487239773167	0.7925249554261838	0.7898854049020563	0.9882781456488172	0.9427382467504124	-0.071286730188518	0.3748499395008914	0.3934145367805213	4.540534754677982	0.271264562313193	2.456697917643512	0.3405394838150019	0.4573549311486132	9.081069509355968	1.9288221048729968	0.3475008326539165	5.476947330462036	693.225257928138	0.0453184421081911	37.36311558596815	6997.36417128375	0.367440726452067	23.61756116760856	239.2586432254808
58.0	123.0	4548387.0	2.133743871163723	36.5	2.953715505926009	172.0	20.96450215059377	91.81362725450902	93.0	22.0	150.0	14.90323252622292	95.4725301226276	-0.1123737776684725	13742116.82029724	0.2631997461857583	685.261858386111	15.82726681797672	16.16631826066077	-0.0904696767976903	2.223804768925011	2.482079073955845	-0.043352730212896	1.244334314337661	1.831874726699955	0.8366385437577346	0.5486503739060674	0.4996167831256204	0.9549088556917712	0.8604148566797404	-0.0821782825014822	0.5294696207786395	0.48234354834539	3.985452731910395	0.0727230190652234	4.125057009159566	0.4148529286212736	0.118985856763634	7.97090546382079	2.557978764391742	1.176470960720214	5.020538218113785	56.77555110220441	0.1137786595234557	6.764776045076124	131.3366733466934	1.140107871052727	18.69939879759519	36.1503006012024
52.40000000000001	92.0	1675894.0	1.385844645788032	19.0	3.008459543104498	120.0	11.51686105885515	72.66885245901639	73.0	30.0	90.0	7.993082987755904	74.12647587892944	-0.0662980964927786	3094225.677490234	0.4312066648750335	213.9723085192153	5.534956937590973	2.160648983487492	-0.0536874772024951	0.8642250039777385	0.6320558284428863	0.154181905635109	0.5467687114175421	1.195879473371442	0.3291546449042885	0.7408301637954529	0.7351443559937633	0.964325312156748	0.8934891616173364	-0.0379700336501578	0.2800608529983343	0.472142484020366	2.340186694301936	0.2058619281432412	2.618746204412715	0.2224661693533348	0.3206167270472947	4.680373388603872	1.915856765298585	0.3740702081051562	4.989206293376351	20.25245901639344	0.0664015049717817	19.03043267938726	131.5180327868852	0.40092448266595	6.255737704918033	107.7606557377049
51.0	99.8	1247002.0	1.662412886391259	24.0	2.615659376585701	124.0	14.57703110103326	77.49238578680203	80.0	32.0	92.0	10.68515625	79.56104191665004	-0.1485589672350723	2185218.668910021	0.3632404854544049	324.8895359323868	6.389810724777536	4.945803600999603	-0.0378467817682764	1.312294198134462	1.053513918226656	0.1134422805737335	0.7734660563966804	1.342445994536176	0.4102657496640715	0.6590146788322482	0.6412717579846573	0.9432061650863398	0.8545357818360164	-0.103832145749176	0.4989471449646867	0.5371785785907818	2.514887385365941	0.1460041520946996	3.116181365025203	0.3828676855350506	0.2327068344719983	5.029774770731883	2.171076971510836	0.5914520290902796	4.546176908842787	21.93401015228426	0.1113401530572805	6.594140534412121	71.55837563451777	0.6035713365456467	7.411167512690355	52.65482233502538
41.0	107.5	40942123.5	2.0760764641320977	38.5	2.5804486920777605	157.5	21.22161428750957	73.55434121320522	72.5	0.0	157.5	15.87668706728688	78.12700090552622	0.0484707135479948	124865492.9609175	0.2695280813838846	660.0203339630955	15.43059511212126	30.42187201641703	1.5314502999553463	3.2698185770978765	0.8273082081674585	0.5834817026249954	0.62639428898444	1.3015614155278694	0.4011828455576715	0.718710135820037	0.7068633348761787	0.9858137902384516	0.9284623356127186	-0.1910932264053883	0.6669332980967493	0.4652845996020835	3.8492477674771512	0.1116456713329862	3.623750779448368	0.6087813464651448	0.2156354954012323	7.6984955349543025	2.789299381651293	1.024281696316334	5.995857891520132	443.7808317585556	0.0626857620385669	22.02230378080631	2030.6988014738488	1.1379175994176158	16.840308428887262	140.1033343101879
50.0	90.0	2902975.0	1.466995297071474	19.0	3.225147234178334	122.0	12.09322869522752	69.86067019400353	69.0	25.0	97.0	8.484523066250434	71.55337421500141	0.1692994828368114	8465001.416456314	0.4240176180211453	239.3721215966953	5.090862291588512	3.234861805349146	0.2709467621345005	1.022474491088155	0.7110147117445975	0.1801948304188775	0.5846311087131457	1.266051569433227	0.3659532262274086	0.7280741818373961	0.7203228059465724	0.9605772295876196	0.8872095138657022	-0.0303191431882489	0.2662293845549531	0.4804128782596844	2.238845242168649	0.1941901724772677	2.832618826378231	0.2140028213504839	0.3510064468292903	4.477690484337298	2.042866488625337	0.4333723007081881	5.143716478206158	34.49559082892416	0.0608387845307304	22.44594371813654	240.4179894179894	0.4525629181713838	5.774250440917108	108.6049382716049
23.2	83.1	38148223.8	2.081775027387238	30.4	4.438944201298582	168.8	19.27857240640558	52.839760376117695	53.0	-65.4	234.2	12.880809066592354	58.694252786076014	-0.0694189052038823	20546994.7036906	0.2915660152361757	653.58890274395	33.12572625829778	44.00559372255709	-0.3555218974582993	3.092209018129675	1.141594995140268	0.4412384405741172	0.7458322671828934	1.5250488087115488	0.5713716554954964	0.684536965891506	0.6660029483233659	0.9888142583018124	0.9351236520521538	-0.098436072423088	0.5428273754558524	0.4752892939211056	5.599421757470994	0.1057974377961343	3.880775495101628	0.4810532070838491	0.2230816624512841	11.198843514941984	2.796678409539652	1.0584510033174857	6.03638997409305	693.4568555875649	0.0552343689665722	25.28693179274393	3723.039978016988	1.1235815692069804	34.12926209699617	138.16027190558674
59.5	120.0	220003429.0	2.037536274565249	31.5	3.311153649174935	188.0	18.91736347387134	89.70325852628599	89.5	-22.0	210.0	13.149296549317976	92.89200698852406	0.0190317577091452	411230774.7268677	0.2899791493299423	585.9562257990569	27.067648659786496	28.213084988377297	0.3225555408149577	2.816654750076336	1.1149292559751864	0.4104405475922341	0.7587694339541159	1.487601337453396	0.5218943843307546	0.6739945894378665	0.6558212954408869	0.9865443144881948	0.9267040385345136	-0.0883860000043194	0.4824722578982555	0.5007462005062213	5.046317984367192	0.0993955436440291	3.8436664746653593	0.4161721324561496	0.2019198964801686	10.092635968734385	2.7534519717369488	0.9828960015128804	5.93893307286252	1543.6382268836649	0.06311410227624	18.80633076968724	6661.0497778271465	1.0181009749662355	28.29602947021322	120.7352489763893
48.5	110.0	1126234494.0	2.0059179501693145	31.0	3.061966604563104	168.0	18.83793764526636	81.70241460398901	84.5	-18.5	186.5	13.279385080547437	85.23490723315035	-0.3633259529519027	1550943955.7418823	0.2928223803067477	569.1332766690529	23.304566685342454	31.71058940669092	-2.1541477304045835	3.2605490326035	0.6327926293024169	0.6620020045330572	0.5402153173702151	1.2096780157385203	0.3362711910259806	0.7450238132331026	0.7391475002419535	0.9906729119998428	0.9425996804029092	-0.2205210150638727	0.7495552196179038	0.4620073255532828	4.714210024886187	0.1202648199016918	3.533754474892569	0.6992935501774797	0.2352134163070515	9.428420049772376	2.82155439958844	0.973335415476479	6.1638137964242565	9930.759464984038	0.0547015026196036	25.53659190431315	49284.62222401761	0.9953895009527044	24.273273259821053	195.72593250313324
21.0	94.0	189282999.0	2.265780695955136	39.0	2.970704537651715	191.0	22.98721924004884	55.74197492487825	53.0	-68.0	259.0	16.3786960279986	62.63032194736299	0.3758540785792563	175894805.3600798	0.24019064479975	815.389458704583	33.05758504503839	53.37120745582402	3.338995693446173	4.285269671884689	0.9359956696359852	0.640845573795246	0.6834787186025741	1.411873563611528	0.460739152138411	0.6972471118023237	0.6833932331710766	0.9924566157583714	0.9446268056676564	-0.1793684612020619	0.728014600740591	0.4909651068873857	5.676251278693674	0.0831513572791532	4.044194314736315	0.6633757324111907	0.161509959735633	11.35250255738735	3.066958551408402	1.305316335380168	6.346336522059699	2804.400600973992	0.0581162698367835	22.12926845595352	11590.39956481194	1.389031077893802	34.42573826546472	152.8311884778779
53.50000000000001	90.24444444444444	3895176.222222222	1.3937612704904936	19.61111111111111	3.133552175618336	114.11111111111111	11.642949097895734	72.03008620508486	72.11111111111111	25.88888888888889	88.22222222222223	8.40147583440767	73.5771109140249	0.0504191190910819	11358234.996325515	0.4454878767842279	216.77719429287944	9.34864393277818	3.801244718539873	-0.0075322704990124	1.002676073111891	0.6351171107834016	0.2100494504118284	0.5350822975393066	1.1489494704979162	0.3141536508300391	0.7487223187652204	0.7424361693083412	0.9683783909750684	0.9032281409058202	-0.0960488357175407	0.4096410416402726	0.4512309510298153	2.7621450949569133	0.2268420966001447	2.584440173973892	0.3501435825808597	0.3560326772487044	5.524290189913826	1.9277459255500649	0.4094482959738231	4.68524323573417	53.86848846549903	0.0922190398689427	14.084986679463254	330.6218683049422	0.4311022104957474	10.101520426897888	91.14742386476276
22.9	86.0	434025.0	2.003512804044461	34.75	2.542352188344196	106.0	20.2497520661157	57.88181818181818	59.0	-3.0	109.0	15.04229263981821	62.81466244581609	-0.4318353428337135	617977.001953125	0.273388429752066	595.3769421487603	14.22123162048916	16.85237732358161	-1.321920619425346	2.534447919639955	1.353934580050387	0.3097856570647315	0.8759659699539571	1.525778906127786	0.5570641876591561	0.6349752228228633	0.6098138760326643	0.9658521553424196	0.8830779567480029	-0.1261971990984338	0.6101956021413861	0.5210516931617495	3.731403060546621	0.0923642876032876	3.693218982583213	0.4869273559687295	0.1597134878864688	7.462806121093242	2.597380775876147	0.9720956249225852	4.807045823278512	12.6	0.1145454545454545	5.87107438016529	30.07272727272728	1.014545454545454	15.45454545454546	38.67272727272727
34.44	80.08	7643003.5	1.659201828080225	25.075	2.7989437480351897	113.7	14.36383738360683	57.45511030790872	57.9	3.9	109.8	10.350397051013069	60.32934625881226	0.0390333828680194	6720282.496398924	0.366851918051594	321.4553371093697	9.75325412695492	7.468535445263117	0.0748955360671017	1.5578350601397617	0.7838816454438374	0.3130716388542514	0.6168606895458297	1.2976787780382597	0.3902487897119092	0.7184116553754382	0.7082645997523124	0.9717208547606596	0.903334032649408	-0.0852545113961508	0.4581881995199768	0.4800626288477873	3.036761162952403	0.1526466461160021	3.138807122667156	0.3759421323505878	0.2665696181150297	6.073522325904809	2.3064680284117536	0.5854291763958996	5.414140444995635	154.6944080587677	0.0654167822106012	21.72770521491173	901.5309286196568	0.6004293692335966	10.67670457134994	128.56081309395964
32.666666666666664	88.33333333333333	68672630.33333333	1.917381505455778	28.0	3.609339807276692	153.66666666666666	17.32741583995521	59.56188226987632	59.0	-33.0	186.66666666666663	11.948775936895872	63.80497264149241	0.2357935040776481	94569598.97122186	0.3192386881311838	501.992265405928	25.56056215879886	17.864185449225776	0.3994787559495071	2.2225196260783373	1.1192354087732637	0.3223088654098417	0.7618429841685709	1.490777603835897	0.5205160362847878	0.6730734094625511	0.6545729832397638	0.982321945380462	0.9188646740422592	-0.0577100358422021	0.41339504452335	0.5000181361676632	4.835991704421915	0.1192353889211148	3.6476477503686167	0.3608390398366349	0.2256722223559923	9.67198340884383	2.560527113697136	0.8354387587129003	5.600393282678822	1431.427396553838	0.0638400122826635	20.28886429729715	9218.379328487374	0.8808600534619228	26.81747936324618	119.82092464262035
26.5	67.0	8276229.5	1.5817913019987664	20.5	5.204735229189537	106.5	12.954488029495623	45.69735124130742	45.0	-47.5	154.0	8.668256245161988	48.88008627307568	-0.4248750135131355	14122561.610352555	0.4086746814134869	299.1390952022292	24.41234068371225	9.947640933764946	-0.1028371483024891	1.5469144313385943	0.5703441158780557	0.4610608834653892	0.4832597245780651	1.176632984890899	0.3317081686551838	0.7721223823121091	0.7670526095433335	0.9888265175739126	0.9407759769873106	-0.1279774427462598	0.5543559441452808	0.4140731969721793	4.905363855710181	0.1966507374616844	2.9191253384031235	0.5047604866152198	0.3333512249372193	9.810727711420364	2.291516682370073	0.5293146368041625	5.782890697739395	155.31820119310368	0.0475414799835283	33.056198968777146	1274.2980547222537	0.5595671783066427	24.096040319857494	201.9669065434739
16.0	69.0	47465660.0	1.82475919985724	27.0	3.286613222558782	118.0	16.22353803334456	41.23779023218575	40.0	-88.0	206.0	11.70196416558718	45.94860071879557	0.1206554485414428	130206092.7148438	0.3274255775445411	410.7185647815467	37.4989248321522	13.26622918781122	0.7448757830494677	2.114111722393966	0.6323842658107528	0.5369424339886076	0.5386684861881051	1.208871080198093	0.3377473793687888	0.7457238798065358	0.7399907414679573	0.9923808297150498	0.9469741240991814	-0.1492618249564447	0.6235627927063916	0.461641018767419	6.093222335641006	0.1408439342124576	3.266208707064665	0.5549081077322034	0.2769820623664155	12.18644467128201	2.559616683766765	0.6866239970511797	5.93932236661816	1190.164131305044	0.0529385344411104	26.73662473356597	7361.181834356374	0.7474606319696804	38.79992883195445	192.9564095721021
61.42222222222222	100.3888888888889	1315436.6666666667	1.4687715258875629	20.72222222222222	2.964352828511553	121.0	12.337794024285916	80.53939911085416	80.61111111111111	38.66666666666666	82.33333333333333	8.86776946724484	82.08313477692604	0.0393702714290082	2105690.22201538	0.4201953821045245	244.52914786714908	7.708215508766036	4.044667254266071	0.033843249071892	1.0786534053142165	0.6716173264825337	0.2146555877733315	0.5563081605946419	1.1814544558966102	0.3376751259241694	0.7403723127075864	0.7333450606940818	0.963409121772972	0.8945917059190871	-0.1065569672515162	0.4669914109354224	0.4617228053667789	2.657151964991147	0.2154833877595256	2.657381865287645	0.3717112646614853	0.3423372923676745	5.314303929982294	1.9677003995695683	0.4375676829491876	4.68520947459536	15.326105583145509	0.0849108058407404	14.019982772548548	81.68389203428352	0.4761425253583411	8.529968123872901	81.09713260295669
55.5	118.65	2965517.5	2.073754400030176	32.125	3.0543799755090277	164.5	19.87103204845799	88.08805550695476	88.0	25.0	139.5	13.872883709696897	91.5787191929656	0.0960920680790926	8825204.23769951	0.2772336903649095	624.2988623705328	11.681308364510151	15.720575414402497	0.0213699875093806	2.293168356526627	2.015045253065054	0.0495241694802943	1.0775072850580072	1.786813594531129	0.8256989273146369	0.5902307722198381	0.5527508030569765	0.9579505068235092	0.8697392481909528	-0.0599645910254161	0.4344131859669264	0.4989396466449841	3.393586480486678	0.0830337995560688	3.999874103722263	0.292792270297331	0.1514256317329843	6.787172960973356	2.5558168879462624	1.0770534023979204	5.0018686240145644	39.3808284489546	0.1124149674053877	6.826173069958703	95.91079083194823	1.0805571331305663	13.674831598285364	32.44490858192634
55.0	114.0	51348450.0	2.025668036710421	31.0	3.461651307501272	182.5	18.616364969522174	84.48692427878686	84.0	-25.0	207.5	12.93805336476108	87.74097869888351	-0.0345948205268007	44689746.35124207	0.2910382819465931	560.2105666511859	29.143777868294517	21.40921215693211	-0.0029970798938198	2.54293738369196	1.180179740985961	0.3652929363058333	0.7892393309843453	1.5271963996476146	0.5461828436935823	0.6642229016772614	0.6441545145965468	0.9860723169115776	0.9245100159855348	-0.0672946277249861	0.4422324291931897	0.5045565245434265	5.337153299193448	0.0975068298799925	3.847864966001211	0.3898953230538233	0.1936366028982517	10.6743065983869	2.70820814890871	0.9307792811694804	5.822245914478709	441.6100807043199	0.0645176376397161	18.273429799132412	1978.840910648893	0.9789174721953962	30.502092782111102	106.42328149525896
74.5	138.0	211953726.0	2.0407157882988924	34.0	4.647629739826783	178.5	19.86721225392461	107.52387054237607	109.5	-79.0	257.5	14.11186752209801	110.44493755023832	-0.6667351308110412	330274558.47800446	0.2874364957214212	630.531240016005	78.46084683006188	45.07707639849674	-2.8685886049219023	3.561793016063307	0.7499857874884959	0.6524794754435279	0.5650674371881212	1.293196771093219	0.4201837324642951	0.74354768601051	0.7350828860262902	0.9944448807041236	0.9557098148530716	-0.2150436265125003	0.7471764646573746	0.4419410585877272	8.805709853526238	0.1172430637918034	3.6419563421072887	0.6978216935092836	0.2415704287157092	17.611419707052477	2.8632782693349346	1.0779447008879506	6.334176353456436	873.4777606190956	0.0497843054625441	29.703539762728106	5000.070189487018	1.0897744358576134	79.08607263879972	186.6854373856634
45.0	101.0	34773824.0	1.930433071644797	30.0	3.036578638691997	159.0	17.52898506016525	72.25381210034432	72.0	-3.0	162.0	12.49212663984757	75.50868537771053	0.0632479196661111	62104831.39160156	0.3057549826668517	480.9482044382141	18.81114593087317	13.36781000247936	0.4193433448247443	2.043542870023491	1.277877991714068	0.2285320362355111	0.8194144030536965	1.544106261038884	0.5713095298732024	0.6584065707559041	0.6357668327109418	0.9812157838427866	0.9138392902029424	-0.0610479289639756	0.3129417174944913	0.4940017946747683	4.314779216296854	0.1051415670055057	3.706926229656207	0.2963366165065505	0.196424272935594	8.629558432593708	2.537266827030272	0.8303552154343894	5.567014301739923	460.1434661419905	0.0754457232565978	14.03304388880407	1864.799639285129	0.8510695027375409	20.30988686669946	80.07165109034268
16.0	111.0	22934787.0	2.620502054300022	51.0	2.821821217636388	176.0	29.53417265160523	62.6351724137931	62.0	-51.0	227.0	21.10950885138919	72.61105169040184	0.0661625852555032	50533801.92260742	0.1880045448540097	1349.200004280618	34.58733694937837	95.97434763843891	1.485139365333876	5.703531639534981	2.708588602623572	0.353766186847792	1.25978413984794	1.987263696978873	1.090285103535671	0.55498896820086	0.5074470322052848	0.9790302827502142	0.9035957118526045	-0.0536706090632137	0.4344591886232644	0.4738790943283825	5.816464327127947	0.0418711859251273	5.020243886901937	0.3601706022360106	0.0809063080388026	11.63292865425589	3.2913936649308	2.103030060539638	5.956811702404745	397.7379310344828	0.0914340071343638	9.559785652001583	817.8197701149426	2.223992654247589	38.51977011494253	50.44919540229885
84.0	144.7	30137403.0	1.986399359321027	33.0	2.731193278869739	190.0	18.68211442536618	114.0813848920863	114.0	34.0	156.0	13.34685330135084	116.4087219994874	0.0241712843280472	49738487.37304688	0.2895675366181874	536.4281786576134	16.01216034001049	17.45087991293426	0.3794646536523848	2.486905816431309	1.070912354009826	0.3970153770756604	0.7513524074593174	1.471343520417642	0.4960065777999428	0.6741067493327724	0.6562189649636452	0.9794662597851757	0.9104018136616028	-0.0776151717325097	0.4767567774577774	0.5041482881821789	3.956786352718601	0.0978443861787042	3.764112260703762	0.4027531396924005	0.185116688045255	7.913572705437202	2.692542826368104	0.8894545426102839	5.739524634407027	144.9964028776978	0.0651962243155116	18.21551679519694	643.9982014388489	0.9234568280627296	17.61420863309353	107.0359712230216
37.0	92.25	73009706.25	1.9252164221823795	28.875	4.551803625206838	141.25	17.626842164575898	65.18411616702384	66.375	-78.0	219.25	12.108145103708564	69.38285802926572	-0.5386622702997848	106992373.47793578	0.3160057192890156	524.3259307750999	47.53520833829898	18.949440854549685	-1.060246542149765	2.113059386158249	1.29117320913023	0.2346502050240216	0.8139351383460234	1.5593350542495046	0.6100660556039744	0.6604915304106265	0.6393309536901316	0.9826757432946504	0.9215888215870012	-0.0558406678829209	0.3776673277525599	0.5005330976635385	6.646228634065601	0.1110669135237837	3.687427317763056	0.3529460293783825	0.2116370634134085	13.292457268131198	2.530921993787735	0.85105814882212	5.503205819764311	670.5278804128927	0.0705811717987468	16.4308607845352	3025.8092142308897	0.9034817523970076	47.75920367938672	94.81254967882008
47.333333333333336	93.33333333333331	7539373.333333333	1.653126594993628	24.0	2.825835153637435	124.0	14.29174543895152	70.3160844756424	70.0	13.666666666666666	110.33333333333331	10.201115681203827	72.5633451272564	-0.0365158783438853	20690694.56770387	0.3667926144205908	319.33058521414824	8.806546093646721	6.718283337306349	-0.0088660428467773	1.5061710217922517	0.8199683252369079	0.2931548655692701	0.6354069199221479	1.331809215266737	0.4058779984617608	0.7119045850511321	0.700752680570402	0.9684469260710612	0.8970221517402633	-0.0578919994685649	0.3671901951329704	0.4847974772259837	2.925734255915525	0.1462234627960947	3.201496357555349	0.305932125035014	0.2616823320849814	5.85146851183105	2.319471224957073	0.5815348367572899	5.490807610398739	91.78283891884377	0.0623036373534123	20.16577968896195	545.3275498541552	0.5865080544639341	9.653660665562944	116.23668089013916
45.4	92.6	13514162.4	1.6872146808431847	24.2	3.456260586349606	137.4	14.541258704525577	69.19193618449303	69.2	-11.0	148.4	10.292465561462524	71.73898678366132	-0.0100288148954425	21981282.069514103	0.3678899696876826	348.1338734398983	20.73809421275656	9.42845755237778	-0.0905343249547316	1.567010508918958	0.836089192361586	0.2638697486931902	0.6434359041163665	1.330633240557381	0.4081292260389387	0.7086950253864338	0.6974564473331544	0.9817629695456486	0.919946840586935	-0.0675905848309226	0.3832816654622584	0.4902460960049229	4.222625405159408	0.1559323033461644	3.172179603098712	0.3239205888636278	0.28692234223891	8.445250810318818	2.289888510988035	0.6007749253201359	5.477470540214947	169.3213874321486	0.0617378850370783	21.198692074793392	1001.821299196836	0.6384309343589427	21.713666301331514	119.32039811796908
67.77142857142857	111.44285714285716	27927166.85714286	1.5977453022287045	22.928571428571427	2.971642562358912	147.0	13.656732377390124	88.76716006077162	88.14285714285714	37.0	110.0	9.681217908140365	90.46823738593471	0.1923407024089782	32116391.032876156	0.3834056019600163	294.08086612848035	9.577711232307106	5.952900995053895	0.2944817629320352	1.370106090221085	0.669646163966175	0.3380874596347623	0.5576948720897855	1.224384330554743	0.3480758496976485	0.7392616179601352	0.7323465878312093	0.9751691489078884	0.9110836003086276	-0.0828105923236205	0.4332748135699473	0.464919388387754	2.9866764549163958	0.1750472660725602	2.957624311194284	0.3721355918683454	0.3198919978192163	5.973352909832791	2.229958032912914	0.509938063546815	5.32239101616134	248.4031125735768	0.0644131935110279	20.67781382113297	1795.306459294256	0.5492565867715485	10.446400991277004	128.7381966751093
3.5	56.0	18046297.5	1.862766268302764	27.5	5.669223094682314	195.5	16.596413207248965	29.366463363838086	28.5	-60.5	256.0	11.627278952111205	36.89503133537515	0.6507833268306238	35943509.39694744	0.3279453257890538	462.1526154912098	22.226616620074303	24.48947226389673	2.0354222316603137	2.1622091971833624	1.0950701483329215	0.3148466938232177	0.7497099650279665	1.4916075481853883	0.5273020612951405	0.6760836184620498	0.65887816190923	0.9912377239423988	0.9396551733843292	-0.0518203594249972	0.3809706491891403	0.504475974091572	4.674574221702578	0.1167809556228363	3.6144227375584377	0.3756957837135419	0.2312644527146966	9.349148443405156	2.541711593401814	0.8143198363790709	5.709482470560321	922.5125198377572	0.0593738434075094	20.98008521699992	4798.574769999812	0.8204504213990511	22.986800272771923	129.0064970123908
15.28	67.36	28401132.24	1.85494147772655	27.28	3.746835026209	128.8	16.404287289740694	40.72475990587677	40.38	-56.68	185.48	11.452425623893635	45.84911528651817	-0.0197363643878361	99009897.13017	0.3281006833423487	439.1621230227346	23.171872226138213	12.364401490547642	0.1355425483219755	1.902454939841988	1.0969306419684126	0.2664138169566473	0.7479309118355255	1.4918380422824484	0.5266110214988255	0.6779914772534243	0.6604170680492407	0.9833023308757596	0.9204898873051082	-0.0449224146082742	0.346362626904185	0.4975938341862979	4.676165277792734	0.1201909391758924	3.563848149792662	0.3002944786282021	0.2346973270497078	9.352330555585468	2.485874401317888	0.7498463954526001	5.642992218446528	804.0758599312528	0.061100386486995	20.7147393103732	4555.008086345388	0.7851576785694013	24.413243776677035	112.6581513176623
35.0	95.0	1125973.0	1.932671323117111	28.0	2.901790108236673	129.0	17.87818408996251	63.9061224489796	62.0	7.0	122.0	12.51989592898684	67.7923901574897	0.1705343556195727	1183599.84731167	0.3096543107038734	511.8156768013327	9.165760571766864	13.51499426410015	1.090508175663724	2.081341719004867	1.142971783665168	0.2876681537740866	0.7732833977413442	1.492724645742104	0.5273837304181165	0.6689487621775334	0.649892065359772	0.9711114226208544	0.8958309763754886	-0.0911630678711442	0.5093281299303446	0.5036415673130463	2.988332549067788	0.116077260236991	3.579955736385393	0.409921220455135	0.2340090941759437	5.976665098135576	2.506039330133909	0.8060783756675088	4.883231293791763	23.34285714285714	0.0952769679300291	9.00734693877551	75.86530612244898	0.8692044981257809	10.26530612244898	56.42040816326531
33.0	78.0	27725363.0	1.662170665305927	23.0	2.958653095445706	118.0	13.99882628010084	55.578115427031	55.0	-20.0	138.0	9.968355450638882	58.28635962360141	0.0428102885568194	68708015.12858582	0.3661377725125976	308.3728037514114	13.70085753416317	7.435774695797532	0.2301400863627244	1.547704345946607	0.7017754233875375	0.3748845432666864	0.5794883231412569	1.252732510834245	0.3585707620143245	0.7300963370155764	0.7224766139188946	0.9815706458749482	0.9193736375278432	-0.0824337369706758	0.4467951661181332	0.477537765210955	3.672647901753353	0.1537150564315318	3.127095289015692	0.3867834816498424	0.2586010193119193	7.345295803506706	2.348399665106736	0.5623699423335362	5.690907096690257	471.5232201936037	0.0577776277654213	22.4900239138748	2988.050361475309	0.5869445117056009	14.65702732508271	155.0149491483887
51.0	102.98	98195418.6	1.7990374541470533	26.95	2.8917675355156294	147.2	15.9953396395012	75.980961967084	75.6	6.8	140.4	11.445919788443806	78.83829487597232	0.1053914895277255	124760612.54557128	0.3329651779243928	409.07918859651335	13.63295831837472	11.986524932834095	0.4572340116162164	1.8529275461252608	1.0478643026830774	0.2509319721313564	0.7382714390787495	1.4280540911276003	0.4799947428598635	0.6781651853939009	0.6616062512897181	0.9707367032498964	0.8982790457000384	-0.064780263123899	0.4046275445114096	0.506442582465174	3.502524842101919	0.1235623431294648	3.440759565373219	0.3294455389204191	0.2141788214483753	7.00504968420384	2.4152074494816835	0.7251979622020845	5.447496356178681	1686.8873620960828	0.0700558216119647	17.131838878452484	7550.55616661809	0.7445027990817041	14.620601949624811	97.45555764046196
32.4	116.6	36706993.8	2.381970301705665	47.1	2.608942126246647	177.6	26.4048645351981	70.45835207846167	66.0	-18.2	195.8	19.53308894921829	77.48942975109955	0.4178841573844384	30671310.127075195	0.2193363949194375	1029.630508975064	19.826937546696264	67.77227531824539	5.62336564462094	4.840565753841769	1.3120072899244155	0.5652196454724617	0.8155211535653255	1.557386048431718	0.6035956250603677	0.6640967143699326	0.6412594409701067	0.9836149924830254	0.9207134121695452	-0.1562958462198855	0.6445821870342697	0.4795424730121727	4.346486459518978	0.0772267302822205	4.204409320274321	0.5768422594998568	0.1556321032707813	8.692972919037954	3.0894426231268257	1.538143260941546	6.202943150022725	361.2085086621975	0.0616271534124432	22.181436625723855	1266.4076796103532	1.7398867908856464	22.374224658322568	114.74947950574608
58.66666666666666	105.66666666666669	84722411.66666667	1.7176807827913787	24.33333333333333	3.64050965892903	186.33333333333331	14.668961676234668	82.11396176017111	82.33333333333333	4.333333333333333	182.0	10.36810262597538	84.20992893707297	0.0879376157670885	138209560.10695997	0.3594613800961068	346.8110196230595	16.934594761913242	10.671519234729184	0.1521112955780925	1.7748163950256493	0.7626191762225175	0.3961671899895216	0.5940627931268345	1.2957471836358303	0.3963052225539472	0.7288574552658492	0.7196242531218179	0.988569726797224	0.935808112701398	-0.096718368658619	0.4733524324644008	0.4659920726010759	4.068425792234682	0.1482601330263925	3.2533009445570165	0.4054872723333587	0.2693455589219194	8.136851584469364	2.43497234790217	0.6343588928120417	5.834056984948958	687.7263060491172	0.0548404850480676	24.752691852065244	4344.2608853010215	0.6393828581016783	17.88410120559878	155.55698230616898
51.0	109.0	13599384.0	1.909907189798254	32.0	2.41569428692909	148.0	18.25761747548637	80.5366854797332	81.0	22.0	126.0	13.54816951373142	83.53215754593627	-0.0132185698668436	30694898.70117188	0.2951283906890984	491.4636362176497	13.0008650447176	13.93885800039885	0.4168318840927576	2.295074738777005	1.0732628434612	0.3687851058172692	0.7413473510463836	1.423154169038957	0.4773890414627756	0.6812927588199346	0.66251787371829	0.9725922259648788	0.8998606401011299	-0.1065850123851051	0.4582563808427687	0.4825867644475864	3.56226471383905	0.1044255323877799	3.602377024506796	0.4061979472638187	0.1780313912361501	7.124529427678102	2.606198364078557	0.8420843955595513	5.662812455755931	138.8029758850693	0.0712175350872597	15.20992965568113	575.2052334530529	0.8469475999190229	14.85274499743458	96.76500769625449
31.5	115.5	14262555.0	2.4483169031120284	46.0	2.68953505224413	177.5	26.428858581568	72.770953984871	72.5	-29.5	207.0	19.16649971496281	79.74863774710288	-0.0240861541883713	10592454.177246092	0.208024287533559	1053.7098549292598	23.51013110965191	66.1921170695584	0.376619174509243	4.948655044822493	1.8035580471272925	0.4634406488806166	1.0037555684657566	1.737538345636144	0.7563659175296813	0.6098865259837025	0.5762979320408692	0.9811837302060872	0.9106485576214725	-0.10056009695726	0.5659005662190968	0.4946969771418759	4.757298450235125	0.0550467910296116	4.579244012171413	0.4819734182931293	0.1009547399221928	9.514596900470249	3.176828466582025	1.6880532729874465	5.990309365808792	166.26472053948214	0.0793672864399878	12.87642848968644	450.7137898964236	1.7746373142712666	26.19206984266114	72.95890013258835
20.61666666666667	91.2166666666667	4911606.666666667	2.2255025273391573	36.125	3.122496457519599	139.66666666666666	21.732444235643285	57.28192701098779	58.333333333333336	-33.666666666666664	173.33333333333334	15.018330739999175	63.92332529411072	-0.1046098881779405	10303134.098116556	0.2524039962764547	772.4265847827014	22.48100617029816	32.425739600086295	-0.8172349225089985	3.1100430819470497	1.9774402103515911	0.2118148955710694	1.0573187830643065	1.8004205283136112	0.8363390078024575	0.5973117423579695	0.5606888856172064	0.9708685632735508	0.8909969207532532	-0.0494956950713788	0.4105443214992539	0.4922178068012863	4.606765150435456	0.0700588083695959	4.27711523495024	0.3191179752748361	0.1377399841827144	9.213530300870913	2.810887103628884	1.2718708230746605	5.47118743243846	96.18757249678278	0.0885182874636077	10.75156579216601	308.9928285788298	1.3429391876550192	23.731175673595093	53.87839364768333
43.5	123.05	9917134.0	2.3300793971489497	42.8125	2.752791718987421	180.0	24.670426496455494	82.49065178657781	80.75	6.5	173.5	17.74289997658444	88.16852579339286	0.2735223740738731	7796256.996298511	0.2293538347460897	936.0135203545632	16.761687848449817	53.03756466764619	3.2673747535583963	4.222739510848001	1.7581381395536373	0.4024971583958243	0.9981504475770656	1.687134277617759	0.7044331376997115	0.608757593124524	0.5753034321138596	0.971315441571586	0.8934823909740803	-0.1227717518972357	0.6185916799648934	0.4996950908042474	3.9337367839737754	0.0678575780155848	4.301207913747568	0.5171389547488062	0.1333248291966246	7.867473567947549	2.9789647520081832	1.4952194126004097	5.585334187868596	125.53739718580417	0.0956520044844515	11.087190259847294	349.00430501462915	1.5697066314266388	18.86936020992568	59.25477505800777
55.95	116.5	1521328.0	2.00456870864579	32.0	2.897038108569882	145.0	19.341861225511764	85.7370420624152	84.75	21.0	124.0	13.75123219319934	89.13623873564126	-0.0841323142195791	3514083.426975964	0.2868087878726509	594.9330088241413	11.746735992266432	15.456401777033417	-0.0441897460664099	2.24244529774925	1.7344353037343596	0.1633209193776245	0.967886850285701	1.650560379765539	0.7081165698729838	0.6221888535975555	0.5906794760603148	0.952592479477339	0.8661470809255059	-0.0930104064908764	0.5239217237552367	0.4871471418325463	3.3751494447211243	0.0915741135838716	3.832402211667702	0.4123460685285128	0.173504939675769	6.750298889442249	2.562958108855792	0.9942201503709024	4.679515545383515	23.48202170963365	0.1387789757883825	5.122360913454193	53.39979647218453	0.9739909471085426	13.38992537313433	28.229850746268653
68.5	113.5	36332963.0	1.6388954158502964	24.0	3.0601010642073496	159.0	14.043585542203616	90.48077953457069	89.5	27.5	131.5	10.0839845178177	92.1862051796092	0.0995691068678132	30738265.488487247	0.3728656491347043	309.0708167567501	12.87405471151486	7.377699393311763	0.0942656724083843	1.5118277853735784	0.6103770224627567	0.4132234296293879	0.5137808244044034	1.189735411321994	0.3343670793315825	0.7586918774336233	0.7527592307064281	0.9862863078080462	0.9331554089846468	-0.1092247527891865	0.4903241680933287	0.4340724744115192	3.5363662279910675	0.181362283753896	2.970093149342086	0.4220815995571365	0.334807910696362	7.072732455982134	2.2903328826984044	0.5305512019590839	5.804283188420173	229.20680050895103	0.0505009934777627	29.82296449308325	1578.853934445136	0.577022200152704	13.942321399199514	168.15839268259947
24.0	70.0	219220218.0	1.655948296090786	23.0	3.58879653222129	133.0	14.43297113639648	44.6184091417374	42.0	-25.0	158.0	9.695580730182364	48.31809674700749	0.7321937236978593	616556863.125	0.3908292140411273	343.8360389137008	10.70631387960106	9.861655627531652	1.524429053774474	1.578313853260384	0.6672210820752874	0.3988353553254215	0.5440887759373083	1.251653123329264	0.3655416376634213	0.747820336951797	0.7402640578623624	0.986964291553832	0.9336770398119298	-0.0939645435334256	0.4663788763894635	0.4425224310751615	3.236886143286029	0.194923652848638	3.013601273685616	0.4361328433200654	0.3822476649298344	6.473772286572057	2.282269681531072	0.561383733833918	5.621307297500675	4223.631295327959	0.044980578018168	37.87518831200457	36698.47236924781	0.6236727435455848	11.5514009733863	216.5567364934664
12.0	79.0	85145818.0	2.169430907139557	36.0	3.18000070424742	170.0	21.07357997684563	44.58070014836327	43.0	-86.0	256.0	14.89568622276686	51.84369286776346	0.2853035404214037	182256496.9072342	0.2595381819693058	700.3296644487108	38.94894264577446	27.55292772162164	1.543824308140009	2.94816260402436	1.537966875388003	0.3087246976753197	0.9127955971113668	1.667849787398455	0.6855867762018045	0.6322333487735258	0.6047558634226334	0.9878045647470636	0.9277547777512822	-0.0535245701711217	0.3698905753038493	0.503229241639679	6.212425933117209	0.0790654292251008	4.125059864920686	0.3206869916438879	0.1600168258708103	12.42485186623442	2.804501064698786	1.121532369853091	5.899458319888315	2125.87944695224	0.0671068987958028	16.6330311721042	8221.910066605638	1.200547117586079	40.94437955743552	94.89399917926704
10.0	81.0	1178669.0	2.218987239933785	37.0	3.138283218971607	137.0	22.1621831905937	45.47228915662651	45.0	-14.0	151.0	15.76897321428571	53.29321030919643	0.4140888066811267	1460467.938392639	0.2512469153723327	772.4371839163884	9.952882103237398	38.15635698901192	3.286241425872729	3.062821437358316	1.62628230390356	0.3028065873283841	0.968441870198476	1.656639333041854	0.6509930340959263	0.6133264477141808	0.581249132827882	0.96953141713819	0.8876702620202445	-0.0853970012157228	0.5074693469339994	0.5048316762669732	3.095865692478863	0.078703904275633	4.074582974493051	0.4887237294341109	0.1421220815775112	6.191731384957726	2.771184483604521	1.172275935315468	5.170002481928861	40.93253012048193	0.0986326026999564	8.136217157787778	104.2674698795181	1.310181448686312	12.49638554216867	49.68433734939759
43.525	94.275	961478.75	1.7594048873314596	29.0	2.871720935790218	126.25	16.896297160752404	69.01003219406022	68.5	11.75	114.5	12.246714339338236	72.48123889170802	0.0405037891250734	1275726.0990977287	0.35398292143185	484.56698275004686	13.233606188614983	14.238849576100794	0.0794176616306936	1.8684982972789783	1.3149846956859488	0.1258928900622207	0.8203191576396296	1.4787606379563762	0.5554239016459485	0.6615025628349928	0.6387202492045196	0.9642201233966152	0.8863458235254662	-0.092311380865409	0.4906503984121612	0.4851958421117905	3.436876786454392	0.1473382578883554	3.3196633982545367	0.3733095704051763	0.2350582932603814	6.873753572908786	2.255667922551228	0.7958707482412317	4.759888662131367	18.32891630903437	0.0975208954417753	10.217848636412771	55.97771772890064	0.8391617944938063	14.749189199242226	55.06272393495007
69.0	116.95000000000005	4666190.0	1.694735543862836	25.0	2.9800386874404223	158.5	14.648037340542306	93.09134433962264	92.5	47.0	111.5	10.200468046168709	94.9252270976152	0.1613249079885641	11792228.314758372	0.3583007037564442	344.6315278320428	7.078338970858821	5.348734801540298	0.2346161331803447	1.3454691642997745	0.9426028899445676	0.1744903152435487	0.7031808631281079	1.3752969911362525	0.4317654564993277	0.6869100296334807	0.6723517711175919	0.9711128063877792	0.8963974453434389	-0.0527647548086701	0.3399390411175134	0.5069391279721571	2.6087371836126585	0.1429064006599618	3.182846437827017	0.2602844460340608	0.2671501833003885	5.217474367225319	2.2213843442540693	0.5720180135610855	4.934077303265854	41.57985324947589	0.0823306212614655	12.20306967238242	191.29289308176104	0.621402555155057	8.205191299790357	72.34590146750524
46.0	88.0	12030699.0	1.534029739818289	22.0	2.932739835715468	117.0	12.77764185686001	67.55711422845691	68.0	20.0	97.0	9.164571651069778	69.44007090213681	-0.1572826449976014	28683392.23996968	0.4007966233067336	257.959764017012	10.27721867811717	5.675212520593909	-0.3126080475715852	1.373994254987144	0.5076576984325414	0.4600281684617016	0.4621399291033275	1.107956521969558	0.2907040307823129	0.7764571858237742	0.7734818123812577	0.9808448875692304	0.9240562102873248	-0.1260951735849626	0.5452192289128283	0.4228704680052616	3.171820070951729	0.195539831202027	2.812310388339377	0.4761188093695753	0.3558324836714612	6.343640141903458	2.243380788264804	0.4704129883549214	5.691978342221686	126.4517034068136	0.0506820454536327	29.26806494753033	999.9875751503006	0.4929666949128719	10.85130260521042	201.745490981964
54.70000000000001	111.31666666666666	122279054.83333331	1.9493218335973008	30.45833333333333	3.202628079832237	160.0	17.81590735441245	83.03287374370605	82.83333333333333	-3.0	163.0	12.584152934230088	86.0296991814954	-0.0843560442993893	189440083.1000805	0.3024092796493025	500.3588720589608	21.19568503968429	15.84981478289585	-0.1854870973604588	2.229035783716687	1.130856155635415	0.3255376512766608	0.7647407241182798	1.472663327399652	0.5192331990202746	0.6720542548389824	0.653786553483606	0.9790512096658952	0.911324429782355	-0.0829455393408908	0.4395391482077277	0.5034882336418314	4.438996823166431	0.1067294622319351	3.660001806961661	0.3631848615779822	0.1902842193591296	8.877993646332861	2.5923492086033324	0.8399729848380257	5.285620435476642	1244.5091937277475	0.0922593497215018	11.07648829943566	5262.227619069189	0.8885229884037211	22.3571328131756	65.48986065778355
15.0	75.0	211577937.0	2.031764062089255	31.0	3.548040186231528	188.0	18.83809681300277	44.06814675938012	43.0	-99.0	287.0	13.17523056714089	50.10584437379576	0.1007157561620323	570526932.1691895	0.2877603700043116	568.5940816047759	38.968746286694	22.14040420960914	0.8384310789835498	2.592972071906434	1.11268549333429	0.3970830626912904	0.7618579084944825	1.496563053989737	0.5226796719757769	0.672009653851933	0.6537615601928497	0.9924658104716926	0.9432706944682344	-0.0758831287842247	0.4744406031006234	0.5044012151610706	6.212697941644603	0.0987597708890109	3.818428220306079	0.5038451430250079	0.2002797313852283	12.4253958832892	2.717849893273375	0.9264143913101812	5.910827660963055	5158.494506016091	0.0612109844793897	19.8771202339445	24250.71742174336	0.9901673811373554	40.48392149417376	127.414172817239
30.0	97.33333333333331	33877265.666666664	2.1554779522452567	35.0	3.1366027895110533	152.66666666666666	20.789972235664933	63.4224284208725	63.333333333333336	-40.66666666666666	193.33333333333331	14.810362187654484	68.58857254512778	0.008212719205611	53517693.95149077	0.2607062583623887	678.5590590141751	29.940183286323634	30.55515214822124	0.3015810796497729	3.1361919068652484	1.2213594647759054	0.4348342560859723	0.7993811024201545	1.5423562016686507	0.5689992585294744	0.6622306928102525	0.6418091374917653	0.9848100904222136	0.9224998619072023	-0.0909712572352673	0.5218195174611499	0.5046858736793117	5.299814952912832	0.0845272135820357	4.013400224339454	0.458656306217359	0.159806072560558	10.59962990582566	2.855290115970471	1.0893878429102883	6.012149106668367	452.2024976594229	0.0637651434480925	18.46013378233895	1853.2133169989472	1.173845886335674	31.596769340043284	110.1590648963154
37.5	74.90000000000003	11565294.5	1.4255398136160835	19.0	3.0657253391383605	112.0	11.56245757529357	56.01866867788959	56.0	8.0	104.0	8.16366287668641	57.92394804270981	-0.0104592334261933	35271892.99257251	0.4416813090257713	212.160905874902	7.452193953438628	3.2113387929287884	-0.0296258255294851	1.019414852444481	0.6890978316309246	0.1975018319268297	0.5541708330645505	1.2412997045581176	0.3645641967982989	0.744473956200953	0.7364057619278217	0.9746953279694658	0.9107843550543334	-0.0556607740038179	0.2910652333782085	0.4448677998972711	2.697843645225459	0.2094799047585889	2.7694073573015325	0.231155864853384	0.3512978529801294	5.395687290450918	2.021187878427978	0.4271281710188513	5.351493155762843	149.78582087833638	0.0547223139503521	26.991466310887738	1401.907786196255	0.4265448898894293	8.051248186444973	148.2627063998342
49.65714285714286	105.7714285714286	5992979.142857143	1.9181969630511329	29.285714285714285	3.35478004231689	145.14285714285714	17.52378293513591	77.4671022668634	78.0	1.1428571428571428	144.0	12.35943279538066	80.61458674150931	-0.1422785420327663	17386095.57397025	0.3104367070729004	495.6800133963461	16.598203447568793	11.523213250452727	-0.3226188262008179	1.830570822488475	1.5429646803867858	0.0860754819746888	0.923280235966202	1.661918733526381	0.6746883847521463	0.6273839733983004	0.5991028462583976	0.9686574037399994	0.8884131403916821	-0.0232395301902386	0.2666524738097059	0.5071459208681313	4.006629429427063	0.1004651911153825	3.755747994296111	0.1879867241787892	0.1736950450122717	8.013258858854124	2.446796585980052	0.8433838757188151	5.155765831934028	79.92058013934273	0.0874766829801827	10.75605829606648	283.7945828594669	0.8689485498291506	17.689777424973165	53.58383126141734
35.82000000000001	73.0	6868610.0	1.4387209768371036	19.4	3.427886246986373	107.6	11.614456351423204	54.55654222165705	54.6	-3.4	111.0	8.156054880613787	56.524706152407454	-0.0162810477706314	25639275.188293457	0.4319650881727679	218.2142209597784	9.726557093674185	2.91718110696847	0.0150083836150639	0.9575995788102232	0.7665135497971022	0.1119503224231161	0.6091323102230168	1.300257009215792	0.3874261374584203	0.7205360327005392	0.7111438715817068	0.972595359347648	0.9038763448978931	-0.0234412385591274	0.2041207565310864	0.481880392091422	3.065499902194631	0.1911665473571438	2.828932765465171	0.1698526143533732	0.3015962513038728	6.130999804389264	1.9924297516645144	0.4310282821518313	5.079714393878011	145.1733269586545	0.0698232796017197	16.775694260466107	905.7658367949134	0.4362888000531024	10.339128575436506	103.0650303183323
51.0	90.0	2961051.0	1.459834708037115	22.0	2.651449532314142	117.0	11.97734262243144	71.28980322003578	72.0	34.0	83.0	8.984561525684523	72.78083600402951	-0.0346751103893186	4631870.754029852	0.4081112131617602	214.8140462940146	5.38107055711173	3.242404155788118	-0.1688621029308983	1.135060886516396	0.6360023889028885	0.2819009248068033	0.5459230354366305	1.197092905894954	0.3298456462637231	0.7419223568023618	0.7360464176283106	0.9642106008060808	0.8938032550502693	-0.0648503081364636	0.3743183945597367	0.4683252500256284	2.292267477213872	0.1788259525590367	2.795644783272268	0.3154900812251797	0.2789209665932287	4.584534954427744	2.094425669509041	0.4427658188548209	5.127328598836485	39.04651162790697	0.0698506469193327	15.89997471846288	228.134168157424	0.4493777221655077	6.16994633273703	103.6690518783542
60.0	110.0	8792590.0	1.769954269726764	26.0	2.838183651514905	150.0	15.2819729722974	85.39947780678851	85.0	35.0	115.0	11.14915942798232	87.4779096820018	0.080924793749785	20543904.78134156	0.3408231019367506	359.3138726602995	8.550664253043637	7.088001499800114	0.015301602817231	1.556408999095148	1.242749457533575	0.1161078485286645	0.8112575275558098	1.554238485512621	0.5733368667636024	0.6588766545793552	0.6372673620271964	0.9687500938446424	0.8914498919923992	-0.0270413141857978	0.2537293053440663	0.5019043979815554	2.910701321188819	0.1188276087072037	3.526405357165104	0.1877359873750397	0.2382941808915004	5.821402642377639	2.353520614316373	0.6997896141571807	5.37801727641121	82.02697998259356	0.0713898868429883	16.26793192854725	391.6057441253264	0.6823067093571359	9.376849434290689	77.7449956483899
48.26666666666667	93.40000000000002	12908232.666666666	1.711576401515256	24.33333333333333	4.902726507325311	131.66666666666666	14.720261776208211	70.00810056549575	70.0	-10.666666666666666	142.33333333333334	10.119417057887942	72.67813730528955	-0.4287185496877818	14822648.879629768	0.3635172888088488	377.0683923540026	20.30650366505658	12.704356855161096	-0.9554823877992848	1.5238177532975088	1.0419434461508086	0.207151177025796	0.7092630258338496	1.4150227033094225	0.5091460233309633	0.6915773625357732	0.6769283684933458	0.9772176016684484	0.9098716320876152	-0.0622246408659046	0.3802893165825557	0.4935674486388106	4.291068763497358	0.1484839594054684	3.220983137798556	0.3115715948233947	0.2579961278335376	8.582137526994718	2.2709699006808406	0.6414402998620793	5.196626969225302	134.87423480707054	0.0714242012210079	17.431364574094	862.9079415241532	0.6965375852549412	21.069194775481247	105.05769358097426
25.450000000000003	94.5	19115801.0	2.189637454936949	33.5	4.494471479308999	141.5	22.20636736773995	63.13750876666141	66.5	-84.5	226.0	14.140967621159234	70.26770508883008	-0.6518526381945872	43145893.61450195	0.2728217544169155	911.4300287498628	48.47736610257962	62.35505690174391	-3.482925600266175	3.865146845851135	2.6812194125345026	0.2676781008599846	1.1530291518987337	1.756917601562461	0.9726698339766632	0.5986083936648594	0.5602512264663349	0.9767670961151662	0.9081003646761578	-0.1630292615789	0.6379675697467088	0.4559448370285477	6.932845213355623	0.0850472513374762	4.038705483103232	0.5452312710159936	0.1654347354465702	13.865690426711245	2.8481958907701497	1.6365915645964098	5.3933038459418485	230.55773167268853	0.0973782419513727	11.431911546560388	1050.8603007558806	1.5208678087688912	51.52222550609058	65.0854884907278
87.0	158.0	105698018.0	2.234462143974979	41.0	2.585496559970152	200.0	22.87070767393252	122.51269035533	122.5	21.0	179.0	16.78202758940105	125.6205961986737	0.0151225649837849	117210245.1899496	0.2394602489826629	771.1748912092859	28.86884132895008	39.00064365053505	0.5033866727425659	3.865529955095073	1.146227859672391	0.5408739405885455	0.7833373443469008	1.507148193464349	0.5224644045745394	0.6640382686476095	0.6444525107778752	0.986427875234248	0.9248757751745992	-0.1247529475023534	0.6285068846663132	0.509723439808316	5.309121395856963	0.0741701182672305	4.127216607909475	0.546387511134741	0.133209197411264	10.61824279171393	3.00575545838106	1.252939453691866	6.048815962670187	467.1899074350553	0.0697506580225522	16.02493927986061	1603.904747685876	1.313178189413311	30.73141236189907	105.253807106599
[truncated: 1,267 more columns]
