# Supplementary material for: Radiomics analysis of baseline computed tomography to predict oncological outcomes in patients treated for resectable colorectal cancer liver metastasis
Source: PLoS One. 2024 Sep 11;19(9):e0307815. doi: 10.1371/journal.pone.0307815 (PMC11389941; doi:10.1371/journal.pone.0307815)
Supplement: S1 File — (ZIP) [file pone.0307815.s007.zip › WeightedAverage.csv]

original_firstorder_10Percentile	original_firstorder_90Percentile	original_firstorder_Energy	original_firstorder_Entropy	original_firstorder_InterquartileRange	original_firstorder_Kurtosis	original_firstorder_Maximum	original_firstorder_MeanAbsoluteDeviation	original_firstorder_Mean	original_firstorder_Median	original_firstorder_Minimum	original_firstorder_Range	original_firstorder_RobustMeanAbsoluteDeviation	original_firstorder_RootMeanSquared	original_firstorder_Skewness	original_firstorder_TotalEnergy	original_firstorder_Uniformity	original_firstorder_Variance	original_glcm_Autocorrelation	original_glcm_ClusterProminence	original_glcm_ClusterShade	original_glcm_ClusterTendency	original_glcm_Contrast	original_glcm_Correlation	original_glcm_DifferenceAverage	original_glcm_DifferenceEntropy	original_glcm_DifferenceVariance	original_glcm_Id	original_glcm_Idm	original_glcm_Idmn	original_glcm_Idn	original_glcm_Imc1	original_glcm_Imc2	original_glcm_InverseVariance	original_glcm_JointAverage	original_glcm_JointEnergy	original_glcm_JointEntropy	original_glcm_MCC	original_glcm_MaximumProbability	original_glcm_SumAverage	original_glcm_SumEntropy	original_glcm_SumSquares	original_gldm_DependenceEntropy	original_gldm_DependenceNonUniformity	original_gldm_DependenceNonUniformityNormalized	original_gldm_DependenceVariance	original_gldm_GrayLevelNonUniformity	original_gldm_GrayLevelVariance	original_gldm_HighGrayLevelEmphasis	original_gldm_LargeDependenceEmphasis
19.41880654099832	38.91070834796863	41430270.35843995	0.6541762977850714	9.975059907114703	1.0557669366084816	57.56416552836645	6.013186017984388	29.4582647024948	29.602315107520592	-5.843187760995981	63.407353289362426	4.213376727226925	30.43670077743251	-0.0674188452794865	45403178.89829004	0.1021305321852122	177.64276906915862	10.7296043598663	9.277726238245018	-0.3767938156189286	0.953028082825326	0.3061738645861407	0.1614978896764434	0.2247228155488212	0.4619486559940447	0.1492508016520652	0.2335161958551734	0.2290665019879545	0.3291621956447221	0.3106681494541711	-0.0401963445241474	0.1883773866859275	0.1628353642543989	1.842520592118472	0.0374031884799943	1.23079322202053	0.1649850753786965	0.0726637562243456	3.685041184236944	0.9130343207163296	0.3148004868528667	2.0190283278991448	283.05875531879786	0.0194208517600036	7.3965017071992705	1346.9461859537369	0.3111682783584011	10.865977707743054	47.249311248288215
5.559115567529685	30.290284546882067	15337291.322826115	0.7736640259831299	13.36109798040722	1.218046062720201	50.9632454132446	7.819201866932505	17.786775104224727	17.877509549191245	-26.587568082376407	77.550813495621	5.48142424738326	20.37367989315934	-0.0785819352011123	45642825.17021488	0.0790399475282696	296.5893503419357	14.522683526679614	17.62026496015652	-0.1501770165110092	1.3340261919564176	0.4761381815662541	0.1534838614168253	0.2901743158463803	0.5410546743035534	0.2162537797635971	0.2147705098885202	0.2064261130221935	0.3295047973398508	0.3101809207481182	-0.0341013476663273	0.1854129017196052	0.1667582978825824	2.1834868073488503	0.0244417143829382	1.4211114917557444	0.163287018500284	0.0447463061269116	4.366973614697701	1.0049630293795675	0.4525410933806679	2.037812758518358	274.4926829218536	0.0226432227387292	5.553153344647203	925.0591878584833	0.5022314534256062	15.206806405420252	31.000074009534504
22.29687575179227	53.3037930426136	5454942.861221151	1.0338139427362838	16.719306827476707	1.9313958317783813	71.22321213773637	9.910273824221616	37.5732665753504	37.77232121377364	-20.491066703020003	91.71427884075636	6.969668040229948	39.637211088891874	-0.2164411700962729	8737763.699333979	0.1411157967509485	319.84478286398377	18.34603153447052	14.29918727080496	-0.4025592162746995	1.4143455152002904	0.5131574728825296	0.2233941707938285	0.3520514312608354	0.7008810069164271	0.241100844725307	0.3479928176555383	0.3399216580353227	0.4931008249104351	0.4643608264922037	-0.0771224013366943	0.2920179159893188	0.2366875552752672	2.9780926759336497	0.0562656259837835	1.8287563885764848	0.251586909565955	0.1004532604886509	5.9561853518672985	1.3575109391721292	0.4818757470207049	2.931546643828058	52.93639901701015	0.031812478886133	10.342253549356917	229.0879773383139	0.5478394510723137	19.382025803346103	57.80607106004841
7.854771004315031	21.5715879368219	41390607.65680962	0.4780611272172459	7.061868190280508	0.8948808800085357	42.11884424357888	4.293548035083275	14.62345393106935	14.4587650601255	-10.812591855744794	52.93143609932367	2.9903860216458966	15.613705374342189	0.0515795120900079	108403164.17456956	0.0789177686089536	121.0299943970288	6.243115370089962	4.891589087025755	0.2500862263339848	0.587267053929326	0.290424033590788	0.0844958977490959	0.1927875415212548	0.3759204904924635	0.1352348672784459	0.1680522756322226	0.1632487373959488	0.2464587011828703	0.2313902721601131	-0.015572980196194	0.0999847323780652	0.1237595367742446	1.2108349593794066	0.0272431765592938	0.932688589722348	0.086613022450626	0.0505418974285315	2.421669918758813	0.6562241243602908	0.2194227718800285	1.4637752184861883	663.7390951240193	0.0156125407409121	4.928572949570802	3316.1609880617443	0.2147278434949914	6.424696341256701	30.09229992717436
9.74825917189088	24.100678483593807	29924004.60722044	0.4822939042050174	7.39608492424846	0.7154696824887752	36.8256456537425	4.427027480114191	17.303763328691947	17.662691152696198	-4.266269470039417	41.09191512378191	3.153323982728237	18.172448320807614	-0.0621313754684913	31645230.740452457	0.0760890146272939	122.25827796999025	4.219198979347147	5.0721202963988254	-0.3309079520668978	0.6606784321991012	0.1893220335492665	0.1369933672961798	0.1508619044991708	0.3238340715267595	0.0960953590343481	0.1807421879434657	0.1784125734695442	0.2467077144354539	0.2327140391908774	-0.0375024995633161	0.1587768195134981	0.1194290087801607	1.0090746837857227	0.029177938794644	0.884917341144543	0.1417819538909715	0.0511082467361697	2.018149367571445	0.6771839159986774	0.2125001164370918	1.5079346803555242	336.20519286961513	0.0142797954150925	5.800057460128833	1753.905110820539	0.2170364254054844	4.466731450763357	41.830409340718376
36.0	85.0	73848044.0	1.755226465658107	26.0	2.933578307382384	130.0	15.25459941112932	60.98595598805706	61.0	-16.0	146.0	10.85632107231182	63.89961405804075	-0.0336474568656562	79653481.05273438	0.344300815513392	363.8738489893269	15.64854264878333	10.73727776076957	-0.1538809757418822	1.9318342923149	0.7045816965747951	0.4653199674307406	0.5781584374529383	1.257646075427194	0.3622217786102019	0.7314147214444181	0.7235597043701828	0.9862207955633514	0.9294667661684825	-0.1146032545549888	0.545147052720844	0.472959844980432	3.916825541374995	0.1389227621731187	3.291480625372351	0.4703800201382773	0.2715509718345336	7.833651082749991	2.509277328026779	0.6591039972224236	5.857228085885625	1005.102178480593	0.0555734921199045	24.05517389370057	6227.024549375207	0.6677194265509857	16.34557116001327	178.4185557890081
7.019204891885705	21.27432945283587	17084979.06724149	0.4501397549393305	7.519595444703832	0.6405426582757683	37.28625820952331	4.452393881031305	14.170797153588024	14.105504917431762	-5.359206850171277	42.64546505969459	3.1399418064511644	15.245091564717452	0.0323007537521714	18822257.822492	0.0491462924956859	157.5138602152257	4.680842228837241	10.636809725123	0.3373730184817224	0.8018160470606551	0.2617968575101652	0.1017110641318703	0.1666355224583797	0.3146528849394591	0.1187790382283489	0.1305669924666735	0.1260453149682699	0.1970975565009498	0.1845845022982078	-0.0221256099028855	0.118406664730128	0.100956131047509	0.9422315559486444	0.0147941422297739	0.8464212801562565	0.1025929990488092	0.0282019027270033	1.8844631118972883	0.6061983904090668	0.2659032261427051	1.2234937014975953	201.09390543275663	0.0136621155291393	3.304877023589792	728.0995424277861	0.2690091642308435	4.9699456151517065	21.395872003039592
12.571289143102597	24.487461542499123	81839595.02982894	0.4095004228193051	6.115642024170741	0.7650944475954481	37.74201555106005	3.754823341490483	18.58820890570684	18.65532409759405	-6.365472832836458	44.10748838389651	2.561873517850909	19.215949740622847	-0.0465044478770471	59024041.882808805	0.0582140844119687	117.62469340562627	7.015186802404135	5.860369517785257	-0.070597687377471	0.5740945748275441	0.1829658581792446	0.1021915408413928	0.1326918844559358	0.2771677455815474	0.0917268346444879	0.1411728865776202	0.1386121289236845	0.1979976108721753	0.1877250256734171	-0.0271063000720309	0.1202259249474481	0.096340787283829	1.1668882647140235	0.0220004769841627	0.743420412710889	0.1068524611789238	0.0444266594960534	2.333776529428046	0.5568314289399772	0.1892651082516971	1.225819487445778	530.391491955379	0.011439529796711	4.590264709496542	2763.138518217268	0.2046740982449319	7.132908423310302	29.895957918840843
6.9549313953889005	17.71338989205077	1060028.3611873088	0.3376519859671094	5.503536907611044	0.5336957984419353	25.612884203049507	3.348404418695831	12.79287503515456	13.195160042087744	-0.52624520615838	26.13912940920789	2.319792748980099	13.603858980496115	-0.0551070535570594	1486055.07940802	0.048959817231237	118.52154544138968	3.0230860358469407	7.537889699506436	-0.3629824494061033	0.5172225498643979	0.2259267263392876	0.0649583316641356	0.1306155575856036	0.2457909253867015	0.1104184150297453	0.1129289942344008	0.1098826346605258	0.1628898254828929	0.1516151743788308	-0.0203369033095755	0.0902616675805923	0.0809858865514677	0.6548641085484598	0.017880582877464	0.6201801244600004	0.0768932122859463	0.0315187041105944	1.3097282170969198	0.4535181242823776	0.1857873190509213	0.9331360566636836	11.762671483766203	0.0120857476281935	2.692042193061462	46.1185797656719	0.2026088605373166	3.2999622543544302	15.94563755232817
6.60657435461932	16.662577516450877	1262204.760755145	0.3335468078640478	5.462461646599351	0.4803160946351963	23.30038959138484	3.158387279873107	11.75778086259615	11.852426669737335	-0.1679513106727403	23.468340902057587	2.2661991742222143	12.449439610684236	-0.0087805206322554	1201998.8879200532	0.0486699109267804	94.5724378272146	2.592944076830592	3.473993927805027	0.0087683881300276	0.4371868007370148	0.2079984167746475	0.0569962801240637	0.1341231510059406	0.2539979324997679	0.0935000743571916	0.1104895142066193	0.1069157044336362	0.1623767562655323	0.1502184024163995	-0.0128699077457868	0.0755912669890069	0.0824293722481369	0.6462370904060472	0.0167188543264403	0.6330481403910801	0.0635206671934145	0.0309365579738077	1.2924741808120943	0.4450840794479383	0.1612963043779156	0.9437491023384555	16.238302493596457	0.0122295619099851	2.590688132669359	64.97225825983564	0.1671819919279425	2.875129383089875	14.674200949013994
14.5	62.282161024512135	20615335.963934585	1.3273899498397066	25.52144068300809	1.5177666079917431	99.0	14.984444324208331	38.400731585370735	38.521440683008095	-33.1320762434555	132.13207624345551	10.620776966599	42.72461985475056	-0.0133415594010187	31536750.142939027	0.092640606523903	701.7933324665996	21.15684657299772	46.80333172475176	-0.1786151203104714	2.785657559327208	1.7291047545319929	0.1156810910275747	0.7174936666197096	1.0667197055117068	0.678455968908082	0.2623488480710314	0.2343904678217206	0.4868331789808179	0.446073176927815	-0.0165988876567467	0.1629212206758671	0.225159002483621	3.2318127405896417	0.0187013793333978	2.5881147991862443	0.126399267782771	0.0347526062627229	6.463625481179283	1.6353601421890245	1.1286905784648007	2.9465725817778377	270.5687742804835	0.0481657176981409	4.447634345426784	522.0826219232586	1.1654640962152871	22.867015839366218	21.23791824287081
30.0	88.0	27905161.0	1.951628335793956	31.0	3.381885903817849	126.0	18.04402392734476	57.63485534073769	57.0	-60.0	186.0	13.11430269413064	61.85704360387336	-0.1187670314916314	73596401.897536	0.2972662609461796	504.5172932637303	33.33290042834753	18.40555478761182	-0.1567751665094055	2.409356598472073	0.8597824504343188	0.4691856164946024	0.6487697339866162	1.352452248919514	0.4224618358867709	0.7087736674285978	0.6966722220562318	0.9897350241596624	0.93700407366336	-0.1215119551446013	0.55557212029434	0.4828085304323899	5.739680745360125	0.1153553224438269	3.544501149205895	0.5700289362435612	0.186980801695161	11.47936149072025	2.648306649645465	0.8172847622265981	5.940035227965951	421.694090223502	0.057821759251817	23.04450578552256	2167.962841080488	0.8974476858426819	34.75826134649664	147.5874125874126
26.44509648985375	63.83663480991533	93932125.78142816	1.116978301452723	20.967596030053883	1.2355927101038024	93.91269251990764	11.61013636042463	44.13915322625882	42.94509648985375	4.369038779861447	89.54365374004618	8.665437256762363	46.342199734470405	0.1278214239297443	75230551.42235722	0.1194748000060906	396.05784317487615	8.252495734954937	22.262194230475785	1.3559563399476786	2.0736682136398508	0.4872311285586411	0.3070681181793531	0.3479649086462017	0.7056917012429794	0.2336506285279906	0.3472985251448049	0.3398694361368907	0.4927514075625039	0.4628363327140558	-0.0890829307437036	0.3473404149292292	0.2438100520370586	1.9778839929757204	0.041625041484953	2.0003999710864155	0.31078588055482	0.0806215870475729	3.95576798595144	1.511370006942526	0.6402248355496232	3.123540144606262	667.734300978348	0.0304010854411523	10.52619685351884	2683.1930133698315	0.6740142530293627	8.917502179272411	73.32101577123902
5.847344813878657	36.073303430912965	219132030.68799573	1.0273027337910725	15.169468962775731	1.8576092737814016	85.54808276593138	9.477718821171203	20.3940943103272	19.96032412239581	-47.531268989277	133.0793517552084	6.52471157520066	23.772772006352483	0.1649748059215293	282409681.3647989	0.1442823861213036	296.27332718142344	18.259933952253107	14.668631221689616	0.942754383893835	1.3959671726989016	0.5512755894563163	0.2158346084135937	0.3785244324717922	0.7464289492027919	0.2596114258819494	0.3369044779208173	0.3278713102268538	0.4954746626033138	0.469233734125592	-0.0431980264228812	0.2548759473366124	0.2511695926433859	3.003619532023107	0.0495125362602426	1.9284612858270085	0.235664461370843	0.1009951100342699	6.007239064046211	1.38002087575305	0.4868106905388044	2.9821692409046414	6335.267450072046	0.030604262182731	9.999860856379517	29973.48864676724	0.5155020724530766	18.749134416055647	68.48000772919663
13.390412339318663	50.59483741347928	11127663.71677573	1.1477163681690838	19.67702815899028	1.4730115043967151	84.45258129326037	11.613313925284745	32.08717644923114	31.99262487639897	-16.361431441581587	100.81401273484194	8.286116935798592	35.42379685401052	-0.0099330085609421	6876684.273214983	0.1188989872376958	425.8498318862957	11.401489736236108	22.428988601244747	-0.1120344672076511	1.9203534336081785	0.9317822971231552	0.1680079514590579	0.5081998799667384	0.8791236430944374	0.3935042090318409	0.3042319624989896	0.2871361215454789	0.4885984469767022	0.451410300299328	-0.031246467288755	0.2085126565926011	0.2455501777816655	2.3607003055953544	0.032418172923455	2.2123732939317926	0.1742964306297217	0.0621186500783067	4.721400611190708	1.4914048345071362	0.7130339326828331	2.9565795415514127	194.59257490735908	0.038439233909348	6.751722251833439	562.3038878587075	0.7245398489980533	12.224238365199271	39.10016340690841
16.503605996814475	31.278803421659376	3608387.673792344	0.5555111387633588	7.371918891524934	1.5913651855824826	44.26242467782715	4.65822285763604	24.0089391434655	24.40054410175873	-7.591464229625422	51.85388890745258	3.172746488736419	24.814828404873875	-0.1611656950033601	8891139.395977812	0.1251045156410125	116.18720354435732	8.108815235507292	4.101475922109144	-0.3813401332871368	0.5297424414451657	0.3058739266585903	0.0847481738921339	0.2209575645097193	0.4563637131058686	0.1511969721276445	0.2354678587061874	0.2311998464603295	0.3275295388005919	0.3070777656327828	-0.0239860905855798	0.1223619695351053	0.1601797953130984	1.5511880298109322	0.0520848262144357	1.062151218163257	0.0988080899405325	0.0783421821706624	3.1023760596218644	0.7638230385070366	0.208904092025939	1.821208298795632	41.41979722190401	0.0218948184847549	6.037042057584881	245.16993653974384	0.2170304511078658	8.39092443372177	35.3403166922753
8.25153385194755	21.92302014898705	3206905.147935615	0.4390664215467011	7.028508205283266	0.6354316388057883	34.17159212732619	4.297676508015431	15.006144954867228	14.907471343357432	-3.5494021276010868	37.72099425492728	2.981518181805137	15.998769767643022	0.0090637280833795	4186868.772453142	0.0523675654357148	151.5378591552206	4.145064922345033	6.640141625023292	0.0956417435701774	0.6131949964267508	0.4006333390016737	0.0447151267397001	0.2082098408540743	0.353491715641787	0.1681687880233375	0.1211669144255941	0.1142189203333055	0.1950712682424709	0.1799477288350374	-0.0107579379786443	0.0810766613238677	0.0976466849985496	0.9018435448042228	0.01563620726964	0.8485983610012167	0.0655799356175323	0.0292986927381626	1.8036870896084447	0.5595044900362062	0.2534570838571062	1.1245052511413545	40.958771578943335	0.0166376735542912	2.450860197220874	117.72266593454673	0.2590527224202953	4.395845852613039	13.020247106150835
64.0	121.0	13645818.0	2.007782620692868	31.0	3.623496185184949	194.0	18.55223880597015	93.29579375848031	93.5	10.0	184.0	13.02959395522915	96.2168302640009	0.0945859185346208	4258722.24855423	0.2944893762346525	553.5732930266639	17.59827807190403	20.99770738224948	0.2879690266230888	2.647891884437172	1.081004906616696	0.4201210949365503	0.7260373539471808	1.497544245984918	0.5446443964293295	0.6889328705302252	0.672025914357487	0.984079954799645	0.9230886582788572	-0.0940566341438248	0.5322147972733074	0.4803704721349769	4.148037622060839	0.1023923454226478	3.787918717756528	0.4489631325367882	0.1969430877393977	8.296075244121678	2.736436368400188	0.9322241977634672	5.945981966392631	86.6078697421981	0.0587570351032551	22.28866338101033	434.0773405698779	0.9627684937837028	19.01085481682497	120.1831750339213
33.0	103.0	4117938563.0	2.254982034819045	37.0	3.280021700741429	200.0	22.04658506721844	68.33725790941818	69.0	-65.0	265.0	15.20938817410724	73.85339803991346	-0.0742038080737128	4951661521.727501	0.2482967277437978	784.3435834635534	39.49828898896332	52.60203781127257	-0.9674987079760076	3.959918465044642	1.368740344173683	0.4861825411765258	0.8634081233031135	1.610940383242845	0.614332459250462	0.6427964830910964	0.6182538601293932	0.9907713539010766	0.9362698968270045	-0.0935494992012875	0.5674275667190083	0.5090237582176561	6.233012088694102	0.0720710218580171	4.292727012278331	0.4942025014488602	0.1437611620912362	12.4660241773882	3.033291450913559	1.332164702304581	6.132547591384798	51465.4638788004	0.0681674413549395	16.27316630628863	187460.5532923789	1.338196095546991	40.4480043338552	112.8512846595831
59.0	132.0	5585574.0	2.256535966834706	42.0	3.488364101843981	164.0	24.35371384727501	93.50086058519794	92.0	-33.0	197.0	18.43287760152542	98.04960281784248	-0.4151838914416658	26469533.56061308	0.2363276563347069	871.3136825640403	39.25388548684227	46.45795085926414	-0.4168515877387922	4.158691474862062	1.016233008285327	0.6069994226914344	0.7131684351077888	1.450696198405374	0.497636953456762	0.6888585530908771	0.6734331835029393	0.9879714215565288	0.9313415618941548	-0.1815955507781368	0.7283513004636581	0.4938180350061172	6.202197280455569	0.0817463749327343	3.974098039675303	0.6403210068630661	0.1439027392940929	12.40439456091114	3.002219084995533	1.293731120786847	6.030564914625584	37.223752151463	0.0640684202262702	19.49623327339355	137.3063683304647	1.434045994649856	40.68502581755594	105.0826161790017
48.0	97.8	554528.0	1.753767647127091	30.5	2.606460171803453	117.0	16.40003770383636	70.64077669902913	68.0	16.0	101.0	12.00832837596669	73.37415750992486	0.0138736687864841	2784488.703749999	0.3458384390611745	393.6476576491658	10.35537414538227	5.895284582096981	0.428963274609364	1.463621129858371	1.308282554565183	0.0615921866293607	0.8614492789222565	1.524005746061061	0.5499835802311582	0.6368372709372044	0.6137457522500902	0.9542016067766118	0.8665608381998511	-0.081767743129804	0.493781091205516	0.5342363066894711	3.211758772578367	0.1242217806136616	3.399593394649256	0.3433413622701376	0.2305308352839894	6.423517545156733	2.232913347754573	0.6929759211058885	4.44233842642484	10.78640776699029	0.1047224055047601	9.55999622961636	35.62135922330097	0.6739560750306344	11.89320388349514	40.94174757281554
23.51678408248212	49.57870248546756	12456087.230168888	0.923784313785852	13.713540296150994	1.6332700126298754	77.19675621366888	8.162677595951157	36.772930072102334	37.09548656794967	-6.904513432050331	84.10126964571921	5.699884642089308	38.23725432965358	-0.0633683831635643	18347074.66709476	0.1638213449465469	219.18108935437988	9.835619014566287	7.143724846974843	-0.0921409625948152	1.0211175274061537	0.53606963354962	0.1535124342514128	0.3722924995677142	0.7320410836944633	0.2496599985599367	0.338781956346715	0.3301151455730101	0.4906240069089269	0.4571883589619802	-0.0245193180764272	0.1897387088842917	0.2505349745660707	2.203622367521839	0.0585634599700592	1.7903418752507123	0.1682509168949774	0.0941107053351632	4.407244735043678	1.2603001315582254	0.3892967902389433	2.8361808833549444	134.32936478753794	0.0325310486061427	9.11537596506076	726.8334864499964	0.3959208243600673	10.361322409625414	53.23401886151319
16.8507946854655	42.425916000740365	23645059.83407371	0.7638100454395303	14.269541215003663	0.8420446164730805	65.04347767772119	8.009669348827138	29.391968758432014	29.21493525828284	1.4125269254189308	63.630950752302255	5.907997052468519	30.983816059425177	0.048166133868945	32049632.72229339	0.0767054206894006	286.127457414402	5.062734408893412	17.21335042655163	0.6199738274058769	1.4738342523919192	0.3150958453366629	0.2113849420310223	0.2320805255141054	0.4663221114582664	0.1490686857700206	0.2303518745625718	0.22557204790901	0.3291072278384429	0.3098745790175979	-0.0623580952317267	0.2424345421346202	0.1666229821797031	1.2602933265220877	0.0265721991648766	1.3465838146123588	0.2147544970305822	0.0481149768260833	2.520586653044176	1.0242812618291477	0.4472325244321457	2.0570995074576097	174.96664028369102	0.0209983651628226	6.551928319093466	622.2105344293715	0.4864805731657162	5.646064413813277	43.00824064269721
37.0	81.0	9580030.0	1.663063875081646	24.0	2.986617067638482	116.0	13.98747599138989	58.21356977640709	58.0	-6.0	122.0	10.0346824561527	60.7712890758826	0.0895131687930925	6113269.799919128	0.3637217492000102	304.3298698318699	14.47123226210449	7.749067570479971	0.3986819205588736	1.619589637757848	0.5518760890678607	0.490669020209601	0.4935246438311731	1.135818498136024	0.3021966709719742	0.7629182281398824	0.7590728226080821	0.9853243719461114	0.930536341412044	-0.1393355102060418	0.576841406702667	0.4428892091903545	3.768828233754244	0.1686165529461679	2.980076181838198	0.4992034833595784	0.29262971540958	7.537656467508489	2.364086468524039	0.5428664317064272	5.724140574498275	140.0339244410178	0.0539837796611479	25.28801534173221	943.4942174248264	0.5899980323491314	15.36237471087124	193.8072474942174
55.0	125.0	52794932.0	2.218356033256847	37.0	2.958750331353512	188.0	21.83233339008044	89.1028467994076	89.0	-17.0	205.0	15.43100960768294	93.2076372934494	0.0745407702762983	212152095.0941164	0.2498732938262621	748.346342068516	25.07383685107303	27.34067668287538	0.6005298143476299	3.009859935938711	1.902697841811718	0.2243848412363956	1.044951451218409	1.795954545249656	0.8028237320007441	0.5974004320415844	0.5614112805943313	0.978033003230272	0.9028512761530344	-0.0246157260256139	0.2844578632428648	0.4991920687972486	4.979463102966767	0.0675899204868386	4.333996911681265	0.2303998360346367	0.1360589925531878	9.958926205933532	2.834939247984691	1.228139444437607	5.709836650217361	470.9312160605562	0.0774940293007332	12.72993148727689	1518.480006582195	1.269786140124992	27.08260654928418	65.82047062695409
82.0	125.0	13940691.0	1.563636226942901	24.0	2.822549509522731	161.0	13.44381316337015	103.7331749802059	104.0	56.0	105.0	9.747337341308594	105.0607447861087	-0.1253635865762539	23676066.60923919	0.3890716281472371	277.1885035378697	6.700605208214049	5.531876548683949	-0.0591508891010797	1.403049420283449	0.6174413337365703	0.3888996886180926	0.5390844326318669	1.183096656388417	0.3214102467283123	0.743454072704351	0.7382934737945367	0.9768843053886452	0.9120137211711936	-0.0906495587646056	0.4694782249737738	0.4711189810829309	2.550045339672906	0.1664325325309277	2.963129254124651	0.3973065745851286	0.2470066170279671	5.100090679345812	2.27614127346028	0.5051226885050049	5.389495796614272	75.5193982581156	0.0597936644957368	22.69894287063001	491.3974663499605	0.5135694086331919	7.650039588281868	145.5874901029295
10.25455302940126	42.933361107804615	7716771.376324254	1.0681167169274577	17.43336110780462	1.8426742057864045	61.66059596079832	10.54296626064794	26.33598783835193	27.348510098004198	-22.09685354918068	83.757449509979	7.286462847630061	29.618389611388597	-0.3057340119982498	11892894.052040633	0.1347258721570281	366.1126257088385	14.23997678139636	19.03297081639267	-1.162520243999933	1.6280105051767595	0.4573024550484286	0.2737374672354131	0.3280814784307186	0.6937173288015037	0.2322525827461335	0.3555583949234041	0.3488374730662529	0.4923030228116072	0.4631288235260149	-0.0849190827228482	0.3319011815255837	0.2330048834155247	2.617977073725403	0.0548314123520918	1.8455323259986864	0.3022065303141287	0.0923189096280959	5.235954147450807	1.4125818301937692	0.521328240056297	3.010632949993564	120.2288061821858	0.0285749118116862	13.159882334500953	622.1635669284351	0.6187618267642161	14.817779865167743	75.90349449717245
16.051799783264503	30.540147321559324	2159067.4513809565	0.493369804121458	7.330730310751838	0.8312903277079124	43.27802184928097	4.490650896293747	23.220721723393314	23.15805948510676	4.090175877925197	39.18784597135577	3.116104395162374	23.91923357737773	0.0256213327805158	2583132.335325288	0.0757482020450374	132.65440025800294	4.401044290642537	4.144692237005748	0.0951373613276034	0.5524724327212652	0.3348165131641444	0.0621017226047575	0.2115230558729129	0.3947404411289115	0.1503764462484971	0.1622348751240083	0.1563750940358086	0.2441767854949834	0.2260177466814351	-0.012134587568657	0.0935173079522981	0.1264000976375192	1.041786823806568	0.025588591115001	0.9459279836607144	0.0727111891023788	0.0494608016776657	2.083573647613136	0.6467826131955183	0.2218222364713524	1.3715123732599397	17.3968855626023	0.0185934499913335	3.783074805305328	77.83766187923501	0.2331428269752719	4.731420998752318	20.59282574086184
5.817095022150296	18.345172882083247	17239460.09984141	0.4111848114402822	6.519881585107949	0.6197585349409336	31.77828248093295	3.8595698264841993	11.903475693812249	11.57208804898596	-8.826987850810044	40.60527033174299	2.734085708300899	12.872837325154048	0.0496528759850957	53138078.879828855	0.056165475180717	117.96626421202352	5.179411970806384	4.088818283714523	0.2287784150567436	0.5071837825789297	0.2582698403238706	0.0644446392785185	0.1670403795790275	0.3151598554152379	0.1167043943046539	0.1300910642739279	0.1255232086699982	0.1970292381971652	0.1843152120685373	-0.0102061602864894	0.0777610272748618	0.1017079930470154	1.0051457655356075	0.0183568064540208	0.7815565469738778	0.0668389632631104	0.034639325162014	2.010291531071215	0.539675810087821	0.1913634057257001	1.1644300767820024	270.8624951773455	0.0128366006603873	3.648228917408092	1191.17819839384	0.2053340145534698	5.5178477125609815	20.800256271468815
9.032763594796146	17.388204234935497	12050268.592771215	0.2973325465613498	4.377233441595752	0.5251272235751493	25.724562464592942	2.607233801405062	13.163242470011674	13.063412141116132	0.784613027376078	24.93994943721687	1.844220708466304	13.567192471444258	0.0075250001465629	14893673.03488874	0.0565500999837065	64.78779509994824	2.404246478960638	1.9607851574407569	0.0273734542072327	0.3182438837601178	0.1249929990941864	0.0721847139382547	0.1004326946008965	0.2147579976026353	0.0631779672883605	0.1203999584574068	0.1189047501540188	0.1641247189030611	0.1542424254860729	-0.0165850715788146	0.0854123477636806	0.0802887675024122	0.6235255429831396	0.0229872034313401	0.551975127812741	0.0745668566237551	0.0382704908088394	1.2470510859662791	0.4150080972898652	0.1108092207135761	0.9623209847377336	103.75858936793874	0.0095731555214681	3.8314379333855553	614.8101076769063	0.1174037568024075	2.541364767631432	26.53235211004171
16.879798792470034	27.84972980092843	3948679.195605967	0.4135976496347576	5.737098795317971	0.905198412922667	36.60047738729244	3.473105439713104	22.66361236828076	23.039513499273777	3.906128072223936	32.69434931506851	2.4366581179628164	23.091064671198765	-0.0993989735237649	7390248.029145295	0.0931094533501696	77.92218085184274	4.579140127460239	2.213214736244433	-0.1631790231480339	0.4133825917045837	0.1625101432270736	0.1099990879106407	0.133292105754186	0.3036320921602166	0.0874902089935354	0.187985598296032	0.1862718303564409	0.2461118758728583	0.232442636644443	-0.0308018920086035	0.1338024651849033	0.1099467285997626	1.0466710449209014	0.0422123359936075	0.7646200099918502	0.1163228974997304	0.077254035761995	2.0933420898418023	0.5889217584940246	0.1439731837329143	1.441340811458686	23.97628553596632	0.0131997702825664	7.07555996643453	176.40343881072118	0.1498541942572999	4.790270601388311	42.64738186763358
4.273968326425721	29.331092988693413	36308965.22708171	0.765713071090139	13.195228997800513	1.0051931412419566	55.0391956657553	7.71967023373196	16.226209721470337	15.512768414662816	-19.997996148483065	75.03719181423837	5.4931279899070935	18.9048742884146	0.0806922853367573	33934389.04050834	0.0789964035746502	280.8060799165814	10.432002305427922	15.935299605791656	0.8000176595568694	1.316740407775067	0.5058819413887602	0.1479317139414904	0.303994515720603	0.5528771907921838	0.2223863303252506	0.2104339127990152	0.2012043183344753	0.3285055678425957	0.3071589795702832	-0.0280973075726944	0.1739900211501447	0.1680701174204321	1.84190535062746	0.0228841508289345	1.4446012463388964	0.1525360173528773	0.0471641526879003	3.683810701254919	1.0053223615795022	0.4556555872909569	2.013951111222141	773.2937292960731	0.0235437694766185	5.123356507860075	2652.876145409235	0.4779120808479115	10.973623456890287	32.317706258699225
29.0	83.0	82496328.0	1.846665335339022	32.0	2.39518257396279	127.0	17.3492775244906	57.12847160007167	59.0	-31.0	158.0	13.10853652161822	60.78988224361827	-0.1066191508661459	251597713.6160401	0.3121728616247031	431.7475158327806	22.96789042657265	13.85706242483965	-0.2038040680013623	2.461727110971231	0.5777484847827155	0.6195462008038463	0.4990625714905468	1.16274748793141	0.3186865994493371	0.7633073794254042	0.7583373055839435	0.9912261255873984	0.945416208578971	-0.2202580118394985	0.7253621547500685	0.4328157935226552	4.742987252695903	0.1365110156359497	3.269252654363614	0.6616534568052368	0.2309950555271664	9.485974505391804	2.620298706755984	0.7598688989384866	6.113832698420261	1075.959953413367	0.048197453566268	31.29775501523217	6968.946962909873	0.7677580276670779	23.88729618347966	206.4983873857732
2.0	73.0	381131884.0	2.265939751058654	36.0	3.558647254278353	184.0	22.26114593717407	36.28214543198699	34.0	-96.0	280.0	15.22855932217728	46.1527170558876	0.388051253468203	460608024.239624	0.2486288505910017	813.6792144929636	35.60749722045457	51.43903657453045	3.560888245307712	3.716694043330035	1.499508320815778	0.4236311295565186	0.90622040724443	1.661649431341668	0.6673252765085482	0.6324385618148667	0.6051978930186713	0.989924265641915	0.9334238575924126	-0.0747358291817585	0.5051775100244096	0.505870802885537	5.920555137351452	0.0737304775486371	4.282311100313709	0.4738914229698085	0.149218208878495	11.8411102747029	2.960702456920644	1.304050591036453	6.02411093973204	12154.98997367671	0.0679319169820247	16.30988603305305	44486.91160739735	1.386782378881322	37.04903062108434	106.2404920387416
9.117688327633076	19.67038403238963	24649786.284911778	0.3424445066953396	5.577389024836379	0.5098935337350988	28.245005993798163	3.287501558482924	14.19394514875549	14.017810221709984	0.7659050304973621	27.479100963300805	2.333589865168009	14.7907304114917	0.0078203389585912	28305557.5584996	0.0465094883854102	103.12515941665032	2.9873155579368524	6.467480344849913	-0.0584496436858312	0.5416931951036202	0.1092067810685036	0.1093839533444347	0.0896650914563915	0.2030314655363061	0.0587845693837044	0.1248577670011441	0.1237643825332749	0.1646628648885187	0.1560366286590786	-0.0371162266766536	0.12363805351303	0.0746027712743191	0.6748651599407159	0.0199036163031171	0.5897198144553443	0.1117907417074291	0.0354630269985928	1.349730319881432	0.4715021322159733	0.162724994043031	1.0337785163704716	165.53659360969462	0.0088753840835618	4.508537229020083	870.5823341533684	0.1788221122857929	3.1653942589562054	32.61589838240754
45.0	84.0	51984519.0	1.484783508507295	20.0	3.126959226729248	132.0	12.2128756036049	64.27439280611816	64.0	7.0	125.0	8.599106597373368	66.0970052424872	0.0635640081411469	158542645.968795	0.4249848966567017	237.6165314302063	9.58318415711398	3.606499538423128	0.1087103365904821	1.061477544430453	0.707078899981989	0.1983804801045116	0.5729032912234665	1.272285348077637	0.3725986426064683	0.7352954342215597	0.7269621540939746	0.9814807089477088	0.9205232282774	-0.0369015696330916	0.2472766785299406	0.46128643675463	3.08132787494491	0.1975228379776516	2.862794779030794	0.2102092370100203	0.3737399185174292	6.162655749889819	2.072417703080584	0.4421391111031104	5.498634309332152	583.9089839482309	0.0490721055507379	30.83642341671418	5056.895285318094	0.4585400945958003	9.996302210269771	160.1350533658291
10.863846030714171	33.485128040952226	31301700.260044463	0.8338849944399702	11.621282010238057	2.569531676711597	63.621282010238055	7.084340306895313	21.338376010905804	20.485128040952223	-41.05353905257198	104.67482106281004	4.8527277517651335	23.28377330960912	0.0759284365102111	57268589.9208596	0.191137371336202	169.92867332441332	16.50253663585479	6.30839731501954	0.3213018431903225	0.8453704020216463	0.3065276370625184	0.2339415798137432	0.2584532934045034	0.5993194456016906	0.1695734673290298	0.3783215848710203	0.3755355185638589	0.4965138772130159	0.4754285804028947	-0.0620568217421822	0.2760495167539744	0.2204547504289758	2.847675039468477	0.0910714926412368	1.515158818525894	0.2909699920892425	0.1726485372684506	5.695350078936954	1.1779560965579072	0.287974509771041	2.897165038557888	773.2737296411381	0.0247014575526565	15.260385686653112	6237.334583780717	0.3123748140818185	16.907863190025754	108.7724241304004
41.0	98.0	37154419.0	1.902736636081021	29.0	2.893329808914332	146.0	17.50313549440112	67.13823647832506	65.0	6.0	140.0	12.40231109662088	70.6151613081518	0.3885370220496661	98579061.391715	0.3138517777516278	478.9582091568011	10.10803808310041	16.90467336249253	1.457947351032827	2.304703679542652	0.8533079357860435	0.4582947735854964	0.6461250726162897	1.358705757439008	0.4245061621108755	0.7097438088249863	0.6976227019159522	0.977911768333526	0.9113128644796652	-0.1066234879845136	0.5349443475798419	0.4808916550096042	3.121647027511226	0.1244508087767382	3.516432434654787	0.4730804294939137	0.2606011314523453	6.243294055022452	2.610727213497642	0.7895029038321741	5.973689680435196	393.0555630116762	0.0527520551619482	27.1971598958676	2338.509596027379	0.8423900463207923	11.11488390820024	146.074755066434
26.0	73.0	6379303.0	1.639431717251607	28.0	2.373477091648734	102.0	14.61355378578024	49.89868421052632	50.0	1.0	101.0	11.15823800334996	52.89555664023871	-0.041374821940689	27107365.40893555	0.3662853955063096	308.0612263388735	5.957322283293321	6.309102312610454	-0.0196934608080994	1.557111455148929	0.6493217299653888	0.4108701377403698	0.5491178518081816	1.199636623490938	0.3332946354860649	0.7418300477977253	0.7354548158109526	0.9758665087193616	0.9108436034233584	-0.1130164976566612	0.4941159874447598	0.4643362838952955	2.39332860587611	0.1597736080112027	3.042016049421098	0.4243858352302757	0.2569897020975565	4.78665721175222	2.330752486804059	0.5516082962785794	5.600205217597043	127.15	0.0557675438596491	24.56832794706063	835.130701754386	0.5724836488150199	6.912719298245614	153.2315789473684
28.0	92.0	60661663.0	2.065831139939416	34.0	2.790092624758636	158.0	20.00070712032264	57.68830747257028	55.0	-24.0	182.0	14.43152969240922	62.7558907539359	0.3227756102603854	92562351.9897461	0.2744983002469745	610.36100527013	14.45973475192224	25.94715842601656	2.145031843626821	2.98293127650194	0.928089479270413	0.5242921541628776	0.687264879331364	1.3999442361261	0.447475677564746	0.6942591114197103	0.6804085336585538	0.9861139235395154	0.9262577877578022	-0.1267196713053349	0.6111108594777512	0.4974626412196389	3.734298586644859	0.0999438679522612	3.77078197116508	0.5446680183006465	0.1819977615328812	7.468597173289718	2.796753996174805	0.9777551889430884	6.005379505272483	907.530545997533	0.0589190771925944	22.04014229419268	4228.097318704148	1.050973480315641	15.70719989612413	142.6177368045186
14.32846140182276	43.35832152926119	15173418.179711876	0.9927272927786788	14.53732515929804	1.864704479290844	66.85832152926119	9.011068935588504	28.575959053578547	28.313531338103544	-38.02160942261008	104.87993095187126	6.308945089840961	30.787579810971028	-0.0340627764489294	21271633.838821843	0.1488554719832785	262.2516185761048	21.57708546270972	9.261321137676449	0.1376146390230122	1.1698223519902262	0.5700957430493607	0.171448064196536	0.38664088290855	0.7551157100046637	0.26699218842695	0.3341753240564359	0.3247981715631553	0.4938893614866863	0.465006533074202	-0.0300479733705163	0.2112649183095172	0.2536216358045502	3.245269942917985	0.0512898322781535	1.881527719267948	0.196670207825665	0.093367470068932	6.490539885835971	1.3231613991744726	0.4349795237598967	2.8861975584263795	255.93172930559703	0.0320066897515823	9.114307415790927	1214.0734421028587	0.4646638177144555	22.359429623176798	54.84944044989069
10.226590572190938	21.969673139638317	1304022.7692187934	0.3833428142135472	6.13793359027572	0.5526264331950398	29.17689742069376	3.5724894067854662	15.981755270848277	15.765120071153287	4.163571005040035	25.01332641565372	2.565440993725409	16.59856644435539	0.0273196246847313	1354652.2727050933	0.0607147962854672	99.20840606841736	2.1842687803791048	2.588910744748175	0.1211428939845678	0.4222229064188716	0.2220539966841836	0.0608435114382693	0.1538003258148334	0.2937281025140199	0.0998921509109145	0.1335886029668174	0.1298946529033613	0.1939888494710457	0.1787233231302437	-0.0138990105613449	0.0872604639890891	0.1022406581524907	0.6522512429718221	0.0219251291556696	0.7190673110450965	0.0696381090247263	0.0401852391828819	1.3045024859436445	0.5064815456793761	0.1610692257757637	1.082245496834466	14.588443071738164	0.0154545630796865	3.0303935385147964	63.9561980149161	0.1736541166052861	2.442110491921325	16.746190496522953
10.87436474071856	20.0815393236932	4685985.569366465	0.3182898455458802	4.783202954423525	0.581330193573835	28.279746977579816	2.8701053630017075	15.507952019536331	15.467030979027085	1.0301898915796432	27.249557086000177	2.0161847527602306	15.934703877193408	-0.0018875801650059	5791699.693583433	0.0521813516504478	80.37743640353673	3.631463219157897	3.4058476538544102	-0.0133192910283585	0.3916416920091725	0.1508029071489982	0.0744898175638354	0.110931376289891	0.2278235457688905	0.0732272031555133	0.1173049114227295	0.1151588272963403	0.1639896998250825	0.1538991683387819	-0.0181984781062931	0.089280068589052	0.080950862437497	0.722006857315396	0.0199606372124617	0.5909526660830998	0.0819493682947463	0.0374208607401589	1.444013714630792	0.4379327012256472	0.1356111497895426	0.9632407060453888	31.86515606631464	0.0103120155983242	3.395048692883712	163.73236304724875	0.1428760517795914	3.844498364145759	22.37445676104794
6.424207636164142	26.650842716060108	60065040.5885974	0.6648533036280034	11.25125578929928	0.8762850266345482	46.56467023314851	6.30660426622716	16.27384723313093	16.056875491658086	-12.734638750943086	59.2993089840916	4.638240374783454	18.010920099761613	0.0385619399147962	114258656.88675666	0.094854237832459	178.598568311113	6.62032025672877	6.572602476351695	0.1338118373200365	0.9192801926204752	0.2815726962843564	0.176046038776738	0.214057469732817	0.4503304296682343	0.1402107863684003	0.2369135135288876	0.2330375520040625	0.329112183280744	0.3102833577934626	-0.04588435817082	0.2048613467158274	0.1609298681190581	1.4672918058496969	0.0347952761904708	1.2189193224266388	0.179032487287408	0.0626320815856317	2.9345836116993937	0.9187159101468382	0.3002132222262079	2.046084934560881	1128.456623830442	0.018366264643639	8.23217643989185	5852.139337272941	0.3132884608903498	6.951774308865843	55.60023279724381
47.0	88.0	1183938.0	1.543910295867581	23.75	2.84124426027426	112.0	13.2537510740961	67.44715447154472	68.0	22.0	90.0	9.652988560894926	69.3740304260966	-0.163380306903095	2766273.593902588	0.3954656619736929	263.6374512525612	9.950311553637066	3.733959856340621	0.1917542358962177	1.155131382549665	0.6709892501964116	0.2629026301560241	0.549943609472903	1.210764068976943	0.3492362620365391	0.7444516345053566	0.7371327593358993	0.975257169334178	0.9111711398042108	-0.1140782058793398	0.4881184278994914	0.4511198858430934	3.134873000674989	0.1927246340696179	2.787203027060337	0.3867062626913403	0.3495252855408591	6.269746001349977	2.070182345261704	0.456530158186519	4.903361169009317	17.32520325203252	0.0704276554960671	16.29162535527794	97.28455284552844	0.4987937074492696	10.89024390243902	96.70731707317071
7.927489842186955	27.42227472185844	5701196.462847491	0.6682027721608295	9.60166099605603	1.2442104443406317	50.97841376718108	6.066077841938664	17.780550606982295	17.761586297811586	-14.255697420115888	65.23411118729696	4.169989265885969	19.4257190577793	-9.902084644606256e-05	2624032.840578224	0.1001063273268846	184.2673653721296	8.226315805337395	8.32940178932058	0.073129722303303	0.8959143495179386	0.3584611925532829	0.1427706571702619	0.2410700859492614	0.500168278766254	0.1809730822008155	0.2301670643992256	0.2243928543117055	0.3289005801430319	0.3098324822500233	-0.0295320724715004	0.1747664412215858	0.1580846763119857	1.6289449578102235	0.0357662487532045	1.2661208433273632	0.148720126134521	0.0666192847010474	3.2578899156204475	0.9129345903672882	0.3135938855178055	1.991803265905872	92.81503538878388	0.0181929613191258	8.501168352235993	520.5362663157485	0.3208837397156751	8.615821771335282	48.01733813912387
5.823306965506067	18.25128436774415	59119403.2261257	0.4010617055735925	6.8091580204820845	0.5272777249100831	32.0355581153504	3.871429205119425	11.726089532946684	11.41514294289139	-3.533863943329353	35.56942205867975	2.871938386981093	12.663634178319276	0.0599250371796871	81413777.61962427	0.0566902761344661	111.55696370082076	2.651813011775324	4.514238620132881	0.3017611045163685	0.5793900074765681	0.1363158032968232	0.1231762894390308	0.112668837362225	0.2489871972729616	0.0713095302996272	0.1474853757004816	0.146028913050468	0.1976567221427779	0.1871139884378046	-0.0376048487433553	0.140523389242662	0.0931143862259422	0.7116364777596579	0.0233379773585101	0.7046509995270074	0.1253156262217078	0.044652765017937	1.4232729555193155	0.5535820953667326	0.1789264526933479	1.2320941084188868	884.981165952339	0.0105876245280489	5.323606573687668	4891.643538355516	0.1951950547737458	2.870435306881011	37.54459586183218
29.0	83.0	34210185.0	1.870667381320739	28.0	3.021736206152401	152.0	16.78005687145885	55.11227605863192	54.0	-15.0	167.0	11.80656476710802	59.01107612176599	0.2081492079718802	30349689.65137482	0.3173834445524621	444.9441326860066	13.63810287257694	12.64840571632455	0.7244606374464578	2.021088301628797	0.9875791998027666	0.3421350239976448	0.7165353459023369	1.427413641968425	0.4644389603941744	0.6842021121651197	0.6687675634060131	0.9852540489384076	0.9233296185000186	-0.0633727824057514	0.4111303206888528	0.5044251467816572	3.65776768477391	0.1151450905105805	3.558197062623364	0.3583801388946906	0.1931095302187127	7.31553536954782	2.539076237335756	0.7521668753578912	5.743292959043209	605.4311889250814	0.0616277676023087	19.57516720170771	3117.974959283388	0.7875905741539698	14.66215390879479	127.3721498371336
13.00745689219152	41.235604985660345	23285363.87846428	0.9531688616236056	14.87313577695212	1.4129205005695349	67.3368888560813	8.7038629765751	26.812788783840325	26.38059266914364	-12.503209676052371	79.84009853213367	6.3345626055730815	28.92576573961636	0.0754417468953797	44349351.79611071	0.1539973863962032	233.82702926007656	10.200554065772122	7.65042339562358	0.3718426510632552	1.1496352458271015	0.4345998049847001	0.2244291069361735	0.3287285543973431	0.6809012170451019	0.2130649368155187	0.3522183832328985	0.3461847955794014	0.4932388192315471	0.464104660876442	-0.0513447237872259	0.2641387674992693	0.2458591676145922	2.229710176776297	0.0579988578313498	1.775580339441612	0.2292426369233796	0.1012992301332214	4.459420353552593	1.3138305742195209	0.3960587627029504	2.966009824653204	407.9535655549346	0.028944119047653	11.117815243194451	2168.6963136973463	0.4153191686215494	10.87175981918389	66.75802046351056
66.0	143.7	5843841.0	2.359110306129052	45.0	2.576358372258156	187.0	24.83553004535148	103.3392857142857	102.0	21.0	166.0	18.22831094990688	107.6797224134963	0.1604500525692344	18645539.48181648	0.2190334467120181	915.9146471088436	20.24641063181209	56.16286664320042	2.99197778902822	4.548547304001572	1.641643924757667	0.4736073996334813	0.9538828734875798	1.668089747210124	0.688239768476352	0.6217474834067362	0.5911840288686454	0.9761596387769664	0.9012553949580778	-0.1280441320425558	0.631376144008433	0.4980400782202397	4.4176495170514	0.0602715695612199	4.390631088831524	0.5477299094851843	0.1085483845967113	8.835299034102798	3.088665054633111	1.54754780718981	5.676970409438248	44.92857142857143	0.0891439909297052	10.35405643738977	110.3928571428571	1.567456380700428	23.10515873015873	58.57936507936508
9.034888246565664	16.198378058026357	9585440.28369538	0.2654326615824862	3.7324924738411593	0.5419194276673664	23.248750285092544	2.221898029087256	12.448280151261882	12.31869024076314	3.168412769643516	20.080337515449028	1.5518081194713993	12.765316777376052	0.0446992732975195	18640972.57563312	0.0641571552099786	47.81373217863646	1.9417702232485252	1.1371722853718451	0.0699824761814179	0.2361136392520604	0.0960602881402839	0.0692980548029461	0.0839731985436119	0.1921897376437642	0.052159987001079	0.1266351253581062	0.1258849078258788	0.1640086517059532	0.1546770453203615	-0.0189253478222092	0.0828914250848164	0.0739314679081052	0.5605636794013299	0.0311725998820303	0.4801141646507575	0.0721429255959595	0.053013306244037	1.1211273588026598	0.3744277031009742	0.083043481848086	0.9418378631373278	85.31303553053719	0.0086321905182983	4.717527663522447	655.7426492215027	0.0909346261184044	2.0939073326886994	31.002790863876257
19.629821809726625	61.88946542917987	188832732.10728303	1.2278682272294044	22.259643619453247	1.5133516819446982	100.0	13.19841233416745	39.20344901378863	37.38946542917987	-43.677305801208526	143.67730580120855	9.23176509059102	42.54726441157492	0.2211007752181074	100447847.408853	0.1064210844276276	546.7569411925543	26.82409764590508	51.38724154693023	3.633466194652759	2.845156487446985	0.6019031130812241	0.3252462247144759	0.3998236594150448	0.7652825102940687	0.2743817362148325	0.3304196922417706	0.3201176704549268	0.4961345148363424	0.4713119077259792	-0.0866446036483866	0.367059623229156	0.2533773617147134	3.591457016310843	0.0328489575164636	2.2020705301328456	0.3512910553533844	0.067919636698516	7.182914032621686	1.626953854779719	0.8617649001320522	3.1776910166017487	1750.349261777486	0.0335202690085431	8.521630897538396	5657.820425396379	0.9170110647073668	27.76598395411484	60.8132821315494
13.757630597966513	30.969908050787	14887094.761089684	0.6058694931545799	9.162483513577948	1.0116753147530568	48.58880443121716	5.373298216632265	22.19329668413077	22.12216035368121	-2.0248537692099537	50.61365820042712	3.821372237163708	23.207012375048805	0.0419599453445586	16123884.418034894	0.1101026914175178	136.09555908518857	4.789770868236332	4.141485659374611	0.1088022224165363	0.6607218407722836	0.270563946180116	0.1395584912131619	0.2092907535036695	0.4412161223299043	0.1345559282922137	0.2384004244124509	0.2348069652456823	0.3278559684966247	0.3076324874187143	-0.0324063841753432	0.1641640276987526	0.1603380395371301	1.2437633638403045	0.0436802663730573	1.1305975834186033	0.1415902619517663	0.0809595902803467	2.487526727680609	0.8409850679905064	0.2328214467380999	1.9427545192064668	173.80244769162906	0.0192172828728528	7.591777085681791	1010.2530161885314	0.2443411688235231	5.082626388629571	51.21211434027322
34.0	90.0	108686329.0	1.956129579239992	30.0	4.070791377533611	158.0	17.83886944548153	60.94437745536582	60.0	-69.0	227.0	12.67899309832114	65.019686023376	-0.162307004833925	195233441.4447773	0.3026709093566714	513.3424271562944	35.3057529701758	21.47564056807035	0.3157971585061728	2.517306145845675	0.750795838626034	0.5379339216392935	0.5785456307915953	1.294784389210013	0.4095390635245082	0.735622674658247	0.7274462139427657	0.9927271535232236	0.9486495162409874	-0.1563506661308245	0.6485504945478168	0.4602999741628313	5.904562604900182	0.123784825496252	3.476460568786848	0.6179512129901508	0.2286452896001163	11.80912520980036	2.683898412082573	0.8170254961179274	6.122679995913529	1338.634524874558	0.0520687123137639	27.24422054352783	7781.366408650667	0.9061752152874616	36.38344548601657	186.3549340697811
35.0	117.0	1913275195.0	2.407580134226725	44.0	2.823792200196477	200.0	25.28868036334532	75.60745402081496	75.0	-100.0	300.0	18.16077765010645	81.8534506044779	0.0838501913517234	2828609007.59034	0.2159551980357132	983.5002723500556	57.25853404308472	72.96386159284529	1.226220601063583	5.183238113402997	1.284209890181392	0.6020977633950019	0.8087658488228532	1.563541935119902	0.6018063305003365	0.6638759431978803	0.6421801551054139	0.9926058990657836	0.9444087430099022	-0.1590893782034122	0.6900124520594875	0.4896138335645875	7.502232091756159	0.0648950869188765	4.398699361718328	0.6074829312442293	0.1195823284931068	15.00446418351232	3.220562290698113	1.616862000896097	6.505684495906827	17337.45598885014	0.0607130310152895	20.48654871580968	61669.03017187041	1.658041872886634	58.57421453684638	134.2205530108837
49.0	102.0	168319696.0	1.827248938808224	28.0	3.271070359774975	146.0	16.32594660744124	77.26257025672186	79.0	-28.0	174.0	11.54140650024649	79.95130296698603	-0.4547141191375951	283160764.4934044	0.3340122519466487	422.7060834439095	31.75709992157088	17.64920465819269	-1.649272826680346	2.398227081035292	0.6167956026576035	0.590939161892948	0.5241786172996853	1.203323374150083	0.3364813204260247	0.7528839919421983	0.7471582041470951	0.9906503348092328	0.9427754984190784	-0.1794586831080331	0.6804565416332256	0.4474106141898464	5.595685997787928	0.1416595240951053	3.325104659402228	0.6164477539362465	0.2802366240758454	11.19137199557586	2.628745455183356	0.753755670923224	6.088965334408044	1345.755430654717	0.0511072243147013	28.33192008591309	8795.210618259152	0.757586078077226	32.16941364119702	202.8423211301838
14.687676105562376	47.07677658863916	17317163.05146088	1.0929569446869534	16.888034141567903	1.8521015883887777	88.97749266065021	10.409715568006908	30.737655509407624	30.63862439615403	-37.58294630236567	126.56043896301588	7.035188820636326	33.54373576911451	0.0198799752891383	8054628.774979405	0.1324212746590618	360.24227776334254	23.67153552390601	18.7379050357034	0.1668403894535621	1.6805504584494704	0.7286382193687909	0.1973082973919056	0.424306226924498	0.8302963839313653	0.3612657188855301	0.3292518918949967	0.3171193398468622	0.4949226447431896	0.4684416082764611	-0.0393536581252579	0.2501271099048652	0.2379163053734032	3.4131599946028506	0.0419697566545722	2.0848310344459957	0.2093014169368333	0.0904770741742285	6.826319989205702	1.4546088248315407	0.6022971694545652	3.056049207585912	218.3825597708304	0.0285087444267467	11.594678471728598	1021.9242034665816	0.6147269780440947	24.492966188800928	61.293923764277146
25.0	108.0	74869072.0	2.405200330385937	46.0	2.548512850260786	173.0	25.84269084530921	67.28855794750811	68.0	-35.0	208.0	19.0811946632724	74.29461465698826	-0.0283263631763116	99872458.60168456	0.2125639442655333	991.9397363752178	26.86281789007928	58.73583493033787	0.2628499718357554	4.87937913405372	1.672360324385081	0.4887392935910322	0.9699689955677252	1.710570788285929	0.7132558387022283	0.6154099543086036	0.58408219064714	0.9805624324452616	0.9090657135383868	-0.0953414161111945	0.5735029248864852	0.504610142812302	5.104829351451604	0.0544357908505032	4.558635010295015	0.4975339424341468	0.0921976962655756	10.20965870290321	3.16931903698381	1.637934864609701	6.100649086590066	1040.036272485992	0.0766762217993211	13.21011027072982	2883.217340017694	1.664647194800955	28.82070185785904	83.24889413152462
7.221096701768494	14.25713349376293	10895112.182893513	0.2681703596923629	3.721276190236832	1.0683857903213922	21.550057490763777	2.262252250894195	10.738973591649753	10.87461746127489	-11.251167408077608	32.80122489884139	1.5532532802170385	11.161809683424568	-0.1190998264638419	15401153.596013932	0.0654398029184118	54.40014414338896	6.23617993421048	2.2328165825771307	-0.1802532930330182	0.2496737468600079	0.1179066651990189	0.0589063612832256	0.0935682323494463	0.2089092378529019	0.0637592852453505	0.1234319332698797	0.122222932309165	0.1650333927589492	0.1569961324477021	-0.0124218438352662	0.0708236415347238	0.0764112188395534	0.9974293578381256	0.0296457319718239	0.502731042241175	0.0719294384530362	0.0545883149353206	1.9948587156762512	0.3785029485952894	0.0918951030147567	0.9451566464511484	125.662442356829	0.0085196438330006	4.754708984727905	975.6409756781222	0.1003548677187347	6.340746323295407	31.34870901640095
8.807161284918541	17.602900280604764	906943.7225028268	0.3231267643757253	4.681936591699126	0.7035980663099852	22.785678686602168	2.782497781848144	13.33572504255234	13.587299493236168	-0.2156426686769696	23.001321355279146	1.961330762339509	13.83630611428928	-0.0832874929551453	1511237.5061069955	0.0758262084083268	64.70382880112003	3.2659240149049134	2.143269433671164	-0.1423649185056446	0.33016880682487	0.1179225479293027	0.09233164518147	0.1005336813345284	0.2275182833033253	0.0627837162463448	0.1524482410119384	0.1514620573441249	0.1964401623790606	0.1851883289247257	-0.0287359842391897	0.1130073614942139	0.0869770874829005	0.7705856711280864	0.0362047790603617	0.5834972391066444	0.1004831390888861	0.0583793357504864	1.5411713422561728	0.4607835204026612	0.1120228386885431	1.120075795066941	10.6598576408312	0.0117458531628276	4.957390292168861	70.2545447794638	0.1220240397173821	3.4280503638633	32.716991735502965
15.19701582922603	28.952568394255945	1345139.4363046077	0.5163291334822956	7.279600596609864	0.9998180027408684	40.72218951334802	4.275138710635521	22.151927148493595	22.03986744495096	7.404640548163346	33.31754896518467	3.0412829930714413	22.795437316215587	0.0264473136192506	4312854.7297857525	0.1345716810533077	87.36405831552402	2.852649833410146	1.3976267287785664	0.0002158275757796	0.3827483539724325	0.2865269445066097	0.0479304876103425	0.2196051942624671	0.448660830451967	0.1377566980588431	0.2342173626681026	0.2302152620917581	0.3229097375775685	0.29829214157898	-0.0116419829862206	0.0918685941431601	0.1654053997814483	0.968755214754084	0.0566575775315566	1.0096923938922275	0.0706847530609982	0.1041889610427693	1.937510429508168	0.7076298153862376	0.1673188246197605	1.7112475619597862	19.87478733700244	0.0225892755936452	6.012951925865393	120.67452798658792	0.1692652746949524	3.094503356803711	31.472286061188477
29.776547689455093	52.94690462108981	24020877.02886624	0.8481074723412623	12.223452310544909	1.5529523452747918	78.36059685746713	7.289661178301241	41.56321925662021	41.7234523105449	5.053095378910186	73.30750147855696	5.14506488787738	42.55811857268019	-0.0375534211032216	52032965.60529435	0.1810284759527552	167.4014271454048	7.246976367311279	3.8279560317150674	-0.0693276646903533	0.7860880687634562	0.4242299557520426	0.1495580715884886	0.3248636158179359	0.6752419246263014	0.2081323799504042	0.3533785758576137	0.3474929767373683	0.4904542092155501	0.4582485517273842	-0.0281146535184353	0.1798511125221364	0.2449244067647522	1.891574779914684	0.0715596373779636	1.634978714250907	0.1543179859129829	0.1362466597446316	3.783149559829368	1.1801765400985895	0.3025795061288747	2.811648359414969	195.9701601561759	0.029595687384796	10.812986629964918	1205.0546815744328	0.308573027424595	7.685661790566067	63.37672468631112
24.268689370485035	55.93106295149639	2171705.4183694543	1.0220547933469113	16.96573787409701	1.3350508330540898	72.84551083591332	9.849691754212962	39.73676905530058	39.70681114551084	4.774922600619185	68.07058823529414	7.130049372841983	41.55707395437156	0.0099257269790735	6963032.777514269	0.1380822378059771	295.5464902763393	6.194478086094208	7.459685519434956	0.1228935925768503	1.1147969219875562	0.814597230456475	0.073522729639891	0.4855194701882069	0.8355053754267061	0.3340282594162078	0.3055004622554855	0.2898361188107258	0.4790221798209931	0.4350235278838217	-0.0196780991297652	0.1733039600646435	0.2575886197543156	1.7436042248320849	0.0434066667493715	1.9616115951212003	0.1267944182954661	0.0761935071661003	3.4872084496641693	1.2893626542636585	0.4823485381110078	2.541128715798491	32.7221435129501	0.0531639729987791	3.7652710287772906	84.91124494678662	0.5096963925405713	6.926977697109701	21.125808362172656
-1.2602179836512264	37.91433923705722	187231.6314713896	1.114782869552982	23.03508174386921	1.0710082356353996	50.08480926430518	12.380162106927097	17.821785316516042	17.212023160762943	-14.020435967302452	64.10524523160763	9.436353353790947	23.12579124656916	0.0637388818286705	251097.1849028031	0.1162167230468254	427.6509026052539	5.913071221056362	15.559440383154293	1.129496783048035	1.770869623848352	0.707827560619334	0.2143858665401675	0.4357064455052531	0.7717278448610323	0.2951199370194253	0.322239069486529	0.3092151231865714	0.4823867021341141	0.4423601438456435	-0.0762943582916524	0.3307045465205926	0.2462785677185498	1.6740072514162592	0.0419933147660176	1.976004259920247	0.2663643611224497	0.0853693647346774	3.348014502832517	1.407086238695353	0.6196742961169215	2.4828551405646584	9.7232457330029	0.0562521437350729	4.124749403092226	21.401380789163284	0.702823757917737	7.301713580003368	24.132110463133063
16.793570844551056	43.5	49538288.71541989	0.9328687179680114	13.567143175699425	1.5201317631635984	76.76357307444701	8.312467447263586	29.982708659465438	29.932856824300572	-10.196429898747596	86.96000297319462	5.912518989763327	31.75799942104601	0.0303994876485042	54842661.92982232	0.1602554805407697	218.30348736122636	7.170146210154542	6.743423941977284	0.1339489404552155	1.049931996209655	0.4803605344295498	0.1849970777375374	0.350678169344146	0.7090102368931229	0.2299331471137709	0.3449172519261613	0.3375932050716095	0.4922300747021277	0.4611461709558738	-0.0335764103095047	0.2187208242727047	0.2497733936167904	1.8696262854170864	0.0581984422516987	1.785459970632448	0.1861708066025526	0.1121546596934458	3.739252570834173	1.284661810605172	0.3825731326598012	2.902508292366332	764.7400233648469	0.0301555980573398	10.353227593786986	3898.620386921865	0.3922685440799528	7.551711940569255	71.17406302941939
19.0	57.0	800029.0	1.425882405082984	19.0	3.797188202046319	89.0	11.69741319444444	37.93958333333333	37.0	-21.0	110.0	8.201006248998558	40.82556898970709	0.0818966621057734	2895234.342971802	0.4537760416666667	227.3150998263889	9.33571803512325	2.803955948484323	0.1560605081460052	0.9264586602054918	0.6910805064613545	0.1457699729130488	0.5727803873493735	1.25582803384456	0.3608287710521478	0.7333264928439767	0.7254398182365114	0.9743613607789026	0.907353271611104	-0.0257198631259454	0.2466043704564526	0.4692677831263899	3.04577209690967	0.2150488181152063	2.748174288738132	0.172620200968799	0.3989335152912799	6.091544193819341	1.973141025150872	0.4043847916667115	4.97932619182751	29.1875	0.0608072916666666	22.13083333333333	217.8125	0.4243706597222222	9.739583333333334	104.0333333333333
19.786477529655897	47.72036733050453	15653168.891473347	0.9540151252152164	15.334724502121595	1.346918453997823	70.05926533899091	8.730981406952013	34.10385171315388	34.76444079660544	-3.5964939449313964	73.65575928392232	6.279156475239992	35.775046393369394	-0.0323277252337617	17244854.644231807	0.1519855440872424	232.8702388941202	8.513143530027637	7.99578839381553	0.0062757754210701	1.220773108752519	0.4211562766921124	0.2433334939556143	0.3228880340402063	0.6722936733459756	0.2069781954199804	0.354163813645128	0.3483638129925497	0.491084378614698	0.4599045615890061	-0.0595899415736094	0.2859561100798401	0.244044251611963	2.0322679300172988	0.0550920477092673	1.7858385229594187	0.246842736190587	0.0984184907410473	4.064535860034598	1.3357367453141065	0.4104823463611578	2.957296036868527	186.77263736088517	0.0305750917432632	10.237916683464348	936.6861308463548	0.4159915143667502	9.087061030875317	65.79698470702769
14.866510208604794	35.908391086609896	27624799.466628555	0.6962611084468621	11.175804737471257	1.0157100808776574	58.050909505827896	6.592730384869436	25.28124835598633	25.16320565184586	-6.62970218007791	64.6806116859058	4.636687350947473	26.616592306448094	0.0340026336626303	79731221.77295108	0.0916179652597512	206.85688066354905	7.640054132102764	6.825439309651988	0.1404783740240902	0.8542828691444023	0.5244455514235783	0.0805330664636603	0.310455111029193	0.5594240054646259	0.2289893510104949	0.2086763502893813	0.1990976708902474	0.3266477647663535	0.3028667442652763	-0.0108510791397184	0.0999679635830069	0.1684780964235261	1.5802954379863712	0.0276187402264944	1.3527086340218455	0.0836906907867468	0.0487866388031634	3.1605908759727424	0.9043045774032604	0.3446821051419952	1.9029132993946285	297.890948782836	0.0240179698456468	5.058574947971048	1196.6518149062829	0.3574828357461035	8.203360061059694	27.580944812209776
44.0	113.0	264480223.0	2.186981332053721	37.0	2.821273405223555	200.0	21.41272941618853	79.33403055415818	80.0	-27.0	227.0	15.28587245313859	83.68138471673903	-0.0915199727249397	278016214.9179034	0.2530986785330618	708.6857441427821	32.48681442831318	42.05470844376874	-0.92718271496341	3.879497095199978	0.8547095690281584	0.6387026619911595	0.6516099598595834	1.353628162598562	0.4193655236449031	0.7063263722114576	0.6944628332668282	0.9930899081361216	0.9469817527745285	-0.1864277471137608	0.7265006310729712	0.4898331164175775	5.632961036330697	0.0885890689050698	3.928542332283482	0.649031069223684	0.1713871916468408	11.2659220726614	3.014714758210542	1.183551666057034	6.285507220863778	2285.330270857052	0.0605080958155379	20.66650601535883	9559.28398951521	1.217925177780963	33.62940506764807	155.35590034155
35.0	98.0	59019482.0	2.06659940919143	34.0	2.860438642839418	158.0	19.51441992571013	66.12421211866544	65.0	-20.0	178.0	14.06501075112306	70.42753116486942	0.0968939766259027	120658405.6338198	0.2751296858371106	587.6257176643929	17.03616939895901	23.48129505120403	0.6145968003562509	2.855804091933922	1.083102799800292	0.4496508260608286	0.7518526077381348	1.473172169408061	0.5034725324816466	0.6746699754684434	0.6570132625725467	0.983926187274776	0.9200257716308649	-0.0962442319028669	0.5278073252377731	0.5042651348245418	4.073349626209787	0.0919327969177391	3.871258483211986	0.4542234980942718	0.1789352320669358	8.146699252419573	2.794128897619709	0.9847267229335536	5.993529204680204	736.9880662240524	0.0619369750587488	19.53969826480477	3273.76813177578	1.030663150570725	18.39305824018825	122.7946045886209
42.0	123.0	29802553.0	2.421718149855626	45.0	3.271651439645264	184.0	25.48088872977087	82.7745253164557	82.0	-83.0	267.0	18.33167580035695	88.65282312776738	-0.0335223496272484	33878030.29470825	0.2156515103971942	1007.701007158642	59.25164312684467	49.51284396550205	0.5870834834667564	4.091376712769674	2.180082324278912	0.3034652563062587	1.120833105686577	1.867091534433128	0.9064162092155708	0.5817335586296101	0.541698464739862	0.9855394390608374	0.9192635125581256	-0.0425758443843143	0.3808819524218167	0.4921811358751667	7.666281112291111	0.0534958074196725	4.633263094180121	0.3352000563124676	0.0945620029716377	15.33256222458222	3.051559035114515	1.567864759262147	5.845468433807943	316.957805907173	0.0835859192793177	11.02373389903684	817.7505274261604	1.702244565507664	62.89820675105485	60.03111814345991
54.0	107.0	96123483.0	1.884727261230145	27.0	4.005259210283473	159.0	16.69103706606178	80.68732782369146	81.0	-60.0	219.0	11.57918322105814	83.47753928469785	-0.1878266251275687	228846228.5625457	0.32280123011375	458.0546937004192	44.96701416331304	14.3966372487792	-0.310161354802509	1.974995256898319	1.073017820513279	0.2939221820307214	0.7453612557099093	1.475377089304577	0.5067526983315799	0.6770125505565466	0.6597451312669708	0.989634833716636	0.9346485307247164	-0.0509905754702658	0.355266748519606	0.5027204660626435	6.688849407176892	0.1171092889869809	3.593224106748769	0.3468808727395306	0.2137353565571052	13.37769881435379	2.522304930332704	0.7620032693528996	5.73018638331583	818.7258228215167	0.0593537641598895	20.9337119990202	4452.720168189067	0.8099880322336102	46.32796868203567	123.1819631723938
18.0	73.0	6755423.0	1.896280656285425	30.0	2.819342414346266	131.0	17.14952474834698	45.06624953993375	45.0	-22.0	153.0	12.37070465471376	49.86335025780605	-0.0167000904575164	32212334.07234488	0.3092055649830285	455.3868513370674	10.55609765065079	11.34030900052437	-0.0806257271410852	2.010193791225273	1.180651101305897	0.2597439536148957	0.8003099561903491	1.522620343531777	0.5316727092666451	0.6583629944362145	0.6377459053876557	0.9774773324926944	0.9050779323949	-0.0392360955489413	0.3283991257592816	0.5125896832928748	3.216681586326372	0.1021926926147213	3.690189267080002	0.2677868516767549	0.1899309883192379	6.433363172652742	2.54137055309328	0.7977112231327924	5.597129764378046	186.8248067721752	0.0687614305381579	16.07768397265327	840.1115200588885	0.8141245655531923	11.82811924917188	86.79977916820022
47.0	105.0	18956329.0	1.932103144530072	31.0	2.629667214366694	144.0	18.10740226239617	75.55581014729951	75.0	7.0	137.0	13.08736166961984	78.77193457025847	0.0515458275849161	41796715.4006958	0.2989239823101298	496.3372289263126	11.70364398979155	12.84906712931404	0.1102794887047628	2.197428403332509	1.083718810176497	0.3381246964091273	0.7374052652062557	1.466363947241863	0.5164709277801	0.6829913094752764	0.6656955362987313	0.9725961901080378	0.9005457020517886	-0.0839838668844976	0.4380773762152481	0.4896449254779265	3.379392382572685	0.10606181329354	3.635507717770835	0.3705825972959846	0.187195572108542	6.758784765145369	2.591538905384895	0.8202868033772516	5.765558783598101	190.1234042553192	0.062233520214507	19.71168983261054	913.2127659574468	0.8581365634400422	13.36726677577742	108.9600654664484
30.0	109.0	17873181.0	2.371222222024317	42.0	2.778738495136924	158.0	24.53122576818401	69.92412894822533	71.0	-32.0	190.0	17.45681994323478	76.2888412584276	-0.1384397201018064	46068658.56477356	0.2234204050220967	930.6034913855216	27.14030175500903	51.68856848773101	-1.301733954223811	4.266206735636401	1.951545068038757	0.3726838355399614	1.057092236672765	1.792723419115416	0.8076284190136953	0.5954053153700486	0.5587344017746306	0.9775170782039466	0.9019291935095578	-0.0630087180264172	0.4568037228918014	0.4965616725915998	5.153382370912	0.0561017656187508	4.574771918385445	0.3828371633989478	0.1033897078891838	10.306764741824	3.07982451342032	1.55443795091879	5.872497566837512	257.5757082383589	0.0838735617839006	11.44676499656825	686.1240638228591	1.577211889970577	29.83555845001628	63.4923477694562
1.4971482303296266	9.483555557497752	3541898.870044405	0.2605918308540772	4.26838158429592	0.3690988881468622	18.066608212328912	2.4870998028933453	5.382071177478338	5.226444752682114	-5.279156650084896	23.345764862413816	1.769564655745542	6.236354220486173	0.0266420875846996	5549079.383572531	0.0342764826813276	77.61728813365696	2.531911060682672	2.969662861381668	0.1596852801946222	0.3470808186258026	0.1522571826852336	0.0483623644767331	0.1012142648951499	0.1923576113919446	0.0687931574623345	0.0821032857811274	0.0794646885679217	0.1228518948446933	0.1145495012085951	-0.0084795576500704	0.0578015379230787	0.0638484937083451	0.5509405816625383	0.0113415286150153	0.490279196788659	0.0501079399195293	0.0205436127860767	1.1018811633250765	0.3446064380841084	0.1248345003277591	0.7271514365409788	89.452151323689	0.0082552783907931	2.18612118424227	366.7962168678045	0.134612149641656	2.7475179347631187	13.119522987842164
11.97270640975904	23.29319263761369	27491849.778548043	0.382297261151279	5.893838182680288	0.5805947627955234	35.03052269494375	3.485350696983529	17.37033558311783	17.086835122203546	3.8485624380361214	31.181960256907622	2.505971846408401	17.911861215714787	0.0570647309403034	25693905.62341412	0.0614256909356204	94.51311585350558	2.835845050926537	3.849824509335624	0.2409467660530993	0.5031797726538094	0.1229222468330296	0.1197095388363449	0.104932760918246	0.2376745813846101	0.0658874507427545	0.1504643259011312	0.149332046155938	0.1978171934152925	0.1878743775042721	-0.0384001640704569	0.1368607804974239	0.089826179067758	0.7371606353556498	0.0267495718788213	0.6703564065007205	0.1212244836997566	0.047525759170728	1.4743212707112994	0.5337090917203625	0.1565255048717098	1.2162098588123469	184.66572654388997	0.010516131426095	5.4149776030933605	1080.144230232297	0.1689815521337533	3.035269341167389	39.9091732931965
31.075377993598945	51.10090129860575	845201.4314829122	0.6417070788648954	10.726740977817018	0.8452747480196972	57.53298017143067	6.157142328224814	40.62948895063019	40.16381562005666	22.144575653901335	35.388404517529345	4.438309775478245	41.32498366992666	0.0177048823512837	835709.423219188	0.0994875397237444	170.88335046698407	3.6869401260560815	5.053465521822824	0.2442754224527815	0.7614345858851195	0.3379774704336582	0.1236746151691693	0.2456081132115837	0.4628532367179174	0.1488296658652791	0.2253364583303103	0.2197662124497489	0.3215446606160424	0.2956159852925553	-0.0429577879170811	0.195208370037516	0.1703355320582722	1.0890372622905435	0.0376871139928695	1.171719767669533	0.1580835475657544	0.0686608149319433	2.178074524581087	0.8441205099061827	0.2748530140796944	1.645730577684571	5.012376450508219	0.0344292776280685	3.4957786386770184	16.14330563632438	0.2920255699316321	4.172102177394746	20.395930182778184
35.0	103.0	32803755.0	2.174357291258159	37.0	2.775473094002065	156.0	21.38550681211742	67.14025067428209	66.0	-27.0	183.0	15.42508403483805	72.14199138167757	0.126182475465816	54660795.00538179	0.2536835343726104	696.6536599086047	26.5384950889449	30.54684338022476	1.235519344474019	3.300890641515323	1.059744720594516	0.5116362812947617	0.7474819972451535	1.46275496567091	0.4898977219553936	0.6745528985270325	0.6573674555005475	0.9874183184333564	0.928020485081446	-0.1183422591472604	0.5987975716222214	0.5088396710896339	5.096746687357765	0.08683856467996	3.951194013855973	0.5196062258983445	0.168289475466032	10.19349337471553	2.889405887779404	1.09015884052746	5.992057094680557	402.087418689513	0.063793022162385	18.59138574694617	1598.967317150563	1.206933561324764	28.34999206726956	117.0961446930033
17.0	62.0	323390275.0	1.654455345813558	23.0	3.082494455490294	122.0	14.0637315659518	38.74764776839566	38.0	-39.0	161.0	9.911538204742532	42.59581994637605	0.1614834068455315	970113908.3116	0.3739361072354237	313.0236693204303	16.61776214415086	8.540950976085451	0.3167483580078226	1.668791265265401	0.6158533018385575	0.4604609502562115	0.5246355688124715	1.203981039514798	0.3357057515842065	0.7525505543446418	0.7468020691641316	0.9879046581330808	0.9356762635177056	-0.1138098194651187	0.5371456358561671	0.4479668180808719	4.044061795490801	0.1649425184866142	3.095306763855504	0.4624014091832699	0.3236222923949498	8.088123590981604	2.397320217022868	0.5711611417759894	5.913445052813658	8743.546817403989	0.049056284216927	31.40520272666225	66648.50207310573	0.5817084878504983	17.14393918141779	219.0228799057424
37.0	95.0	31623001.0	1.95274250732372	31.0	2.980455408503138	147.0	18.13764436272411	65.0956743766897	64.0	-34.0	181.0	12.89838218141934	68.91752071904995	0.282115492297192	57903444.21386719	0.298425968177375	512.1778395046634	25.37876729204218	15.78957171869145	1.023197727010034	2.277908208396582	0.9718046176391708	0.3980681519196212	0.7086965276299201	1.41930574378725	0.460159465096707	0.6867196361872394	0.6718630404199687	0.9854900836876446	0.9241098040061272	-0.0801791373656747	0.4700221242644435	0.5040676557379469	5.005024119804828	0.110191253670066	3.619992593570273	0.4038315717307544	0.2124181359879825	10.01004823960966	2.619993886725581	0.8124282065089381	5.78836478459917	402.8110543706819	0.060500308556726	20.22070382696063	1986.920096124962	0.8895724474860274	27.14403724842295	124.7404626013818
4.848620308552876	19.0315711836882	1613534.099388755	0.4370347622318354	7.54805519216889	0.7000719904879886	29.78957957416097	4.392805269401121	12.334168353637224	12.79444469505594	-7.124436124142946	36.91401569830391	3.1278105537823047	13.52382652867714	-0.0675469582030857	3632396.032214463	0.0506078194336667	152.06405251797568	4.473574659479435	6.771524368062974	-0.1742029544795555	0.6579303017119535	0.3882323921481497	0.0536583737591968	0.2064061925676407	0.3470139372941036	0.1570976945369225	0.1215837103511323	0.1143612992691223	0.1940042159702607	0.1783570656349898	-0.0157995742020281	0.0846163891518578	0.095111696242486	0.889005839919928	0.0142611527406832	0.8430362180069981	0.068668834709341	0.0263727705033119	1.7780116798398553	0.5694822806718112	0.2615406734650257	1.1162645522965984	30.469779968349496	0.0173610833466639	2.2455239949782	90.69266488420224	0.259667389447223	5.021838947366265	12.26377280701508
10.291799095523707	18.30539334679045	522981733.06838673	0.3091050595760898	4.016492865041976	0.8245889264648693	31.27178032452232	2.5100141808698613	14.26822486706386	14.28271561932896	-18.57791520192517	49.84969552644749	1.728121965628139	14.63070007333754	0.0084212521737409	537413685.9531245	0.0807180579372203	52.251830857562574	10.361972313851622	1.5700308355041792	0.0413166018015549	0.2972035461802934	0.0893365727517333	0.1072621952876599	0.0824359007523375	0.2104885564903892	0.0543862657352022	0.1598825777843824	0.15946258248833	0.1991610756472433	0.192878016480654	-0.0345986557917336	0.1240283212077256	0.0767999763310414	1.4240848112786566	0.0416406405335312	0.5536004712700116	0.1230429387825166	0.0721555198507099	2.848169622557312	0.4544496381799169	0.0966350297330067	1.1700037512581571	4802.846198648721	0.0097161330231046	6.614698573362636	39910.660024007855	0.1011097783744268	10.477225097661426	59.11864666650253
34.0	91.0	54941950.0	1.928986258184818	31.0	2.848983351119156	145.0	17.63186524286218	61.93483551856795	61.0	-49.0	194.0	12.81449171715235	65.6777793438297	0.109276821021787	194768273.8006592	0.3017139265020028	477.6468488247164	24.34151489049479	14.1999807704275	0.5636541221143752	2.227019624348505	0.982763396299306	0.3851608492676318	0.7117819166231883	1.430511575094042	0.4679208160578	0.6863523698649611	0.6711188099808827	0.9853351750999796	0.9238514487531287	-0.0732339993822845	0.4546723176556348	0.5016319501508939	4.901902814033111	0.1077472830375285	3.629477546624227	0.3969433488157717	0.2012668868159891	9.803805628066222	2.612232298840988	0.8024457551619526	5.860785566417912	768.1052838187957	0.0603050391629736	20.59407688790062	3842.93028185601	0.8533354771055124	25.8761089738557	124.2334144618042
38.0	84.0	2471360.0	1.675644477787645	24.0	3.132168759556891	122.0	14.14052287581699	61.0	61.0	10.0	112.0	9.91829893950073	63.54659656221192	0.1659436296178066	2470813.205566406	0.3671931735657227	317.1699346405229	8.210982412895593	7.145605503014871	0.1893983501563213	1.525662499457812	0.7477280237878047	0.3416896300378304	0.606554624500733	1.277709186903665	0.3716748862833044	0.7194080557315895	0.7108400276783406	0.972478342496626	0.9022085817162924	-0.0766855186476804	0.43636361191916	0.4909945902838706	2.83123893931526	0.1537699484536728	3.149956360608204	0.3695173956417345	0.2887743374977206	5.662477878630519	2.331456276586	0.5683476308114044	5.342442568812232	37.53267973856209	0.0613279080695459	20.80977401853988	224.7222222222222	0.598573198342518	9.287581699346406	121.3333333333333
11.070224407569633	26.88446949755728	17497914.637679517	0.5131973189883351	8.372122299317722	0.6945149387055691	39.447388024343	4.890834873623031	19.341090405858058	19.683334035265048	-1.5615001860119049	41.0088882103549	3.4985779172261777	20.29671359676456	-0.0393791755895365	25845308.48583034	0.0697715507582411	149.02901358356542	4.387197492039469	7.53138618993106	-0.2674938447433128	0.8105048304540979	0.1993873197061606	0.1479539697060135	0.1565477409267158	0.329450320272235	0.0989827903560337	0.1786190149998759	0.1760068632746741	0.2464101866231027	0.2318260844619495	-0.0421946272958714	0.1698845386864459	0.1213736269133817	1.024765074483713	0.0258377657145021	0.9300924089531236	0.1502606316689036	0.047231371001471	2.0495301489674254	0.7134079985421282	0.2524730375400646	1.5316963217141983	163.0180350533274	0.0145189954308503	5.602929062634429	758.493456765893	0.2591078039612729	4.670605295710329	39.23199630760821
25.21307145947505	48.23479413037208	3428682.626559345	0.8080408847215079	12.386947468993364	1.4365482527494795	65.93917652148832	7.235530172880098	37.06230182879028	37.23044959619267	8.226105062013268	57.713071459475046	5.278372125707981	38.1425344726183	-0.0020683576135709	5606505.070647873	0.1852937888033446	160.171719320154	5.759042201404059	2.9219933545225127	0.0128266513639999	0.7301057956121857	0.3918806852331429	0.1446226150309902	0.3131314079657163	0.6394977917298856	0.1863908039978631	0.35626082697218	0.3513092237438844	0.487547433494612	0.4530508785776815	-0.0377937571456651	0.1944874672309561	0.2470435270356396	1.680246538477112	0.0757072684908272	1.5411450548525996	0.1570504144394781	0.1060511754230201	3.3604930769542234	1.1285765972152677	0.2804966202113321	2.6965007959423843	39.03251969025585	0.0332132863451291	8.908641919650158	217.52386340122328	0.2837494098720115	6.357241351825635	57.6613924683453
5.839360898419311	17.641965480899753	28251968.718247764	0.3936256314013199	6.408119114649479	0.6156179854955081	28.191282756657237	3.71894310024022	11.868694900715475	12.053236883830971	-7.68894709626742	35.88022985292465	2.68430435379134	12.797398997805107	-0.0377711902430366	25865449.876325477	0.0590408353017112	109.69142963777738	4.367849192467128	5.981280600586264	-0.2555358148476857	0.5929708078569995	0.1272682876866685	0.1254692220872297	0.1062300524052572	0.2421665327616909	0.0695569184431498	0.1501360000229342	0.1489545094473042	0.1978608410133547	0.1878970670284841	-0.041206986632203	0.1439560352514304	0.0899943429349907	0.9047504951094678	0.0247364300941068	0.6913291298931857	0.1295555809607692	0.0456541402928421	1.809500990218936	0.5516652577403309	0.1800597738859169	1.2443784409762633	346.2350727402958	0.0103026083978896	5.698301673797542	2054.653079598905	0.1922446327613443	4.51045552036878	41.06202338697041
21.1205803842124	54.29261172895578	91200574.39922497	1.0806203989822574	17.551450960530993	1.7119096757602974	91.53218806846031	10.44611160158764	37.38394262991227	37.05145096053099	-35.46781193153966	127.0	7.338281034510766	39.62650794584019	0.014698908736542	152466219.0514143	0.130623875635213	345.9654066879208	23.252925495935408	16.839545835799672	0.4706442649854205	1.607381040377743	0.5814439198543665	0.2305639546810818	0.384650641225943	0.75230404578296	0.2722382607432228	0.3367223649313233	0.327106321693091	0.495349381453328	0.4691632977532514	-0.0555037050906491	0.2691060198755637	0.2461505247677455	3.384592770805484	0.0444861344928639	1.985243116175904	0.2381407205952285	0.0876986408565621	6.769185541610968	1.4333714605384986	0.5472062400580273	3.071258078765593	877.8998239972602	0.0306849527236404	10.39798394937115	3686.898275137304	0.5949991827748677	24.396952919773508	55.90136138063771
14.0	80.0	10829447.0	2.151077985203579	35.0	3.116348081674254	146.0	20.69149056223264	46.57648911046969	47.0	-55.0	201.0	14.77477782085298	53.30692925292433	0.0248219376681397	13686272.17180634	0.2626282204126615	672.2593685185773	28.32873052905341	27.00097446679036	0.3760398523201121	2.983523001534363	1.340677527647967	0.3776978063207853	0.8522837871238542	1.593752816195348	0.6015327866722571	0.6461077091557487	0.6222040365453168	0.9842575869341365	0.9190371269987252	-0.0678064675212314	0.4557282693459292	0.5078878802930743	5.283643387608316	0.0819258278455205	4.059180640219712	0.3901461654240273	0.1574000713941793	10.56728677521663	2.826930274741988	1.081050132295582	5.852466371000967	260.1603253739176	0.0682656324780681	16.30374323494647	1000.876147992653	1.158093989825335	30.12175282078194	96.69089477827342
8.162180522431502	17.260055585810594	6979022.486904001	0.3354914692142986	4.913811947193479	0.6691618033270038	27.084943475239896	2.8734768277323908	12.647900289990288	12.595423560120931	-1.82166109556628	28.906604570806177	2.0292878602378663	13.162858388334987	0.0055320047749877	6745739.693700661	0.0734124732533752	66.06283314140713	3.389937217514761	1.6989722476919138	0.002199663033271	0.3230693451489569	0.1452320820695638	0.0748502258058921	0.1169678862422604	0.2549656119714025	0.0750143821039485	0.1460344347569528	0.1443380868203247	0.1968961785196202	0.1853695978596196	-0.0166119589297949	0.0903280541438798	0.0940222572178951	0.8070019236852548	0.0310875108407843	0.6317390971981649	0.08009435881062	0.0594146135022782	1.6140038473705094	0.4726993461035318	0.1170753568046301	1.1452912568608795	81.55591392868635	0.0106967435093725	5.230373517739354	552.0106581261374	0.1221320201177965	3.53503823346417	34.24901994223427
3.673956039914032	12.796147948862112	2142414.7035363587	0.2967655217317136	4.838295219879249	0.4263702208770629	20.12206148947238	2.85477506743923	8.13401094596429	8.011915358706101	-4.791742376871292	24.91380386634367	2.054180255074869	8.890267459008378	0.0136356511778074	4279619.054513717	0.0390402838379405	88.57678590733421	3.028980898915952	3.5569103062455203	0.1178372030799901	0.4154483208462673	0.1677696124352561	0.0602037838390718	0.1117622995362664	0.2156790117748682	0.0774752680929127	0.0953109496348521	0.0924989662335988	0.1403311671228362	0.131013969062416	-0.0134625639042871	0.0745129169163259	0.0716542644447565	0.6457772389456854	0.0129754199493534	0.555432112781148	0.0633937876899286	0.02419292294829	1.2915544778913706	0.3975776396854212	0.1458044833203808	0.8351269731911046	38.64467965612554	0.0098775838961188	2.4070921401133765	156.70707822675723	0.1530704672707117	3.239695131668132	13.999667864070544
57.0	127.0	103562279.0	2.227419063581657	36.0	3.068455574352177	198.0	21.75985523476669	92.05674327454123	92.0	-20.0	218.0	15.29189984528488	96.0479899462046	-0.0350248233182808	77439514.8331164	0.2507001812906075	750.7723903914233	27.43631863104207	42.93305547796199	-0.3519503518860618	3.72297411225239	1.250107379073782	0.4968962074105408	0.8195667733954901	1.555523821257829	0.566567509861193	0.6547764550555333	0.6329293747567	0.9852706443738228	0.921820877185644	-0.1037159852579052	0.5792663726651708	0.5084203731014358	5.178613007441175	0.0767338417943409	4.177150198955728	0.4996976745535783	0.1509703758616808	10.35722601488235	2.991048492439046	1.243270372831543	6.133961784074172	746.6803848209514	0.0665134851969491	17.14966208252209	2814.360235168359	1.286092715273828	28.36575806164262	108.0320684126136
37.0	89.0	14861902.0	1.791206932740855	27.0	2.573179191215397	118.0	16.17467350553219	62.13512739765245	62.0	6.0	112.0	11.74634921036968	65.22857693360541	0.0683523368439742	34969758.16796001	0.3290688366221625	393.9931920607809	8.43833742360751	9.456837981152368	0.1124522776845332	1.830657779357489	0.8760954295237245	0.350104629150335	0.6508524768755926	1.321035883756068	0.4110149180136014	0.7103511238223281	0.6970936188505124	0.9683347798099708	0.89676137719359	-0.1133976300505188	0.4323511591786618	0.4703854578416227	2.862804961490961	0.1336577640067431	3.316166491763614	0.3706975175987055	0.2365810176488827	5.725609922981922	2.437883418012139	0.6766883022203033	5.705208901299623	211.0961923847696	0.0604340659561321	22.08224637078337	1149.437446321214	0.7065163003607312	9.668766103635845	135.5324935585457
54.0	91.0	6478446.0	1.395262642166733	19.0	3.200015817961691	124.0	11.40481325360259	71.68316831683168	72.0	25.0	99.0	8.182508454734652	73.1112335776625	0.1562453860028178	12846967.19604492	0.4347585748673877	206.7758553083031	5.574093127848375	3.525878419725287	0.2593167403028109	1.078268696765213	0.544474842366985	0.3288649392936819	0.4842466284332622	1.143094185902599	0.3061181661440765	0.7678502700102485	0.7638995071767412	0.9690512971756052	0.9051509155669012	-0.0713987261226708	0.3996344730754217	0.4321556491793623	2.332481863215262	0.2107374164914886	2.686144169254867	0.3462931415107262	0.3587533702054588	4.664963726430524	2.069580984897277	0.4056858847830495	5.470047903650263	63.74257425742574	0.0525928830506813	27.75087137426614	526.927392739274	0.4067057695868596	6.061056105610561	166.3762376237624
25.291888075985117	49.61021852137082	2500854.7893081764	0.8771070795239966	13.755069952509306	1.410010267594333	65.12246502374535	7.755336028994901	37.5371489993658	37.5	11.092045308689514	54.03041971505584	5.534875281789372	38.74583172156443	0.0447606347092601	7033654.094929246	0.1716160205375632	184.37504553534345	5.044799322968771	3.515926762651671	0.1605879515090503	0.7518009084732115	0.5498014763354874	0.0760371354615522	0.3865900627642885	0.7331006789319358	0.2442257178341831	0.3321671527772363	0.3230114521237307	0.4845494886825473	0.4455526064229382	-0.0198810331910238	0.155047550663541	0.2601076414280819	1.5678305225300813	0.0633290270597368	1.6962179655184877	0.1227791646716459	0.1058583062377152	3.135661045060163	1.1559337655639603	0.3254005962021748	2.598687434629987	30.72419130030235	0.0376790576366011	7.182764752196586	142.79743735996917	0.3352563586827513	5.76762014702388	36.23321003996266
7.061697220605841	19.974442078050767	18256021.37756349	0.3769020894070778	7.106021656466549	0.4461961371077906	28.902160870033544	3.995629818638185	12.92969095685486	12.307722327069383	-1.6562292654503878	30.558390135483933	2.9496311241300397	13.820598932802518	0.0596217086181256	26753361.405963093	0.0396242434955176	143.30629286177862	3.575053827057704	9.646304759853964	0.790338064406941	0.7555700158841631	0.1516553905211757	0.108770522684228	0.1122136687293161	0.2316462905658163	0.0743047189211796	0.1167004521497278	0.1144900487190264	0.1645822356878562	0.1551267577145986	-0.0321048966157341	0.1220430491330057	0.0816935593789961	0.7449983417117481	0.0144239854739633	0.6639263626448902	0.1125760308438321	0.0301777933223921	1.489996683423496	0.5071377154075409	0.2268063516013348	1.04685308386861	152.747769532114	0.0097194108029378	3.6693377306354473	613.1261010549996	0.2430890672051521	3.843026228403413	24.380443205384893
12.592275943396212	25.403408179309448	2409144.9025197392	0.4546359734641762	6.683755695674499	1.019720660358835	33.36204635155949	4.036082201172878	19.177663338754368	19.41687122962392	-3.514086766782249	36.87613311834174	2.8256852753243664	19.885893513041488	-0.1354482805089021	3044683.350666703	0.0839987987324333	107.71400634044444	5.36773778594349	4.135802882772767	-0.2635906843384002	0.5442839170456782	0.1835247156480065	0.1242813675746551	0.1425171195698913	0.3159323688788823	0.0974256846419413	0.1849408013366756	0.1827993234519956	0.245798548807866	0.2316857871889301	-0.0365176626412493	0.1488980921302248	0.112333346577747	1.117489797707916	0.0355833360158785	0.8286186259436852	0.129068351799014	0.0633358823808814	2.234979595415832	0.6386537497762024	0.1819521581734212	1.4442642417960403	22.535480765602674	0.0152884182607108	5.516767809127247	128.19527217955735	0.1938083997419652	5.547005963426056	37.096648738398365
8.130435638196902	20.04302069229065	20674157.448765967	0.3986889861421879	6.147727098159684	0.6184201054838089	32.812669925685	3.673793496529973	14.12259356822903	14.106700285211703	-7.259812825449534	40.07248275113453	2.598363405692826	14.874986886425532	-0.0084054234110005	40459888.1932794	0.0587306989509349	107.35018694900243	5.378760150179432	3.79823612742551	-0.0414997066004716	0.4980091839032055	0.2283440365299291	0.0729810163492495	0.1558457396876961	0.3015020597130677	0.1050050719757236	0.1331245227963597	0.1292877205830142	0.1969526792923059	0.1843460004924066	-0.0126622415244061	0.086963289409758	0.1019156063698511	1.0156330833928806	0.0195521485563066	0.7625527566822929	0.0752915318973266	0.0358622282054779	2.031266166785761	0.5375619066834794	0.1815883051082836	1.1719458767190916	230.01378079684375	0.0124889366759259	3.831110836445446	1067.0162269238344	0.1881298494767189	5.653572967172409	22.62824620033968
44.64294341726284	73.21527455170492	4721262.876660783	0.9397824542466994	15.040183963578928	1.250368904777804	86.85705658273716	8.779800410927427	58.89384976614146	58.90183963578928	31.78588683452569	55.07116974821147	6.340512639864758	59.87058933628904	0.020305559574558	3309372.152658153	0.1518671955346076	231.90478598389083	4.497446020432288	6.479550586378704	0.2813899673171046	1.1214125678803086	0.439594993800677	0.2187218953372195	0.3328460684501521	0.6803002350908826	0.2129053562335435	0.3504734503296717	0.3442346724391538	0.4869109408973217	0.4516751294601112	-0.0531123372764327	0.2693870173207489	0.2477726770323875	1.465596241839373	0.0556511747436867	1.752544474880158	0.2266562636463397	0.1005975371706622	2.931192483678746	1.2948624059986853	0.3902518904202464	2.7250077629715936	23.52383325738013	0.0383442547952797	8.852559201122329	101.42654337904132	0.4050973598428291	5.173979612154391	51.900675462997775
27.0	113.0	38717155.0	2.491995775758008	47.0	2.810522591975934	194.0	27.05761382662794	68.80160169235418	67.0	-27.0	221.0	19.49057561941911	76.48712503527625	0.2455447431801161	23926464.50042725	0.2035048510518443	1116.619900728628	27.1070922098327	76.33638351748056	3.755114039484141	5.115462962157598	1.926413259633344	0.4521076239349973	1.049436344251157	1.778215737250325	0.7934709295950552	0.5968879043083877	0.5608192677420417	0.9817944542700178	0.9108678360484012	-0.0860274959253934	0.5358479919504016	0.498876469121851	5.129169541911131	0.0521189837079451	4.676459850208893	0.4631343286255655	0.0991473599961205	10.25833908382226	3.199568515263159	1.760469055447736	6.059475493193076	532.4191598670293	0.0804501601491431	12.33486591738914	1346.795104261106	1.880209504907128	29.66288909035962	72.52976730129949
24.673686691810342	47.24975080818965	580487.5453259698	0.8207783531465389	11.041285021551724	1.6236528618777224	64.69558189655172	7.004694625309714	36.21209408202088	36.54128502155172	13.969558189655173	50.72602370689655	4.830917531958995	37.29100838179158	0.0287800840810009	1251277.680443783	0.1916171708186625	160.81210924324142	2.843488793602553	2.197174258983859	0.0393031609112236	0.6000570432774082	0.5346055548556902	0.030819550710854	0.3729257600174511	0.7181246757308002	0.2456613608244374	0.3384202125056001	0.3296256496804492	0.4794599037241605	0.4393135075113349	-0.0264357495110452	0.1871066672594631	0.2503860667748796	1.1842042498827834	0.0802664492582794	1.5605019095938977	0.1257871908846098	0.1303990702852098	2.368408499765568	1.0539811181238183	0.2836656495332745	2.3456461403677573	8.891486898541864	0.044287198791911	5.815119893473458	35.83890781891505	0.2998032098228527	3.262523362666212	28.573044346625224
11.263774795945867	32.8156732872927	30432553.40757673	0.7003081915760379	11.372688547390348	0.9672903302626564	56.919590452961366	6.725374815255826	21.67114357075283	21.4154945258225	-14.161954694729536	71.0815451476909	4.784289326067708	23.278928877115835	0.0639953823967324	50944916.08322545	0.0901639077753117	211.6001938082562	9.021797884112976	9.027796505540987	0.38296844606677	0.997433505048745	0.362797233996939	0.1526434211965825	0.2503481438508082	0.4907878222526285	0.1683609734734003	0.2253420719694632	0.2193464836788396	0.3290549067444137	0.309507125896532	-0.0347691455792469	0.1776209899861202	0.166271521319684	1.7033911672377873	0.0308716818134051	1.29529296828325	0.1544416540554569	0.0558735068989091	3.4067823344755737	0.9376503232736264	0.3400576847614209	2.0049104579072017	408.2169619949186	0.0206652791500064	6.522047342755279	1737.461763127236	0.3649289951679677	9.550574024113924	42.47285326029128
57.0	117.0	212650188.0	2.04007107106801	32.0	3.670334547142278	177.0	18.92840900086426	87.76331360946746	89.0	-50.0	227.0	13.33181582444474	90.98456838845468	-0.2968676215793945	418701470.8259504	0.2866952813296243	575.7924691196497	36.96935915963567	26.87580937152618	-1.11526774772618	2.778425801842872	0.9247780846479688	0.4978013346459665	0.6742321741877416	1.393447221441946	0.4537824953252645	0.7013618558587027	0.6877754465886683	0.9910322906849068	0.940556188056782	-0.1254526048631383	0.5801733680657304	0.4848367653682944	6.042008850569852	0.1059402805045772	3.718072022097109	0.5272477403437704	0.2074456081050799	12.0840177011397	2.764195519398492	0.9258009716227102	6.11648871745585	1482.796870133915	0.0577233287968668	22.49298701176206	7364.628386795391	1.005446061782426	37.38154001868577	151.0815945188415
7.300000000000011	100.0	11182580.0	2.631295797140505	50.0	3.155050952743468	186.0	29.33166002844289	53.85746951219512	54.0	-80.0	266.0	20.46498526096248	65.28134468142207	0.0151438084989335	6112266.939382207	0.1898350939730815	1361.026941157607	43.63888260540642	110.0189027673904	0.2157679535681406	5.888234580470805	2.983247561570493	0.3275199803885165	1.32865417812201	2.05614740542417	1.200609184518576	0.5423301399404367	0.4911282624098358	0.9804933450870672	0.9061815543524384	-0.0443167544292475	0.4277799412879769	0.4638188750020415	6.550700497362768	0.0392899255720568	5.123226568204852	0.3480231622213222	0.0741761321563329	13.10140099472554	3.317330849156638	2.217870535510324	5.888390285472271	246.6989329268293	0.0940163616337001	8.52777132287329	498.1272865853659	2.253833632324509	46.80335365853659	47.03963414634146
13.773538123327098	26.06446605526142	2749572.962843706	0.4309998491685691	6.966446479665042	0.6906401378671102	32.090072495993425	3.8767026800732	20.102010431079968	20.37033789509897	3.059979107057452	29.03009338893597	2.864590368143665	20.683983284552795	-0.0652867162344207	3545156.4048735444	0.0852689893219622	90.63893833974304	3.3870467198594985	2.4521637346155125	-0.0835935456151695	0.4800474166062805	0.1597700495501494	0.1223656599606959	0.1362168131112975	0.2948229745453762	0.0810031535364148	0.185764374474017	0.1842469170882364	0.2448030582119387	0.2293366790533966	-0.037693797642267	0.1458833246625297	0.1161060047860578	0.8943880070134734	0.0365701171887804	0.7823984748340505	0.1260062235031914	0.0594400396965501	1.7887760140269464	0.6095525846168035	0.1599543665391075	1.4014158022823864	27.02208538057024	0.0159751250913371	5.242565922239277	140.32873303742264	0.1685168522656959	3.6896689422638658	36.09956791008422
32.5	54.5	295264792.48054934	0.82856126948328	11.020573526585832	1.964565017864454	79.27369120755583	6.920915724029063	43.93009227648575	44.45885294682833	-2.841647149253364	82.1153383568092	4.6840681690066335	44.843778873748846	-0.2681384155093568	275954720.14516675	0.1931036903856661	162.22710130621985	12.376554166801313	6.398316801494707	-0.7048933372550304	0.8842666733219839	0.2976488178768127	0.2479397383177679	0.2552921928039705	0.5930904941346069	0.1642645916494387	0.3792528504459991	0.3765886896814019	0.4952016198667852	0.4715152978651486	-0.0674490481896687	0.2881816184039661	0.2197397261352325	2.4642467359597315	0.0901082466269844	1.5307530517392502	0.2794300833477233	0.1765108814821886	4.928493471919463	1.194569849955029	0.2954788727996991	2.9081469318419924	1802.6958847591768	0.0246727381460429	15.11551522175778	14174.210123718149	0.3016754476673284	12.652407709780563	113.38322364880548
23.119328742095647	41.26121615146872	12392022.172077956	0.6261051175031	9.514637202714727	1.0009101589454332	58.26226128986401	5.666155220303822	32.256962343666665	32.263477546636345	6.228686547989493	52.03357474187451	4.036170682294036	33.03554917390424	-0.0067267662228093	10358294.22908808	0.1054860995703639	151.51046704589987	5.784763847646183	4.558584147006511	0.033290188837295	0.7076011003392035	0.3373601364862095	0.1195078458716012	0.2398644976919675	0.4749512442115571	0.1575888504363194	0.2283163531885968	0.2230979163692175	0.3269138737152677	0.3048447479771763	-0.0235950993166757	0.1434304183583673	0.1667842384470479	1.3671192937861034	0.038079863061734	1.1934335476949618	0.122434673663993	0.0662397079895187	2.734238587572207	0.8560044145777809	0.2612403092063532	1.9108729743550217	83.25648417462156	0.0215553952076116	6.185147117378773	392.8018876483618	0.2688815941101445	6.137934949552888	39.45827342884689
51.0	99.0	23956153.0	1.712008015013137	24.0	3.089226683454389	141.0	14.66829637118263	74.90305741983595	75.0	15.0	126.0	10.34929530998739	77.16733869051521	-0.0234741491703729	32010928.82300779	0.3540517614074527	344.3301497374438	12.18973104992004	10.25516519275405	-0.1449771662045726	1.830850085956044	0.6322656551190659	0.4863361659169455	0.5368400181086044	1.202406058749451	0.3348177490136494	0.7471599850097035	0.741122554646744	0.9833231397565272	0.9249971562277162	-0.1326427177563867	0.5704759272150406	0.4564052185623473	3.448143513470376	0.151868547042352	3.16814950388961	0.4955712246245474	0.2445168416448333	6.896287026940753	2.461966988199459	0.6157789352687775	5.914066464472183	208.5495898583147	0.05183932136672	27.59590791922335	1424.350236142182	0.6290775591924855	12.98806860551827	185.6751180710912
1.3964480963917985	3.0296876044457903	1733318.1130192643	0.0606820082672725	0.8887203728479929	0.1921860734542087	4.405760082567454	0.5208126963704545	2.2098404295352867	2.230715113484801	-1.485493929413458	5.891254011980913	0.3673874848961556	2.3168556661873363	-0.0194175936050651	2429940.820825881	0.0152634502671597	12.233144114455143	0.9269498559344777	0.6174226430759676	-0.0423901461680378	0.0632593174442893	0.0194038132559247	0.0192499382471259	0.0168304612749038	0.0420732087404534	0.0118394078277221	0.0303960564792674	0.0302881431675727	0.0380259409523296	0.0362961276780736	-0.0061379086789801	0.0227669121713572	0.0152183141183093	0.1793653840375399	0.0078719596293111	0.1080234721257096	0.0205509817926252	0.013680310884687	0.3587307680750797	0.0878828299083229	0.0206657826750535	0.2232990019859682	23.244910241905025	0.001844454057118	1.2789259046853776	181.92341426997092	0.0227063042149548	0.9524532679482154	8.967980122336884
17.920820709084147	33.341811513315264	484348.87747833953	0.5600760069897778	7.915995588157126	1.048020339995425	41.909397756870256	4.799484304906432	25.67718557990549	25.902567373624624	8.976744804124808	32.93265295274545	3.299828657626747	26.401087128720004	-0.0386220216542636	635779.0359973537	0.1214080227634506	113.16464616797838	3.080027339469238	1.9986583081348988	0.0106796032140661	0.472899282832929	0.3274915672242706	0.0599920045480253	0.2414631250156339	0.4586226858925739	0.1465795274960603	0.2262269730940333	0.2211917492758717	0.3214826639543065	0.295332918339345	-0.0222050967041061	0.1357876963971964	0.1728304130511134	0.991171376194688	0.0466500727691894	1.0686576005465582	0.0998070906619036	0.0711566353211842	1.982342752389376	0.7454110074851985	0.2000977125142999	1.643037594409221	6.817520255446752	0.0297991975163486	4.01386840840138	27.947133848092303	0.2058800390277272	3.5316460390837268	22.757047132957524
2.751617976730045	7.643269735294251	489275.07351211365	0.1765330845364463	2.5746813809268034	0.3769252620663002	13.944734517399212	1.542014693697562	5.19249856877615	5.152136556738833	-1.3529247255503416	15.297659242949551	1.0771848805073785	5.562144062424898	0.0226861286847877	1496017.2502721087	0.0351318296160129	38.92246428483112	1.2221528869877087	0.9763081342060096	0.0457402225868823	0.1658178105667922	0.0999960546146325	0.0240980825674739	0.0705449665297454	0.1418291148607497	0.0475843535556002	0.0692079848976889	0.0676553246541714	0.0978607738130011	0.0913571811491266	-0.0063354787458454	0.037725523549604	0.0486969748190034	0.3436665363167187	0.0141077406190505	0.3340248836796434	0.030693394657925	0.0256658684825207	0.6873330726334371	0.2357002568245057	0.0664534662953561	0.5413148738628542	9.523016508255262	0.0068457348965396	1.7990306860500502	50.82350365084365	0.0704969400485753	1.3598483071218213	9.397077957020974
50.0	106.0	64079927.0	1.926951724223857	30.0	2.999763697439412	166.0	17.45442525434086	77.90729762878169	78.0	-7.0	173.0	12.33168025072586	80.92874062328924	-0.0792853154644215	91525812.76012012	0.3064448631737433	479.9140350520549	21.44148067554073	15.42149337056528	-0.1581854339225607	2.293797163379179	0.950457770444019	0.4135077949230947	0.6968462575833176	1.40773686171003	0.4539443552814319	0.6911875492028815	0.6768492762612002	0.985801310940047	0.9253243011684464	-0.086065106992849	0.4875415621173627	0.4994152467015683	4.594079588710103	0.1101029328660316	3.627812400568599	0.4160655484270972	0.193919847805168	9.188159177420204	2.638393277899295	0.8110637334557993	5.871619688645547	595.6060915780866	0.0608755203984144	20.18338461546175	2998.256541291905	0.8474042486138866	22.31183565004088	132.9936631234669
17.183737161503217	49.36747432300643	77286671.61755228	1.0410195109892542	17.183737161503217	1.3954793811606954	83.8975770309807	9.96661474384116	32.8344703687673	32.36747432300643	-20.8885830995418	104.7861601305225	7.190651895098173	35.07614540524351	0.091980847204679	67264381.90286466	0.1356380708996292	304.4313033520766	13.176695569883671	14.185495061325518	0.5613480921437605	1.592643063677671	0.4009881316740015	0.2986373496150528	0.3140941845451064	0.6637300897309715	0.200529149973317	0.3568279561809544	0.3516300111664679	0.4951963089197956	0.4693692884126668	-0.0820111711626357	0.342464172920923	0.2437109720184655	2.537527061671574	0.0502888453220592	1.8719744010230264	0.3010077113761757	0.0983739935000422	5.075054123343146	1.4341611818880171	0.4984077988379181	3.083099287661219	907.323903288158	0.0286511061871067	11.367731917682882	4288.343510964942	0.5291275621761365	13.777485705234518	83.57131833197072
7.769643565291285	22.484741761873288	5783814.873699368	0.4525951698514848	8.009201208573318	0.5635909484742501	34.92748166682403	4.610656744217103	15.324204669140816	15.422945582727476	-3.992687187234444	38.92016885405848	3.3403507947588422	16.40289961551851	-0.0135981682408755	7148574.901880627	0.0484701140410926	165.14281295575316	4.824689065214763	9.090559617541295	-0.0903289868602064	0.7962532243667653	0.2992144818610088	0.086464458581108	0.1812054129963391	0.3269288388629281	0.1296442562244615	0.1263984723225313	0.1210093696724202	0.1962364947285943	0.1825220546669606	-0.0186279902003289	0.1063603176520078	0.1018124883065446	0.9607152801215708	0.0140623109819672	0.8568167711353502	0.0907473046070887	0.0258952215405688	1.9214305602431403	0.598656717557472	0.2738669265569435	1.179544978288264	70.64276701087158	0.0151541776953801	2.7562843360633345	209.92949271754412	0.2808916772092789	5.238548259365645	16.362422039658632
20.22149496007332	38.25627263603439	2078292.490967408	0.6231553938328936	9.992952829777012	0.9242767135388495	51.13723436750012	5.6896502136913325	29.45993470633668	29.75203997032771	7.623925470175007	43.51330889732511	4.140696376792082	30.323618635342267	-0.0212206292590619	3496268.7348439186	0.1053053058719945	150.8081663115654	4.610329769952592	4.329251245233304	0.0305151253147659	0.6700303160991687	0.3539166109696223	0.0968539276617903	0.2495020565483801	0.4747817165905871	0.1560077767075653	0.2247602067744848	0.2190007091649412	0.3255121420748508	0.3014983510374677	-0.0222276063065974	0.1353808314486934	0.1695421241140291	1.216594352212766	0.0397424967711201	1.164894529822428	0.1087754823152539	0.0742710825606321	2.433188704425531	0.8252117795167244	0.2559867317671978	1.7973752681325763	17.037553962902418	0.0246717883227374	5.623768514422644	79.01675217166718	0.2760069547371044	5.1723877425354265	28.16348345378837
5.354724508448018	20.474889019990904	6978691.974462742	0.460123897536174	8.12672272889929	0.563780879147943	35.41552632087973	4.692446635201639	12.722422805870025	12.483005309631803	-5.943516494675876	41.3590428155556	3.3798714582354386	13.99183457257076	0.0378628452764046	3667929.317758632	0.0466330120675086	169.07253907063372	4.214787324914857	9.722109794500795	0.3335462875046392	0.8287328128359123	0.2387613327843448	0.1100505896334353	0.1595972539527538	0.3052257700739251	0.1085416333613834	0.1321585263566391	0.1280632168039895	0.1972207993298076	0.1848589604105744	-0.0259825754750974	0.1276330427218833	0.1016273323229494	0.8983360292636743	0.0146610752953014	0.8396574140909847	0.1110932094200322	0.0273123860521398	1.7966720585273486	0.6110489134374213	0.2668735364050644	1.2196459459802091	94.17260584087109	0.0133657152294043	3.519392541124006	329.5340375520521	0.2878720496904979	4.5900948195801545	22.40793311675126
28.804336640940832	50.24672179345829	1955912.081808159	0.8116665759188528	10.701084160235208	1.597354134419732	66.80975744211688	6.729217982412722	39.67866500168999	39.90758912164645	13.815178243292907	52.99457919882396	4.626957169482491	40.595370874387854	0.0534285447739006	2984484.988110593	0.1910090532449322	147.24814436649723	5.268566959041145	2.947312223103144	0.0315402595536728	0.6857787513836864	0.3996636796803899	0.134941657447317	0.3115413039716659	0.6581887660733465	0.1997859326847043	0.3583006320056399	0.3530335572049395	0.4875863269992398	0.4539397490727422	-0.0302109481435832	0.1951132518877303	0.2401934394781397	1.601566170454325	0.0803452766001285	1.5479344157820214	0.1549803502485788	0.133366922962825	3.20313234090865	1.125249955954721	0.271360607766019	2.672446862667776	18.17168378753353	0.0307634020143802	11.107647123997392	115.0794403654912	0.281681785447666	5.784810860309479	59.642802329678666
4.182086602051749	18.0516729475322	2224601.4043881805	0.4758248739367101	7.507163470814497	0.73467518564181	30.693537892502796	4.346286468676081	10.936698358611002	10.716823277790782	-7.607836919173895	38.30137481167669	3.1214868895918038	12.203589413281591	0.0269203638379782	7904553.817135278	0.0778260812036927	117.09258191652437	3.584064623110974	2.88296999289382	0.1008364137745902	0.4933065624295241	0.2769471288093471	0.0695130339108187	0.1898258750991161	0.3723852182786619	0.1288095138316159	0.1683941693146441	0.1637550660714861	0.2447914734025597	0.2276887355987549	-0.013559417803993	0.0893879695011204	0.1247425993403082	0.9303804533199888	0.0283111088748321	0.900744510605192	0.0748974459640275	0.0564709759048325	1.8607609066399775	0.6292853531331858	0.1925634228097178	1.407856471540547	58.11405223625172	0.0156424859624046	4.96625433907497	292.12261513517484	0.206207786397833	3.970852213219413	26.353085720140708
2.551132668189886	8.234000327698421	3903957.020887611	0.1677012840953328	3.0914449235484898	0.1977659610119797	13.038936250005468	1.770003094125553	5.237382209003068	5.061832771341478	-1.727153226970361	14.76608947697583	1.287556060551052	5.676973646793097	0.0205265907679697	4825142.191953989	0.016048571551388	66.60936087363714	1.757128602294381	3.820098347921832	0.2270911529081334	0.3060672737178077	0.1077147699925532	0.0339134635490612	0.0646713687595154	0.1175871093968875	0.0472394216398	0.0452774933947765	0.0433261464442228	0.0702108610275365	0.0654571299203749	-0.0072153744055984	0.0398233708495631	0.0358537868953316	0.3466359766714671	0.004774108537321	0.3102674937541014	0.0348711305587626	0.0093333537876188	0.6932719533429342	0.2182545196136432	0.1034455109275902	0.4336978690754433	42.20019143277252	0.0049479719137322	1.1640350581921586	137.59416873351174	0.1122337405198907	1.9194102712509495	6.677028065879742
7.7788085397298845	13.05039622214057	1031616.072731319	0.1883547649255385	2.795572350667201	0.3220006818959032	16.805695448108466	1.644361451329612	10.387153313970057	10.397550619489856	4.721382066375114	12.084313381733352	1.1705925148869565	10.58980651142742	0.0069496279494424	2507752.1677691247	0.0396304085179342	38.19511493423011	0.928507150921949	0.7826331316422873	0.0140111127414403	0.1679280597230026	0.1071590322437196	0.0237428593607034	0.0784284048539474	0.1538007964780431	0.0490132577834881	0.0764214300302441	0.0747651423981123	0.1077210514832081	0.0994774524611494	-0.0067373559015679	0.038254191956874	0.0557476830480917	0.3160659880726948	0.0155104828332627	0.3619288745634247	0.0301659830994607	0.0283485622275072	0.6321319761453899	0.2550746927486224	0.0687717729916805	0.5878951582656532	8.077367981282265	0.0082011370095453	1.7933604011152124	40.52885498505989	0.0699342250735514	1.060967916384868	9.60175537712371
10.940296820761716	37.39571462564724	1848116841.368396	0.8018021240658287	13.880565154394224	1.0474809113023946	66.45033348731491	8.307341789970897	24.250898709652773	24.49801266126268	-32.672975585788855	99.12330907310378	5.815793743897047	26.412054303437383	-0.0041812374873422	3521637761.104952	0.0735896029269629	327.441095049797	18.28529390799672	24.115171521535206	0.0520456197529496	1.6343462669618611	0.5076467915623367	0.1741303747963569	0.303577692836308	0.5585336333617995	0.2287813487665367	0.2106156638489883	0.2014881897651625	0.3303699013507306	0.3124351767603354	-0.0346892610878405	0.2037908892827749	0.1684441860469939	2.448730962313223	0.0201439500653196	1.5068064584065912	0.1764046818503354	0.0372624262864961	4.897461924626449	1.0614980810551362	0.5354982646310493	2.111814093289921	19574.767276933264	0.0219532579784237	5.761342196880702	64983.136270510826	0.5514787742734012	18.70220488216269	35.38036309713724
41.0	106.0	11658860.0	2.10790964391719	36.0	2.615594058360088	158.0	20.56601094578128	73.152977412731	73.0	3.0	155.0	15.05184557306787	77.3630471721597	0.1629196867130969	36991832.16796875	0.2599322634914343	633.6829634142742	11.19679643289599	22.22530482424191	0.8311043331739836	2.855472730691131	1.328336836464889	0.3626349199665786	0.85321943072483	1.56863754950982	0.5769586542528178	0.6451415887874165	0.6207017787633744	0.97485853164935	0.8996934351491644	-0.0770200052810572	0.4580460894683907	0.5063019231036902	3.287838126062547	0.0820746973406243	3.960113634132468	0.3786832579906514	0.1508517674305502	6.575676252125094	2.779670039987969	1.045952391789005	5.751657690051442	135.7043121149897	0.0696634045764834	17.40270440065945	506.3480492813142	1.109709742841603	13.07392197125257	88.00410677618069
55.0	100.0	6615112.0	1.638007411365834	23.0	2.920788157004478	136.0	13.81804729283096	78.15891472868218	78.0	26.0	110.0	9.791484814801535	80.0624271931723	-0.0667172656433088	12945954.02832228	0.3730920617751337	301.1762964966048	6.619613769953549	5.886436068768357	-0.1756758318371902	1.426085169274992	0.850700606611209	0.2531017199210746	0.6522194755290877	1.356150834073137	0.4191467453301985	0.705724254809661	0.6937383753436681	0.9690281715473924	0.8959334812990492	-0.0463386758692287	0.3376947586445392	0.4903181141495629	2.544522678026041	0.1449746436469347	3.194943265772798	0.2775244630156491	0.2415376367733493	5.089045356052083	2.285137090073921	0.5691964439715503	5.454129312393402	63.18604651162791	0.0612267892554534	20.85041088275945	385.031007751938	0.5710706988762695	7.5484496124031	115.0833333333333
16.629127579449186	32.89506809930149	3045270.705935111	0.5865885592847971	8.607923723867621	1.2279488464978248	46.85704675721999	5.147432463408936	24.255117624400523	23.938695270216304	2.250843178090254	44.60620357912975	3.622055130672407	25.120581478706143	0.0332313365585245	1486087.7901150093	0.1161975526511721	128.16725938170777	4.553519860600459	3.926727605469541	0.252878809901615	0.618349453746393	0.232640225811834	0.1476074940635772	0.1894970474571086	0.4189382519503771	0.122162795649252	0.2454572075651356	0.2428948134604685	0.3276084130233152	0.3078173187047253	-0.0366526105977553	0.1760415038798148	0.1547209990284188	1.207623570289419	0.051553707201042	1.0641204563472668	0.156087494413882	0.0940176274895795	2.415247140578837	0.8107895882939787	0.2127474198895567	1.9108327214487364	28.975920162405128	0.0182370154470181	8.989827035351015	183.9523079030644	0.235216770759619	4.885099554840815	51.671260745292365
18.5	48.70685591117354	115248980.40112989	1.0288133488456677	15.471237274115694	2.7369259122695304	91.41922865233047	9.527798903387428	33.57748043678909	33.73561863705785	-42.931440888264575	134.35066954059505	6.563161494041476	35.807388772061095	-0.2310299258041556	269279481.87138385	0.1437348804894107	309.2072686394338	22.55150057350696	16.05318406695612	-0.6313753994634079	1.301448544515624	0.7056773799029392	0.1464473118034988	0.4282955824527508	0.8070836602649445	0.3315887217806341	0.3240295350587267	0.3121738075431223	0.4944353915592177	0.4659788722931605	-0.0247927722580701	0.1813852167072695	0.2518394058997929	3.3387158252667195	0.046224868224472	1.9724919301502328	0.1844732244729262	0.092997522164118	6.677431650533439	1.3542528346093152	0.5017814811046406	2.9214846565818853	1468.6607333751515	0.0326676155445701	8.830686127642362	6467.841971153481	0.5354565800279667	23.315354458965828	51.698351204077525
15.461996395932555	45.52799588106578	2817827.9721971946	1.0299561513856623	15.500000000000002	1.90211415243868	63.59399536619901	9.562848367256429	30.15118633297687	30.405328871154595	-18.11333504955593	81.70733041575494	6.50858223941586	32.62993992551114	-0.2146662785778366	4628185.486904733	0.1440012010075233	306.03526155777195	12.54177748713876	13.01625380824344	-0.8522785446612147	1.2666638483684838	0.6752940961749918	0.1492540710399285	0.425367716404644	0.7995641326723117	0.3086693374217214	0.3235552892089031	0.3118260846843402	0.4883834067825114	0.4520650221087007	-0.026704455997064	0.2002370874053311	0.2544469638518952	2.4750976558991007	0.0484213358570989	1.9424714349805887	0.1734243996867401	0.0854775898785652	4.950195311798201	1.3382826873270308	0.4854894861358688	2.797315726078607	49.46479335632105	0.0354280404548874	7.849475749075012	200.77915291168785	0.5340676936054384	12.743348286906985	40.94456652170001
16.965092475780153	53.97506605412868	2778130.4515365027	1.1647971107854975	18.49002642165147	2.2765855508162094	81.18766513532171	11.865197324653495	36.02714210531927	36.98503963247721	-24.724405512841876	105.91207064816358	7.892469837174408	39.36495699404132	-0.3075848760951563	8393611.451057207	0.121069495605542	495.8662709370197	17.803720865584886	41.62272333740307	-2.7521996159730557	1.92019098267584	1.3185092061993655	0.0929755287289986	0.5921393339529395	0.9743612221500484	0.5965867626016618	0.2896109003913095	0.2693009470144396	0.4881068425835396	0.4508737575737556	-0.0266589525838119	0.2146172623092232	0.2403309479217745	2.898452808597563	0.0331989836569465	2.2305869571934087	0.1893930111330699	0.0667339483491321	5.796905617195126	1.4499868734901975	0.8096750472188015	2.724001806286401	44.53063363746888	0.0497108802346977	4.643118000827768	108.42149503580644	0.8439162655634531	19.219769597088163	20.074278441331032
53.0	99.0	1924495.0	1.611130797349483	27.25	2.497432034652047	128.0	14.68662109375	75.484375	74.0	32.0	96.0	10.9855845917622	77.55028610521047	0.1787568576756221	1677413.992156982	0.3763671875	316.1560058593751	6.182463848472782	5.554034159984779	0.4512336995116595	1.39916685847831	0.81784985011613	0.2670394549270701	0.6345914602233543	1.320298861620473	0.4030808337688204	0.7124866162104136	0.7010301088776004	0.9701050789129628	0.8985437145797424	-0.0748932464578544	0.4305117652846819	0.4814249341897625	2.456912468582337	0.1566156816146308	3.094285612538459	0.315691992786042	0.2725550942905046	4.913824937164675	2.242060734602084	0.5542541771486101	4.85029513680888	27.54375	0.08607421875	11.51	120.4375	0.55484375	6.99375	68.5125
9.62800650862841	20.732374753687232	2426912.3798635574	0.3866982312104539	5.999456619095957	1.003847912520938	29.052358631396668	3.567030595577454	14.607167934927148	14.263887561951387	-10.794048187735116	39.84640681913178	2.4879366610972515	15.370245976977182	-0.0270260452508209	2268194.3247473584	0.0618929452908551	109.2164202813116	7.449702228354876	5.3416280195584775	-0.004005792706444	0.4800892153378734	0.1609253459956711	0.0930500892721332	0.1198088543162536	0.2612695749067523	0.0852158719804545	0.1460220764273098	0.1440506541744997	0.1975857455257837	0.1873906387502801	-0.0296777305557962	0.1164932576882219	0.0914928139177302	1.1807326614704177	0.0275981594835259	0.6685144321581908	0.1052404522657772	0.0452070094206201	2.3614653229408358	0.5099571621061318	0.1602536403333861	1.1707466513877909	23.01211937232559	0.0115529718116812	5.11712271219619	131.57050019624313	0.19235183672925	7.71037771605598	29.50530604414104
6.511482356519508	20.76021963909631	9160029.45167379	0.5001865138742456	7.593230252374507	1.0924224885085678	36.541829818872245	4.57675946999903	13.459115392862063	13.505471775500515	-14.98040522168986	51.5222350405621	3.140456095337423	14.739064069636356	-0.066884411709937	11479947.799435046	0.0744400967614326	140.93646791006188	7.250189016506582	7.477850692084794	-0.2968406182286419	0.6219140210388964	0.2842969888065003	0.0911291901637687	0.1936770338941674	0.3762001795054015	0.1317613424025526	0.1668636622474056	0.1621489618779122	0.2459942575834006	0.2302210298382926	-0.0165595537773085	0.1090226564744452	0.1270951104639503	1.28604836687092	0.0257579807538921	0.9421052900975706	0.1113215088049596	0.04412707231957	2.572096733741841	0.6641694976600466	0.2265527524613492	1.455387960467811	168.7807098425633	0.0152304062850173	4.974369005756546	824.5691551952834	0.2465058385835607	7.511348190394193	29.70333665240065
27.0	79.0	419511124.0	1.856058268451731	27.0	3.56709768824571	142.0	16.33623077531125	51.70838117106774	51.0	-96.0	238.0	11.29340389571562	55.74383122332762	0.1706363096830786	500875580.4725189	0.3261468455750234	433.6180361224023	43.22488730738034	13.75709333551696	0.8344400864789345	1.986819506215262	0.9282020366031816	0.3605326136310551	0.6856268274763645	1.401224254813575	0.4506261935269344	0.6948244227123644	0.6812875501326195	0.9909881022107024	0.9394666722930304	-0.0691117337856871	0.4329260823186296	0.4986439807200428	6.554387218163496	0.1237550415498626	3.495409281081432	0.3872580974836208	0.2009063246697648	13.10877443632699	2.520028061229396	0.7287553857046111	5.776662650777808	7914.668841894744	0.0586250053101347	21.93470423566059	44031.45488685605	0.7773325287052364	44.19011147735269	153.3450390726269
65.0	103.0	16871777.0	1.485113011415942	20.0	3.216253793133205	146.0	11.94050930871823	83.24385072094995	82.0	41.0	105.0	8.384907800853824	84.58795253058422	0.3142226041659219	17079555.85690133	0.4199073984148668	225.583030464569	7.618465397588742	4.573238895341115	0.1109814948272383	1.183236680734309	0.4874549839383804	0.4098533505951937	0.4359227202304273	1.062611662739449	0.2786116212051902	0.7905569638620408	0.7871918662555816	0.9816712913037746	0.9285681443374464	-0.1450506615802173	0.4820454746024633	0.3914967522040475	2.728027751254892	0.2243184087642638	2.619944423974917	0.4970242586659291	0.3717219763291331	5.456055502509785	2.07761308376895	0.4176729161681725	5.69014893915535	115.1747243426633	0.0488442427237757	33.34705307253527	990.1416454622562	0.460800796523268	8.54877014418999	204.6039016115352
36.0	95.0	276459939.0	1.98026050162065	31.0	2.943674826908543	176.0	18.28286234530147	64.63088422662024	64.0	-25.0	201.0	13.11602552238708	68.53107269635386	0.1941094086154842	273355164.2944336	0.293282850828423	519.3567289981484	16.77496788673893	20.70153654549021	0.7657099356613735	2.65147723224064	0.819760579125215	0.5268290582731067	0.6375619195613852	1.338305109192019	0.4071783927480458	0.7102592361287923	0.6994163084056773	0.9901849426545838	0.937875687713148	-0.1289836305295565	0.609823596545683	0.4905048059131233	4.039388349534862	0.1090761607381004	3.631784645202171	0.5287187863803213	0.213302039074393	8.078776699069724	2.740828244131927	0.8678094528414644	6.006875295666741	3439.121702199949	0.0584238801019272	21.91563361247461	17264.09501401512	0.9164965102728372	17.75443812112461	163.5529261870381
70.0	119.0	3242502.0	1.744525451466903	23.0	3.210423381923632	142.0	14.66465131344002	94.76657060518733	95.0	37.0	105.0	9.77266479104842	96.66636523189943	-0.2184678799771297	5237165.6772995	0.3537194063566676	363.6832628790206	10.87268172156306	8.219092479643882	0.0698847807942054	1.692885743105332	1.025588576520402	0.2490660211632926	0.7155056721267663	1.416065404555098	0.4966898247117388	0.6880023198975009	0.6729370637968619	0.9638697532759776	0.8876944240658305	-0.0867689613049728	0.4684426874973248	0.4979049578540216	3.271725001931924	0.1362881307315886	3.355767737587839	0.3428128042399298	0.2664620436652966	6.54345000386385	2.37335890294718	0.6796185799064337	4.92877103723525	32.68299711815562	0.0941873115796991	10.38757900156965	122.7406340057637	0.6674418025230673	11.4985590778098	52.99423631123919
17.526078666945256	46.18405244463017	2401768.001488717	1.0015217890121773	15.499999999999996	1.8264128330039016	66.47392133305473	9.259957810376656	31.74960069041496	32.18405244463017	-6.711933242791476	73.18585457584621	6.445989674925426	33.99387272794119	-0.1322311448423346	3390787.2432857533	0.1456280739086058	286.4418234383384	9.144830466943397	13.77697981716368	-0.5597893407853194	1.2305276483178538	0.6626058595234583	0.1497471106022675	0.4141364035313074	0.7746966321022549	0.3002044105444472	0.3281862113133882	0.3171906156826463	0.4869563393531658	0.4505693938671877	-0.0411258790249164	0.2227510336858471	0.2507704759770546	1.9809278694998875	0.0503016212030669	1.8743623598105568	0.1847515642705272	0.0929046014115767	3.961855738999775	1.3098865563481974	0.4732833769603279	2.792266600383908	35.71082646939969	0.0369813248749043	7.814336406508895	146.44977218573024	0.5101568626925944	10.0955690502776	40.91429166187967
5.986931059114768	61.68225466085752	14054264.229351262	1.4294292713561276	28.66471816739281	1.5381300141558691	99.8352818326072	17.194316715846586	33.47227168064639	33.52338199128628	-38.93569952396274	138.77098135656993	11.93405007190723	39.958294400413166	-0.0135381832676651	10776229.004701111	0.0808336664199722	947.0518229022704	21.16133206644401	75.65855556755899	0.2187459696403167	3.4913057798610674	2.550044601845678	0.0777742256550593	0.8761375966524927	1.1968264636823285	1.0017191265911278	0.2405923166683493	0.2065968268732544	0.4839816887504677	0.4406679238576156	-0.0083754730577433	0.1313963448903554	0.2014404064035245	3.2317429593419327	0.0139782732586818	2.8169171901493355	0.0888034936168152	0.0282456548786237	6.463485918683868	1.7198883428716696	1.5103375954266864	2.943301515042338	229.79970612021484	0.0538304816190634	3.4687305611142083	346.55251237727964	1.549489981750947	22.912323034152827	16.98519876526114
6.256548734185531	19.92441741003981	774068.903961008	0.4427324364773005	6.703855906039385	0.814001229749756	29.58999960586992	4.30539159620343	12.99150149947059	13.137942903687744	-8.387834517913202	37.97783412378312	2.888795957215415	14.20345433207705	-0.0660221324758309	1888607.3709158413	0.0521981746962491	160.83466059174424	5.661046876488436	7.695626908384476	-0.2774612198794431	0.6171939167183305	0.4315579666790954	0.0343504334598398	0.2161212285178494	0.3649342764009778	0.1879168576059605	0.1193179353877678	0.1120392114974614	0.1946538770805338	0.1793758278857715	-0.0112321244421242	0.0818544154307885	0.0981272687255182	1.0223271036864687	0.0151020081469104	0.8509185159221001	0.0591822057277395	0.031227764379825	2.044654207372937	0.5575218950612988	0.2621879708493564	1.090523322220734	13.238016484171377	0.017860491525866	2.2828463037017643	39.47463180424069	0.2742100793328627	6.0477749642456216	10.379236204879666
32.0	77.0	5825171.0	1.653191830560469	25.0	3.281383974605875	110.0	14.34579168787689	53.82688053097345	53.0	-21.0	131.0	10.22065440482708	56.7616650129667	-0.0676049821485352	5759751.599121094	0.3695626370506696	324.5535473485589	13.34476463124352	7.618648026944521	-0.1985292442031604	1.511560510330745	0.8587314698652709	0.2760843816200711	0.6602381383682625	1.346637221740778	0.4124527783370593	0.7015730554901046	0.6897156418860911	0.977702551256316	0.9091581014123028	-0.0561184723213391	0.3614129348956801	0.4995823156765931	3.630610689633773	0.1432355778925997	3.238460976029666	0.3148427596716342	0.2278308664203955	7.261221379267545	2.326802189005933	0.592572995049004	5.514037846121175	112.1183628318584	0.0620123688229305	19.47579954381706	668.1692477876106	0.5817871284947921	14.04922566371682	123.3849557522124
7.746475764943828	22.209436173215916	274309387.8644703	0.495725335796076	7.48583731413333	0.7822754151249498	43.635162729721294	4.536023855031197	14.931626264585615	14.980747454253232	-13.548584504677924	57.18374723439922	3.1896605345948306	15.987391380935575	-0.0010886554650649	824616018.5228593	0.0740136794147931	130.43602118835594	8.697901777692477	3.6128915440007416	0.002317343105078	0.5352536332700898	0.3729726736634993	0.0444928356232447	0.2279422064130624	0.4154307637790574	0.1641331293403237	0.157248515366473	0.1503542093005895	0.2469644101908164	0.2317551879529504	-0.0040050369886676	0.053815787151565	0.1276758310604735	1.4693431848613865	0.0227159784205086	0.9798102310395768	0.0452261155079767	0.0449441510948615	2.9386863697227725	0.6477972021935442	0.2270565767333972	1.3988937068226244	4542.331667991742	0.0170267571025178	4.026574026700767	19762.97861385761	0.2295131577200591	8.962004932663097	24.4332064707946
19.147643640277938	45.86786636510423	26967461.42897509	0.9337282366312444	14.044044544965256	1.6094371349781815	71.98697546579906	8.297412307307088	32.281558267973224	32.32382182013897	-12.391429962324851	84.37840542812393	5.868297671538223	33.94072115409946	0.0003629699291128	19998453.147097614	0.1606262569342878	219.2011400064623	9.801376793278042	7.14363961501303	0.0037180045335969	1.0556911816078958	0.4555132485403776	0.1973415018461017	0.3394981381946645	0.694265575611435	0.2203406944727505	0.3484759099334116	0.3418169751827284	0.4914659676556491	0.4597763452619117	-0.0403088643126209	0.2332110687783897	0.2482273733108569	2.160334317052152	0.0596465938797468	1.7665004585932904	0.1999520515628189	0.1195163028580419	4.320668634104304	1.286624689634193	0.3778011075370685	2.9049115160310315	346.0159449944329	0.0298402171493267	10.481643577608324	1874.4371028605813	0.3933309177890968	10.239353608166113	69.49674289450303
23.910414344978328	49.320828689956656	133452393.3567894	0.9106783981653286	13.106942896652216	2.3880212247337003	76.23124303493498	7.979963160938877	36.549972922051865	36.82082868995665	-25.09854455604526	101.32978759098025	5.56138217468588	37.97484841939921	-0.1820423134887776	223101465.8899415	0.1678742401105679	213.0779815741652	19.362493078349868	9.70685371093797	-0.458753758683999	1.022550634947215	0.3833689302230981	0.224012822968992	0.2985643853850035	0.6454882737230234	0.1970352215438234	0.3637348053675659	0.359095543618995	0.4944795179505629	0.4693565971091145	-0.0580826296677557	0.2595508557865016	0.2341932237340617	2.9178342672156328	0.0699140023360677	1.6650828040406858	0.2441592988081247	0.121138979410602	5.835668534431267	1.2596147333173635	0.3514798912925783	2.9604665612373067	1257.549961785079	0.0274025886429634	12.335421459873013	7596.818060305595	0.3816701504601699	19.72879594835652	83.15546600779946
39.0	91.0	63061655.0	1.833554959812418	27.0	3.467583993139153	145.0	16.34440110104573	63.92488564894225	63.0	-84.0	229.0	11.59212296856336	67.13404013866732	0.1795679824472617	78461815.64424	0.3261832049090536	420.5883401098512	49.22888333240037	12.72543959268647	0.8029955068849349	2.047637589998971	0.7692768857163655	0.4515766194712955	0.6031928363057719	1.30738023117202	0.3972510053745935	0.7241813864404851	0.7148411703456267	0.992507574665174	0.94639332572714	-0.1085017965013309	0.5344162118375174	0.4746523813614733	6.99343481931343	0.1318222602527784	3.373274371710494	0.4657891890845569	0.2546664977826445	13.98686963862686	2.538555660176839	0.704228618928834	5.952351248014541	756.7219839908519	0.0540824745562358	25.27966603721281	4563.955403087479	0.7565101319025394	50.82690108633505	163.4698399085192
6.705751264368461	16.894832834334803	7784780.815146896	0.3667590477602495	5.290421308231328	0.7121522223828349	26.18244264752584	3.234723230873888	11.906168350305204	12.06437039512641	-8.780736114134925	34.963178761660764	2.2375811717557155	12.60194589231189	-0.04978643230823	3803599.130487018	0.0668109197902007	85.3643090431761	5.083084641593245	3.489709395816175	-0.1365087708238218	0.4549355887139131	0.1364342435655836	0.1075173159612507	0.1102093411835175	0.2509906517878285	0.0740033706556793	0.1490270673230293	0.1475117581974619	0.1978040065771223	0.1877394272172735	-0.0300058205599348	0.1251119922080316	0.0894779371461678	0.9818294603484052	0.0283161302623066	0.6710682981437001	0.1131772654823826	0.0556019054666967	1.96365892069681	0.5200250853841062	0.1478424580698742	1.1964040746364144	100.94751405456624	0.0106815786360632	5.314212070637219	633.7375285964624	0.1524703611945126	5.211522954682424	38.371478088722135
12.431924456806524	41.65915467408392	11556985.402604014	0.996299375860446	15.840845325916083	1.5107176439009278	70.88685250131002	9.21448627408988	26.67335715438869	26.159154674083915	-13.113615108638694	84.00046760994871	6.528691243796489	29.05415170637062	0.0749669716195348	23964564.93083967	0.1462729665715366	265.1275140080908	10.537502909156292	8.358309183865405	0.3063687060864725	1.1686031692159389	0.5938025594492724	0.1611931656812178	0.3922448094425463	0.7600558224364243	0.2747106844973292	0.3338969077074382	0.3238315847283238	0.4907133092585154	0.4574745224634812	-0.0341045761909372	0.1952814558927631	0.248216860492221	2.2794145042823533	0.0508548154817198	1.8836876320503184	0.164822013326584	0.0867830759632777	4.558829008564706	1.3197925470131742	0.4406014321663028	2.927656294588868	204.20293852014925	0.0306912888619625	10.196263434199428	990.172514229818	0.4661785936871056	11.28034962683163	54.67818970068441
20.64884503031642	52.35115496968358	8172476.563946777	1.0410109819380111	16.8339930529985	1.538843151707121	79.48481724231044	9.98102077405157	36.2556422752056	35.87788742420895	-15.339605272847772	94.8244225151582	7.0789642676270015	38.35120292815467	0.0690521258823189	21339631.414555885	0.1374263774183652	312.7741937848289	12.608755453057354	9.381762843003337	0.3985352771584637	1.226959986100302	0.6982731038971908	0.1326771075879206	0.4350272510252	0.7994689161871467	0.3066537919261424	0.3210894914348858	0.3085128035213001	0.4910795376079209	0.4572461372408474	-0.0289873896649644	0.1728159864532986	0.2523767531507292	2.487865349990952	0.0455799846647458	1.939849056869036	0.1421773310457006	0.0877229551957346	4.975730699981904	1.32922659499346	0.4813082724993731	2.84604658446767	99.74269666287952	0.0361390518224629	7.792482365383671	388.2391891441688	0.536035184050184	13.507552846135724	39.23206536037774
11.702837732356672	33.3590392916136	16232601.4458815	0.7086409839139	11.273804771675394	1.040016103260568	55.68203379717794	6.757765827688207	22.388229834953997	22.182147787860387	-10.689417342347491	66.37145113952543	4.771225729003153	23.95231007023847	0.0473631468434226	42779073.198447175	0.0894124989033787	217.0227898650096	8.77534899840016	8.224822887790207	0.2290883707413178	0.948011058261934	0.4779689796213393	0.109029957676865	0.2927736137483476	0.5438981908386228	0.2144751249037458	0.2137843002718197	0.2051938150620487	0.3276664389490171	0.3054893652136646	-0.0193330699644143	0.1354627562217042	0.1668636135960345	1.6980353705565487	0.0278489547292178	1.3531590665240485	0.1129554790340126	0.0558437709059057	3.3960707411130984	0.9289748999819856	0.3564950094708184	1.9599475145953928	204.6535460489397	0.0218252689339851	5.924293883188324	855.5166736304986	0.3739600196407877	9.42183221386473	31.27114455063518
6.890596085832021	18.1267997637651	10073415.416670512	0.3843162493804821	5.878835507871104	0.6451514023752126	29.552839910122128	3.4929942780336143	12.5648911287457	12.553368383895304	-7.176015029427527	36.728854939549656	2.475498353047286	13.31840957761401	-0.0118758935101235	15191664.458822103	0.0619261584329811	97.50253446196692	4.287315276034111	3.2991149680205325	-0.0038177636411826	0.4575210019952068	0.2161249124773347	0.0716573809136242	0.1489449846881143	0.2942810537591515	0.1017362319599314	0.1356663902931586	0.1321866400466474	0.1967653546867162	0.1840898937635676	-0.0131627135457043	0.0862999062484305	0.0997401992608841	0.9097326923931937	0.0217876097237154	0.7369269375249595	0.0743613152140471	0.0400889257507025	1.8194653847863875	0.5237995216595769	0.1684114786181353	1.1621463622189854	142.81152767298846	0.0125803739095427	3.905024174278742	659.6344045544665	0.1721792944298707	4.500244736384866	23.214785345186343
30.906007559180427	53.890988661229365	4527576.072607918	0.8297002538671367	11.539486771434255	1.8178451941165616	76.2931171672966	7.127695707725561	42.249559442874016	41.79699622040979	16.015018897951066	60.278098269345534	4.894564838238735	43.227581533186566	0.160873289140957	7725855.437237379	0.190908741592398	167.20704237063114	4.106982380901673	3.988117153244681	0.3126374552313944	0.7359000741758632	0.431587836213449	0.129939178451863	0.325236700216684	0.6839349340752107	0.2161247961056359	0.3539086522255005	0.3479757327331542	0.4860733286001697	0.450951825077674	-0.0245687417439448	0.1731031063627816	0.2432070505234557	1.4196304088502782	0.0790693575909846	1.5973703744304193	0.1450658478086731	0.1483115080663768	2.8392608177005565	1.1444088387960578	0.291871977597328	2.701199045277334	36.85037551618596	0.0303243355920414	10.343136207769597	228.80616434735936	0.3007995924834484	4.51798479844103	60.60671438767889
3.844152364144663	11.507103441348622	56714235.69592566	0.2562751737812543	3.963718164766723	0.4144775218372962	23.312960341012268	2.386148932836973	7.576876813936095	7.442348068339815	-8.893270975239648	32.20623131625192	1.6690051979036238	8.194785466218185	0.0238555039153239	29808423.78551515	0.0356521156705775	73.35095555635957	4.747659919780002	3.5056478115964684	0.1522782486035998	0.3609801569159691	0.1343969878167404	0.0570951869008823	0.0923819130053586	0.1838684479034951	0.0638195871942134	0.0851233059068194	0.0829702989985914	0.1238240169662612	0.1173420751717171	-0.0126226719272347	0.0669304510517093	0.0618369216990044	0.7530428534745056	0.0122887946593165	0.4814923617031201	0.0628802078121523	0.023307735494337	1.5060857069490112	0.3485045261684625	0.1238442861831773	0.7513542925406947	986.8895384782564	0.0076823828866816	2.5257268928378047	4597.08781262715	0.1278139286454086	4.873960675023617	17.773799114878674
16.0	62.0	99317512.0	1.747480208194031	24.0	5.484963301001156	113.0	14.90692223662022	38.91320452115473	40.0	-98.0	211.0	10.1025672444499	43.545847949978	-0.6610300121644711	139453968.7131143	0.3600111490719231	382.0033875773861	37.32562845245764	14.45253259845001	-1.216901978971961	1.624138304394118	0.953418421819726	0.2590753410640173	0.6946034768954422	1.421744776524325	0.4657566571729933	0.6925135095146412	0.6783750093863511	0.9886649551449176	0.9328286623272468	-0.0391741124299997	0.3202828539390165	0.4980686395061482	6.095730433370936	0.1417759729898245	3.342383267961957	0.40286663931856	0.2777942571562983	12.19146086674187	2.351658068881892	0.644389181553461	5.511905167769363	2935.74683060944	0.0560513752598411	23.27882214791711	18855.94394379105	0.6953441353399369	37.66961967313273	150.6407514892317
5.40016005318004	15.070985202609483	1774608.9169318427	0.3239606235893618	5.101931568621546	0.4852619526921173	23.94637995398053	2.992503869730585	10.1596003043671	10.079036714080331	-1.6726449596632518	25.619024913643784	2.160541118666539	10.85796588357516	0.0197512090237069	1593866.538960906	0.0501218625100702	83.90088181779919	2.467003522354868	2.736611992819652	0.0820351089107873	0.387921624802003	0.1765293028873892	0.0628748086925123	0.1238395406634916	0.241737157848501	0.0812552368238213	0.1128371566327404	0.1099910859265311	0.1634261879752084	0.1521591722528517	-0.0127355111055892	0.076657882974333	0.0840916756344848	0.6320795088606966	0.0175336118662705	0.613130836237575	0.0652027015958376	0.0312357723180744	1.2641590177213935	0.4387964796068791	0.141112731922348	0.9551163145428482	26.657275024685976	0.0109902882652028	2.9887261203179425	123.38927126328666	0.1476436590915714	2.6745935233146	19.30252791100261
28.635031878371755	54.97657348373386	4818253.913912049	0.9275624621268604	13.59942782409678	1.696785741636235	74.35085826385483	8.310881653062246	41.72805997987753	42.201716527709664	2.1080104626450824	72.24284780120976	5.809624759692927	43.08656736113261	-0.0979719244421293	9082257.676454607	0.1630005924917563	225.4434715595439	8.059817209467703	5.784431127767328	-0.1376425404535853	0.9218130332376548	0.5506813015596169	0.1284910651157486	0.3710873695406665	0.7322612284308239	0.2612738289159784	0.3407307026281725	0.3319489738312821	0.4883878311586051	0.4536000717790795	-0.0308725537475394	0.1850201078072328	0.2452394147464179	1.961778774441345	0.061785350550703	1.751639228588128	0.1551343271427188	0.1122896027218491	3.923557548882691	1.2266555291205112	0.3681235836993179	2.76211711580273	47.67697215437133	0.0361802384887441	7.871701112078023	211.7211892295036	0.3963690750954126	8.529797639800073	43.58925300555666
76.0	119.0	15007156.0	1.601975348351495	22.0	2.908774901673368	154.0	13.19429962834807	97.64313725490196	98.0	47.0	107.0	9.332500043828864	99.03836980085272	-0.0626373577789021	13753773.60916138	0.3782152163697723	274.4164398308343	11.33531192644114	7.734964354587659	0.1595638028835709	1.602949681860577	0.6205636047951603	0.4437522468596343	0.5367201597297956	1.18471103890728	0.3234960050995236	0.7454921162937994	0.7400242646416386	0.9835771271284	0.9248171000646632	-0.1148226623192853	0.5271307858235783	0.464506641401683	3.329960518799403	0.1594445528743831	3.056768566480421	0.4648408067515225	0.2686071079556574	6.659921037598808	2.36548964098094	0.5558783216639344	5.592296277998943	98.41176470588236	0.0643214148404459	20.39365201418257	578.6692810457516	0.5409304113802383	12.2078431372549	150.7712418300653
7.261453752483309	15.352939879379765	16277780.857053015	0.2531393671256506	4.242982075692223	0.3399157272048924	22.12626276993666	2.5295903326071225	11.264176901389911	11.23802538807828	-1.6357582008080636	23.76202097074473	1.7815301608762018	11.707354339264574	0.0038755880657045	7507342.768959959	0.026811334735754	91.44371032435144	3.4517727308398185	4.995503691539323	0.0381299578689229	0.4201665968143819	0.1836203723442784	0.0438824668460326	0.1059366311267897	0.1879220603116587	0.0788921385231327	0.0690723233003846	0.0657347841197519	0.1091669217915569	0.1015785129030518	-0.008024328095986	0.0521397067303094	0.0557856722292113	0.6102917754423348	0.0075315800684993	0.4837443353957341	0.0448156030169393	0.0137870688762536	1.2205835508846694	0.3323602374152595	0.1509467422896651	0.6596000803296633	111.71409314568623	0.0085161773062253	1.4775295737925191	348.8648205885991	0.1553528133331787	3.612537731358458	9.68236252211118
65.0	123.0	51313023.0	1.941777905852597	32.0	2.693483982737353	164.0	18.05479292403746	94.7010138248848	96.0	15.0	149.0	13.24448813280374	97.25544586886676	-0.2277279959532339	77906486.46623537	0.2982822485081441	490.339731691053	18.78297097251941	17.4353453142052	-0.5345434093674153	2.50849872118545	0.6941096416650212	0.5631830365465886	0.5737634187641356	1.249733291097613	0.357944658064974	0.7325306870362754	0.7251425993914229	0.9864200907819844	0.92992927207475	-0.1600792018468424	0.6515072074014067	0.474482496844381	4.281278635814802	0.1214724296624919	3.462562096056189	0.5689624135055342	0.215643916351681	8.562557271629604	2.692402697110168	0.8006520907126179	6.020834663471142	306.8020276497696	0.0565533691520312	23.60191786616832	1618.181198156682	0.8722630253350039	19.4805529953917	154.0414746543779
6.5099879968719465	17.65487542633803	45738284.96495503	0.3811249155864651	5.836272469385538	0.6478376493555758	33.86720287123903	3.454166413887988	12.06268649476883	11.988316324848638	-10.929947939607136	44.79715081084616	2.453289388547559	12.84055058139988	0.0140135819670375	49244589.03697552	0.0633252513520771	96.92974573103292	6.456257798543144	3.4929514963623816	0.032166520950324	0.4549385971046155	0.1972369022384982	0.0773040661239139	0.1412188742417396	0.2846840075566169	0.0941874049644314	0.137982370397231	0.1349576902718768	0.1977512128766094	0.1867915381275475	-0.014304813588969	0.0910859049039733	0.0989919105628588	1.0874725458471737	0.0235527380787012	0.7212487904095852	0.0778822910297335	0.0449509810451012	2.174945091694347	0.5201537979659047	0.1630438748357783	1.1753947352106413	634.1598680947099	0.0116734190810417	4.445425818303153	3153.725148513729	0.1715820134319571	6.678160544331061	27.71799699862708
13.946101503649276	30.893592367806395	387475118.5544717	0.6074115066656246	8.976809661529073	1.053640838398546	53.939443022930966	5.31120188961643	22.47702996692466	22.59570629074604	-9.734384163128988	63.67382718605996	3.7240997058958714	23.458483916094742	-0.0093719782981195	683252259.0063976	0.110777437231396	134.9621372506367	8.809948218604926	4.076938589023458	-0.0654711681877105	0.655644516899962	0.3128416688265628	0.1176831641476375	0.2311824610181579	0.470581223263796	0.151015420060736	0.2305680491056479	0.2258898900954499	0.3294072690319172	0.3104937902605157	-0.0198911485570421	0.139555735425396	0.1670069264387657	1.703175762631517	0.0402870978870774	1.1741801481878584	0.1187622527522447	0.0777510357405557	3.406351525263035	0.843144044085594	0.2421215464316312	1.925628795908484	4722.208632988822	0.0197885148196223	7.178877926239096	26443.650108565213	0.2443871965745451	9.032344517103684	50.2795602786172
7.082323390516574	26.6585871241326	3442792.147961654	0.781985910324068	9.8292935620663	5.483636740067272	43.41161695258288	6.467173444306356	16.518966369259264	16.746970171549723	-43.33180536815745	86.74342232074032	4.258538764318063	18.86780539517152	-0.7702390100835492	5709300.041717953	0.2102553745833312	165.7728192565162	14.870649136072332	6.196427706418156	-0.5895306548839466	0.6698202499169528	0.366576338240363	0.1441030175117673	0.2807345278203059	0.6361140953147758	0.2040880362031982	0.3716730490477792	0.3678515576118991	0.4929366111873728	0.4667794784949306	-0.0329909552271994	0.1840589662319224	0.2244828712702623	2.6675259489462677	0.0995920884769629	1.4506506382648614	0.1863804621172551	0.1841945489424217	5.335051897892537	1.0844212429854103	0.2590991470393289	2.782106835568668	123.83898711136337	0.0258198186596937	14.370875486991643	1057.9801632447272	0.3064218286720696	15.17640272246316	80.9745190000998
-1.8326329275203144	24.49982577845354	1963056.7386113652	0.7998457712865304	13.52543854554925	1.0619180718219858	47.13701380749749	8.217081576032212	11.159515226663324	11.149737259829438	-26.20361747283728	73.34063128033476	5.738686055770843	15.273948732332336	-0.0128746398036962	1188899.8492031128	0.074515542147251	325.1192909554229	9.89746610137111	15.4542868176077	-0.1120725861288241	1.2613507011983414	0.8968406687376819	0.0573263922325857	0.4164168238417627	0.6605097858747252	0.3640183833271601	0.1860985610610808	0.1705013459271996	0.3246670487080267	0.2980007982340087	-0.0089026319521723	0.0973122946639308	0.1578179935404168	1.8029066705189605	0.0178077591092613	1.5667609795431126	0.0794136787394168	0.0365580853457806	3.605813341037921	0.9945331179863875	0.5395478424840058	1.901037955888239	81.43605642398252	0.0293049876714562	3.433772674852273	205.64251549625823	0.5531862886400781	10.56320536673028	17.754488954712496
3.131998451000349	13.993210357495746	2568102.2970425067	0.336272764211741	5.593998880039821	0.516946330836504	23.76016554237276	3.419031298575482	8.587502058168035	8.747439693023185	-9.840737669294146	33.600903211666896	2.35456957030704	9.651534530505591	-0.0329830485015218	6004412.517871539	0.0333648414121471	134.54118262284706	5.582328147048705	7.206588389544907	-0.248396939699697	0.5277633151234803	0.317612410646534	0.0351554830187085	0.1606722261281203	0.2685229965834136	0.1341686482556154	0.083257275421545	0.0775442513670915	0.1399477013697676	0.1295799718198297	-0.0049402113676554	0.0490852817884336	0.0698604258999126	0.874018195480338	0.0087859513610151	0.6482640222574325	0.0418850321264989	0.0183688037794936	1.7480363909606758	0.4225723588647329	0.2113439314425036	0.8189452647038292	45.64322241060303	0.0116757240014045	1.749406295315515	135.82601779923783	0.2258356837007545	5.884149053174488	8.475090870897116
2.561205088733625	9.371661943509142	16830331.488372635	0.2257754221701132	3.5438107288858145	0.3465452907914663	17.45041908717087	2.111663021631951	5.868827772483522	5.734263228328047	-4.660583353946203	22.11100244111708	1.5013741442253692	6.442782369292976	0.0240481441045659	15718342.118489616	0.0317031135974213	63.233041791165	2.6068145586492752	2.7175464894637025	0.1251689746526693	0.3133036798736872	0.1030249664905021	0.0560486929276052	0.0760473200945383	0.1552634844995043	0.0498033630980231	0.0772971370393403	0.0757751546069553	0.109880086132368	0.1037675334442951	-0.013010326395777	0.0653093789158561	0.0550781088360782	0.5274389139409092	0.011459117444927	0.4162071497252086	0.0583399962628978	0.0207086129174147	1.0548778278818185	0.3084056130562825	0.1040821615910473	0.6716431750296503	291.4327929732332	0.0064342562634238	2.474803671314198	1391.52484009967	0.1104506933497251	2.7354625984780885	16.794972344370457
14.46925687655134	37.0166827077318	761587.0309001569	0.7166949368431377	11.118889620586597	1.5819799241805734	48.44599226651807	7.056959067250389	26.48209774314047	27.625567769278828	-11.092599159110478	59.53859142562856	4.663581378725524	28.149110012458923	-0.2413520930612804	2097571.7022320298	0.0909052925801887	269.0598815017632	11.283587813316958	16.210361716798158	-1.106764754695044	1.0392630767830662	0.8098770320963267	0.0506569232005143	0.3721593964999326	0.6008577954560593	0.351196524205277	0.1984986062312622	0.1863314087136567	0.3230099212701577	0.2967955146676619	-0.0398364130837333	0.1995749089549841	0.1616489363651079	1.844925002501304	0.0275697503509778	1.3522818119498217	0.1469059565825582	0.0514222595713225	3.689850005002606	0.9066180646402604	0.462285027219848	1.6987488370393684	11.600493310386552	0.0364315626056552	2.5747248893290107	28.635173008062164	0.456176500587361	12.670622812986858	12.63374197400118
2.297245104548328	12.596142654568409	2942209.289364005	0.3428523271215438	5.455920853107762	0.5506442568836866	21.368691240235737	3.24369690552948	7.268477455950568	7.143594997855215	-7.664049748226133	29.032740988461867	2.300983098988982	8.354286263002566	-0.0005513330006342	4444675.636751977	0.0467692688966509	100.32883356354124	3.4113795568188	4.290362359360334	0.0813868406534297	0.4692245929108953	0.179358921764327	0.0742381823263482	0.1222319766908454	0.2453931525958667	0.0867773619287629	0.1140431575499756	0.111185414706366	0.1640201903621766	0.1537060917357657	-0.0168695390975343	0.0895591453591706	0.0814156289971921	0.7347520475447573	0.0168010184839364	0.6348150711987995	0.0778366815674399	0.0335366656966973	1.4695040950895144	0.4601323906697412	0.1621458786688055	0.989793739400465	73.07796537113839	0.0100486851760253	3.611667647340399	334.87509577702275	0.1746017132860293	3.672386879155026	21.12519230328327
4.801825733859218	14.09622489440288	199504178.67238903	0.2854881357793211	4.956455852165751	0.3599943913790801	24.362829953453165	2.879077173392653	9.493516650397508	9.442403143284263	-3.3109760288961096	27.673805982349275	2.063453936849759	10.151097743214764	0.0165141254274587	163753185.71693656	0.0296375249552523	102.83133280633407	3.395844147770889	7.19642929965111	0.1281809353462406	0.562763010823217	0.1077047547467693	0.0847467940916013	0.081698913299231	0.1704803191470628	0.053224465341438	0.0882535687879401	0.0867460292241423	0.1238529408530789	0.1174812476419621	-0.0258788424028862	0.0958310222321948	0.0610923072279986	0.6392979475811519	0.0103237579763667	0.5049520410883114	0.0854824727135994	0.0196166343767705	1.2785958951623044	0.3895187135692138	0.1676169413924965	0.8015659872777586	1798.9590584169894	0.0072883353936641	2.76506954062738	7356.770910239294	0.1750216147869979	3.52407600219581	21.05040559921328
48.0	109.0	128162618.0	2.032942713104174	32.0	3.161773927478318	174.0	18.82271670395609	78.91565116032638	79.0	-30.0	204.0	13.3083294201787	82.40407899382402	0.0152226132202946	165522521.7822266	0.2862491087025429	562.7522367620664	32.31123163544153	19.44129134988796	0.0859575923894371	2.505139275621199	1.398386340531496	0.2836470239884683	0.8774108745427041	1.61599281871911	0.6168893591405482	0.6382205264135834	0.6128037863552204	0.9836000368066766	0.916805140006322	-0.0407239546061401	0.3393277625833922	0.5109671056102425	5.659905710317901	0.0871335765091408	3.974949940739742	0.2853022256830112	0.16031262502646	11.3198114206358	2.704618795998392	0.9758814040381736	5.77220093055626	1304.054042598283	0.0690926164352168	15.6266850492071	5402.665677651796	0.9816816020316164	33.19455335382007	93.77588216594256
11.315582072136722	42.697238795085454	182578257.8511123	1.037194737125489	16.42110448196582	1.516072831293213	79.61834327705127	9.75481228924747	26.89949901507262	26.756410433611087	-26.30966421720092	105.92800749425218	6.907225664962438	29.559041331151978	-0.0003716078921147	232747161.4671833	0.1385788544060207	299.5249550458685	15.696889391582602	12.160559937684305	-0.0207859800531603	1.419666204707275	0.6279174450160551	0.1929155501211008	0.4110304099269124	0.7791703189329465	0.2841424711893272	0.3270452968631349	0.3160090744615665	0.4938320730088746	0.4639289412970676	-0.0338098431935353	0.2269182004110729	0.2539808850546393	2.7799603113490527	0.0432641174860655	1.9935673439830144	0.1934225296994084	0.0799147154562705	5.559920622698106	1.3974821887517257	0.5118959124308322	2.967640076874184	3455.0414737467727	0.0326063863074907	8.818301777128466	14622.185245478457	0.5196951385586417	16.200814193293837	59.71230259217953
9.847985337973675	19.919020668962546	4343744.919091003	0.3335493325483114	5.33749445770546	0.4719513988139488	27.533157194657534	3.124132227932205	14.922983305413254	14.95517149225901	2.944406989668556	24.58875020498898	2.239654003774535	15.428870437555505	-0.0063518518725161	4760623.072117399	0.0481092757333932	90.91728377411296	2.481645798012551	3.3374925527171064	-0.0011031881347743	0.4387437617516978	0.1779985723917726	0.0696473598414399	0.1243847681955663	0.2427236667545622	0.0818533267928441	0.1127279260082335	0.1098145198341437	0.1631392188993806	0.1516385130432204	-0.0156691815495916	0.0842693490324383	0.0837652536253721	0.6330714414666939	0.0165060241779715	0.6285074024826133	0.0724097501134518	0.0300294842887773	1.266142882933388	0.4529850567846223	0.1541855835358676	0.9643565955291464	35.65367885143036	0.0112985759113935	2.888303215990089	146.94022214752138	0.1594682230243032	2.7408040589100344	17.240822551973753
31.625248951021906	58.99999999999999	13244543.387541814	0.96265738075991	14.281063286733568	1.749240214860179	96.06511398573004	8.716752917380603	45.53835787143478	45.68737552448904	7.436877622445229	88.6282363632848	6.117356096825553	46.85439422512917	0.0761384239984123	7129936.076545338	0.1550538918834862	243.18444787559343	8.617422676085582	7.962104700861001	0.2144446174552709	1.053903549598363	0.608770427175056	0.1337111622664117	0.4028744697701182	0.7691814651148466	0.2772653035034605	0.3295064900713295	0.318944234254997	0.4920524646258288	0.4598411228589958	-0.0239293351580768	0.175714577710829	0.253109157987915	2.062285237812549	0.0521874635607783	1.8611385870355488	0.1796419545920534	0.1014996499285741	4.124570475625098	1.2820312351071874	0.4156684941933546	2.8009778593734507	103.45668038388804	0.0348101345474598	8.10200455978726	469.7948297134619	0.4276993305535682	9.098532421831596	49.16661306690227
76.8	117.0	7213725.0	1.54942966310361	22.0	3.253626764667433	161.0	12.90052961302317	96.1383399209486	96.0	45.0	116.0	9.090341499307478	97.48973798230102	0.2967203543973217	10356727.44131774	0.402597898559404	261.668609101845	11.01025725718907	4.086047589278194	0.3015033272778007	1.111910316444234	0.7214474939737421	0.2102236609553647	0.5769613314077001	1.275687809084177	0.3796002193371383	0.7347713950731625	0.7259679505527539	0.9811499063810724	0.9201175881153256	-0.0555776268818905	0.3587587172492586	0.4583650654927323	3.303323692164353	0.1898165794702087	2.875064553771232	0.2995617908628793	0.3366621899018411	6.606647384328705	2.086678223318649	0.458339452604494	5.439497965263028	38.88932806324111	0.0512375863810818	30.9952385168058	305.5718050065876	0.5082132547332754	11.89328063241107	143.1765480895916
-0.4890502998936362	6.390091543367475	7214224.845990295	0.2194888293363436	3.5079604061562657	0.3394859233463446	16.087463513435715	2.1531014459438724	2.7416035736695963	2.506963306948585	-7.533155866250782	23.6206193796865	1.494052212066571	3.9173363680205497	0.0453827488525658	25149689.591227923	0.0259475312937784	74.7224915358751	2.788884150835874	4.135180384606903	0.3158241200004571	0.3457866087486724	0.1225759700792184	0.0472998882581628	0.0795254203487525	0.1540074971944605	0.0569958100520141	0.0665589217149292	0.0644865944955088	0.0989677745508105	0.0935137237099821	-0.0105414745826403	0.0549908690592071	0.0495260049988502	0.5203742896328746	0.0088441557074946	0.4036632418935294	0.0490630298599318	0.017948463848958	1.0407485792657492	0.289394059304695	0.1170906447069727	0.611491238727167	305.58619097774346	0.0060004949690963	2.1022419665369245	1306.9045911822416	0.1277823330251856	2.9641647152077164	12.386267773463643
27.23444122816085	51.8983381577587	3242761.5585521557	0.8699311324390008	12.765558771839135	1.4846614386752084	68.14108859712601	7.493486394762902	39.26398887448858	39.26555877183913	11.6722061408043	56.46888245632171	5.305443439779765	40.391383741694646	0.0053435091900159	4142643.653595472	0.1737867530629245	179.78668981154078	4.254359450648739	3.576294923325274	-0.028443018645659	0.768469833428526	0.5358849331856038	0.089306299786508	0.3689318788620276	0.7374574224761886	0.2572943576298397	0.3406602715327105	0.332124431245398	0.4827510177168748	0.4445520010818725	-0.0185346460793377	0.1449051944557445	0.247605079198393	1.427794517961813	0.0652202501387263	1.6889664531806623	0.110589388684242	0.1053148150094118	2.855589035923626	1.1643345091992776	0.3260886916535325	2.709152765212666	31.727056706507565	0.0331353249589589	9.611067043188363	175.2745581071094	0.3322784757778327	4.746286334096722	47.48255295255426
48.0	107.0	25379363.0	1.96459607557185	30.0	2.733879824476244	144.0	17.68615858441675	77.96402691511388	78.0	11.0	133.0	12.61302238995608	81.04417391949896	0.0160907469343388	29311584.25094604	0.2963139335759508	489.7686334733957	12.81327532405967	19.0784507046551	-0.2400691199978965	2.594128659963066	0.7753389504377682	0.5359376924129859	0.6145935047793132	1.291401156740359	0.382572054725641	0.7186981951167836	0.7087709606785586	0.9797575512819529	0.915033248985866	-0.1520120696478216	0.6248944478903221	0.4814105870690207	3.515079150945785	0.1151639701715706	3.542516657081258	0.5466928058770729	0.2067854304338454	7.030158301891569	2.710332972531073	0.8423669026002086	5.989891512282476	216.8260869565217	0.0561144117382302	24.18119478415185	1144.957039337474	0.8984751075918711	14.17831262939959	153.0248447204969
7.254726410180609	17.219304024663206	747250.73402593	0.3701326252979384	5.3362883661566025	0.9585558895967106	24.918943649084277	3.1357603851004643	12.13489689030007	11.945230419828164	1.685576999779457	23.233366649304816	2.278883839683822	13.044162222576718	0.0532430937405134	722530.8916283436	0.1868413027431177	50.80780423334323	1.853735157211503	0.7910349189236543	0.0791469040821341	0.2481297756089772	0.1359265348880808	0.088015242036372	0.1194782070546833	0.3203622868894349	0.08234298991338	0.2762561984535138	0.2752390625893313	0.3259156250924392	0.3103882136906654	-0.0257340839617716	0.1072684917775069	0.1058359916005054	0.7695085762185397	0.1302680109226375	0.6739566553317071	0.0921107195987346	0.1872808688484683	1.53901715243708	0.5327861545986892	0.0960140776242644	1.7251082518004122	20.112497872623926	0.0157781279423672	14.469721547048422	274.3921033104944	0.104788447609725	2.041002300497333	87.93888441507961
22.90916057122953	51.048972483455245	3656072.335771509	0.9410391627846516	15.877568791361895	1.361587949355897	69.60505050505051	8.912253583995854	37.09949958496031	37.762243120863815	3.188784395680948	66.41626610936956	6.666876496018444	38.655054332183546	-0.0594297143112189	8660187.455990992	0.1549579431449151	234.65147368210432	5.814823971942142	6.577354655898192	-0.1489234892541255	1.1411832544203242	0.4914792241004033	0.1903810698118067	0.3526859330409759	0.704294349027137	0.2310152553216388	0.3452267942973749	0.3374852719285658	0.4873466663217231	0.4520844674260605	-0.051758446527406	0.2425919378796514	0.245638937738766	1.6796393691567828	0.0561518590375508	1.7680272742703296	0.2011449825742774	0.0937343340729194	3.3592787383135656	1.2839669592554204	0.4081656196301818	2.784321272261057	42.18526235641289	0.034562132224537	8.562145681888664	189.36519531592808	0.4155718255002743	6.547641411346405	46.85426941928626
18.128553613324595	40.6035150387859	2411789.135451233	0.7340544890997599	12.171221632742208	1.0048499181440496	57.92453481572292	7.177772855086623	29.7645438186505	29.72641316677587	1.330021911747092	56.59451290397581	5.060382327037728	31.09037474648189	0.0042903550100079	3840062.835230194	0.0843244752259826	241.91986130486623	6.636559843581641	9.602572816491742	0.0460712142193736	1.0244275974433024	0.6478881333856853	0.0763686418619504	0.3509503285317432	0.599080568928085	0.272413036078049	0.1989234356671373	0.1867766670220131	0.3235665101013818	0.2966866765201152	-0.013866201421149	0.1292990586723653	0.1652641126670197	1.4673044083038995	0.0225108460834697	1.4385679632272603	0.0965738652416565	0.0446911826670805	2.934608816607799	0.9451573981259728	0.4180789327072468	1.8413338701005093	25.923460786920163	0.030575581795147	3.304053019439031	75.06782185644957	0.4170732859942479	7.277140672123319	17.397696468445137
78.0	105.0	9817981.0	1.089132028273206	14.0	3.723439834426715	148.0	8.687485782018893	91.4939446366782	91.0	64.0	84.0	6.029719042663892	92.15781653657451	0.4634645287267818	26175489.99395752	0.5684064486775781	121.9212436093916	4.45768391512728	1.287390306131633	0.1438585764192789	0.5640700838841691	0.4030481532156784	0.1630531541050026	0.3724667836832043	1.022509903230696	0.2621366969142819	0.8188635030804767	0.8168247451116453	0.9768309563320036	0.9265260222477748	-0.0374929341688414	0.2155719620656612	0.3457080853422895	2.10163071090652	0.3755329032935376	2.033272670396948	0.2184770386590168	0.5825980677955942	4.20326142181304	1.578665563557891	0.2417795592749618	5.047818818104044	49.76643598615917	0.0430505501610373	43.85534476359239	657.0778546712803	0.2630678212665078	4.966262975778546	226.4792387543253
28.925208038314064	51.82681241282015	15162644.66678335	0.739920293344404	12.451980142882148	1.958647636857792	64.64274690130313	7.468295490177723	40.46317807054045	41.374832269938	-15.678074962741386	80.32082186404452	5.123476797934299	41.64313708226896	-0.3368703336696213	14171020.291755373	0.0857732170841389	290.2055741213512	19.78963783079378	24.82557227065227	-1.686771273111628	1.3694216593273425	0.3050001211269814	0.2076461420758491	0.2179433456448136	0.4592638376219786	0.1543864130537484	0.2371914415748658	0.2329087382459485	0.3299522236642978	0.3136488715838816	-0.0675841983468848	0.2431762918255466	0.1565235512827652	2.503964309477066	0.0321770747874828	1.289611760161702	0.2192509484652834	0.0591029564880128	5.007928618954132	0.9924893997969492	0.4186054451135808	2.071294575679895	53.93596958848335	0.0195935368080726	8.025264874412535	252.9644892490469	0.4863940248905615	20.18159971757594	46.53394143794723
18.0	102.0	180746592.0	2.421534886979523	47.0	2.789064975607313	190.0	26.59835814441206	56.78936644079041	53.0	-60.0	250.0	19.49885833947684	65.44070379306606	0.467335615304541	208669700.9890136	0.2129347017145855	1057.453572185439	33.71870613129938	90.46595021050388	6.748089167891656	5.64728310223503	0.939036370578884	0.7135582104092824	0.681607585929343	1.40756673906037	0.4617523076776716	0.6987437651217119	0.6848271369969035	0.992435717184672	0.9448114699793706	-0.2265671842436838	0.7963912700599493	0.4872784679442374	5.704467020534386	0.0744379187637813	4.19569740706749	0.7276356281132265	0.1534882063054881	11.40893404106877	3.22667359190944	1.646579868203478	6.527345022216891	2424.214614035919	0.0574376774400776	22.404412355419	8987.122020565796	1.777232046512484	35.32308202625219	156.7294697436383
20.68090088937231	38.84045044468616	10851379.30804275	0.6914729134376546	9.81668052978438	1.4607428696718372	53.44762300850982	5.580216782495426	29.935604695672964	29.9713929234116	6.152293812783908	47.29532919572592	3.99238216614524	30.755979337986485	-0.072898810771103	26862102.10272434	0.2273622606313044	98.5401331664344	3.912424789763815	1.9522959884114237	-0.0926978042108313	0.5535979082263135	0.2324730089327106	0.2022878722115833	0.2118421339722707	0.5311138724244516	0.1382612188393777	0.3975063777440608	0.3961420205099086	0.4905819163985714	0.4643155621108821	-0.0593917169803307	0.2366928514467699	0.1938943324418364	1.377772311465714	0.1204017408299442	1.2854611174577149	0.2038155741592069	0.2109874381217156	2.7555446229314287	1.0254498422801894	0.196517729289756	2.833559461811813	136.347405450653	0.0233104878839979	16.995252602530833	1331.5337069888296	0.2008231521710518	4.190072271519385	115.69324371939932
9.15738951143075	22.444684665332574	30282214.037359107	0.4603398282702238	7.139266391004383	0.988467190965442	35.86963476447102	4.132850698429358	16.002125105846705	16.28107004693129	-10.412452178341026	46.28208694281205	2.95735077850785	16.829718211531258	-0.0949418013819717	58480690.51794679	0.0808645104374602	108.18183901710984	7.518056847151156	4.316895427054556	-0.2199081229938279	0.5806015370878367	0.1573546065486281	0.1422825242554302	0.1318745131418521	0.3005102149231268	0.0862077177482156	0.1879534625973393	0.1865394274757192	0.2478135550406888	0.2363394960909469	-0.0430049383984669	0.1656753600059332	0.1124465425348142	1.3268444628919085	0.0344227569399404	0.8265986922710765	0.1482357182117063	0.0627728775361593	2.653688925783817	0.6539087928681331	0.1844890359091162	1.5054904614623892	372.8384101473179	0.0134392757945709	6.573543707060374	2176.9030591731075	0.1941091232825546	7.729811183389626	51.14273428014774
13.714496775353942	43.10348630060725	3266408.818259291	0.8455317674511126	15.158714252678648	0.9985758259512288	65.25390340621976	9.161966961724842	28.45714979223742	28.174923130947192	-6.904913624022561	72.1588170302423	6.420858694437192	30.6959972903439	0.0215428872466749	1431955.5000124436	0.0668663758411221	397.8089610059585	10.02813586922285	25.99234534571889	0.1828070813138233	1.698427149714447	0.9147900619358548	0.0975181074285169	0.4228867279900647	0.6642876027007875	0.367202117751009	0.1845282012725749	0.1683816009221342	0.3241745210878453	0.296989409769318	-0.0166331333434604	0.1431305899729509	0.1563620425409722	1.8004857576996798	0.0150086739173162	1.63504360059194	0.1090359840998531	0.0293446164837364	3.6009715153993613	1.0627730465707947	0.6533043029125755	1.9286518727046569	36.1149882094502	0.0315827415767071	2.9996257028820086	78.2191450010352	0.67027453399756	10.874930781549478	15.35585886382234
18.59840201037405	34.02090058743301	1014122.6564537092	0.5735323383956415	8.028598429932234	1.2775802106341383	46.11121492316119	4.911171962117817	26.38566015017479	26.51497041356573	2.3012661490383155	43.80994877412287	3.3838783710684446	27.15485500589888	-0.0385583147019562	2650556.6104269545	0.1203554403600659	121.8280706313166	5.056611167338015	3.11968250804958	-0.0816525068777582	0.5234312933956832	0.3237339156944903	0.0794978919876772	0.2322934308233224	0.4623162039488333	0.1517203322115276	0.2312912376916127	0.2263011664357743	0.3257385644115617	0.3028887640383109	-0.0277186726070389	0.1465831668456758	0.1627992982463242	1.2890561938618863	0.0492630813530388	1.0792243343100485	0.1163610357555566	0.086120936019252	2.578112387723773	0.7680582774417454	0.2117913022725434	1.7241762525739548	11.768236543437183	0.0258587780503766	4.965853688598589	55.43440531254894	0.2216220084859642	5.458416663197993	26.915191332719875
24.62283428386085	51.58477714409277	2507570.3109576446	0.9267520466991176	15.0	1.4053455839853397	69.33910857637105	8.537790818254598	37.94684849146601	38.08477714409276	6.067451414979599	63.27165716139146	6.21918913611978	39.38089352753855	0.0304313706421175	4671942.543920273	0.1593498862338998	221.7638118790177	4.78371861718051	6.109188034510865	0.097618616195736	1.0031227151182744	0.4946487472001147	0.169708398734515	0.3623539073407272	0.7010928700312371	0.2239891645208909	0.3398060129331234	0.3320475061691971	0.4853228915568474	0.4474188690193532	-0.037859261992872	0.219967998842444	0.2566299970872593	1.5053309781486943	0.0581568468457683	1.7594231917096603	0.1858953051176504	0.100386593662719	3.0106619562973886	1.2606915428279974	0.3744428655795971	2.715206147746004	29.832227681355	0.0366503612706022	7.870193194594905	128.38547955895814	0.3859717443441919	5.442950804229767	47.54943787376127
60.0	94.0	5591725.0	1.281679959876636	19.0	2.56402850145401	114.0	10.68132624950807	76.68939393939394	76.0	48.0	66.0	7.819346999779573	77.79235459156916	0.2320480020694955	9814325.91176033	0.4480730308652387	170.387290108881	6.440511244932869	2.284008186616764	0.400634473412905	0.950348640794527	0.3705169779844163	0.4377156411964278	0.3602508122581346	0.965900023319903	0.2372610712018547	0.8215856214919798	0.8209012104435609	0.9783860512784393	0.9282920430725824	-0.1353193007462207	0.5115936485554966	0.351267917247638	2.509066406313243	0.2527422659445028	2.278179459239936	0.4459141365750735	0.360346419333782	5.018132812626486	1.886471377951781	0.3302164046947358	5.456502158155083	45.54329004329004	0.0492892749386255	33.62182586533236	414.0194805194805	0.3566497535653379	6.996753246753247	233.7034632034632
6.233054240990168	19.05690280305788	2126307.669697293	0.4205352469994499	6.750512727170902	0.6059602596209279	29.17229313096804	4.022330514505552	12.6105841261494	12.438792528912655	-4.28293466998965	33.455227800957694	2.845069472553381	13.59303940380201	0.0185078186311091	3801910.217622836	0.0545717661799052	127.37204923281288	4.184924608640925	4.897588881721527	0.0757382796981262	0.5628223995819238	0.2747881564980853	0.0677585474066985	0.1723013476584841	0.3192189239745175	0.1221808984240512	0.1288484772807628	0.1239591802790896	0.1960086702729792	0.1820172682983818	-0.0131271465491953	0.0879116511962609	0.1013172095341238	0.8965828424154006	0.0172635679098312	0.7995866343808293	0.0739589234347957	0.0329697804281523	1.7931656848308013	0.5530034723342668	0.2094026390200022	1.149869542795756	33.551004413905375	0.0141000772517708	3.157989229818724	125.66207447574466	0.2201328509138108	4.514943706888555	17.3988446684252
-2.0	100.0	26703180.0	2.749667287802848	53.0	3.051692084359825	198.0	32.0125272988114	48.3717549325026	48.0	-92.0	290.0	22.41476049749234	62.93892604116274	0.0679177698675793	25784448.97553492	0.1744980274566971	1621.481735964864	41.13739746080557	103.1365260115185	1.22182193782587	5.741857671632354	4.611370459899265	0.1087860154265924	1.668283275359731	2.330080577561275	1.808350407839329	0.4907982492653115	0.4252997884249633	0.970753717648917	0.8860086851938134	-0.011744261549884	0.2086691277657348	0.4148976692531989	6.39176611563317	0.0320120237623069	5.431070719420559	0.1412470618891125	0.0615995673858293	12.78353223126634	3.299394019886643	2.588307032882905	5.790393301784054	694.6967808930426	0.103055448878956	7.339847526954738	1176.291203085595	2.654277348727685	44.29802699896157	36.71428571428572
76.0	126.0	103409184.0	1.841386320997012	26.0	4.694084567276835	173.0	15.90258724562064	100.4971498371336	101.0	-51.0	224.0	10.87130299070996	102.5971693230104	-0.3312145501364103	183479664.9887696	0.3334014568456959	426.5020277071906	56.36607824829562	15.29305479690946	-0.3249923618120748	1.975433905562245	0.7863735794866181	0.4244672343001711	0.6048608411660281	1.309352533659665	0.405323577756581	0.7255075305381701	0.7154688576295107	0.9923551598784556	0.9463515188238592	-0.1102931318481687	0.5017794107785339	0.4661433363424911	7.48787787232144	0.1409361413843082	3.335763049128071	0.4677467717513046	0.224209578386816	14.97575574464288	2.505794915035575	0.6904518712622156	5.93107544622845	513.67996742671	0.0522882702999501	27.08407943154569	3275.335912052117	0.7702592397366284	57.56667345276873	159.3200325732899
10.089402804010993	32.85914989020439	11444500.81184257	0.7222953012996545	11.87897913115585	1.0419642570585983	64.34853580258289	7.0226459539333	20.849604275263527	19.98833709556057	-7.526297200595813	71.8748330031787	5.031239338204428	22.63871062226908	0.1180507938603058	26740099.896444604	0.0861103502598467	231.3688102602658	4.914869121851512	9.793569210788943	0.7251596578768807	0.9936564074838214	0.4783539100236386	0.113362781528982	0.2950939702007216	0.5336446860427949	0.2047943409967971	0.212713974117699	0.2039149975698876	0.3272626281280534	0.3046821663102528	-0.0261516757748642	0.143015495049877	0.1675073349480589	1.2602775977815983	0.0281952510388193	1.340748130050378	0.1265585046096654	0.0484189902171295	2.520555195563197	0.9282690471587406	0.368002579376865	1.921255894187472	181.62633878950365	0.0243959895610515	5.14876203530392	647.9644080917753	0.4044251370711642	5.597463194486306	29.13781291419169
34.20837218190978	60.48748834542705	36787609.908173546	0.9157316026879356	14.13330225447217	1.448930889053908	83.77911616351727	8.20351087977559	47.1257604978547	47.18334887276391	10.075069927437614	73.70404623607965	5.869829595854126	48.24070115106783	0.0224972964788874	67866028.17398936	0.1632698104830458	211.9465107654038	7.656028469003472	5.2555040803460935	0.1622538071338423	0.9154259062488784	0.5685158057665756	0.1162773540378043	0.3868644272471904	0.7448424313631827	0.2583753747622689	0.3342233746760757	0.3246380953416428	0.4882060014713332	0.4522119105738084	-0.0207460935572511	0.145013075138024	0.2519942831220224	1.9354595114323248	0.0582125351152925	1.780077509913392	0.124754454622289	0.1069074924704397	3.8709190228646495	1.2284726731815	0.3709854280038634	2.798154184420378	267.31039477894086	0.0330445737459583	8.881164215624345	1260.562670023269	0.3790082425608806	8.23657127705535	51.36188149437311
57.0	104.0	8368951.0	1.653501148137104	24.0	3.098408060693004	143.0	14.5067474147981	78.60778210116732	77.0	20.0	123.0	10.11080800195672	80.70193513559852	0.3704678421488457	16366550.23138428	0.3652942512377174	333.6189277657496	12.92545910579809	7.817234233178876	0.866926665950905	1.597067632178141	0.679497445745209	0.4046845152872916	0.5619092471022196	1.236960312877636	0.3539738408727931	0.7379655007479914	0.7308041963131893	0.9821632142895628	0.9217947583036378	-0.0999099912331309	0.4895352206545205	0.4654220453657614	3.563024158649189	0.162573280144612	3.078166189877798	0.4182515253888791	0.2710458120571489	7.126048317298378	2.334498337659807	0.5691412694808377	5.584121010396836	71.47315175097276	0.0556211297672939	26.09185907432361	469.4031128404669	0.592544323154022	14.00466926070039	141.3408560311284
3.840937315595214	15.734978166472004	8746042.319790352	0.3968012422480634	6.359801402392118	0.5959851285362816	28.794619469890893	3.701027280331305	9.770477896237846	9.755194100674345	-9.840370010133269	38.63498948002415	2.670367219867825	10.812122762172754	-0.0019767555898679	28338270.37141072	0.0583671447867596	106.10052675414592	4.249172307670415	3.5532207841840866	0.0088544402792588	0.5081259761059557	0.2021815438648237	0.0853377280579773	0.1431008263729497	0.289915021731029	0.0978264667616	0.1374320997847377	0.134301991585575	0.1971724984637739	0.1852368069003618	-0.0179069230130899	0.1026354079717684	0.0991790103833002	0.8923627746389041	0.0204013513157625	0.745717781741141	0.0884462200568365	0.0359363249825491	1.7847255492778078	0.5397785638581151	0.1775768799926948	1.1886444734163395	169.88576716279857	0.0117475398682311	4.365168056761366	852.7196174886233	0.1857650481403437	4.538182017912376	25.54021445789578
31.984246387212853	57.77952030337672	11077001.923828036	0.9076357058768564	13.871061596803214	1.523110910135192	79.4724311776225	8.052260533181592	44.85679468448038	44.98030798401607	11.389760151688357	68.08267102593413	5.662479493076205	45.99104231460876	0.0322064275834524	20731436.407268383	0.165558334872363	206.279958565781	5.978802954142164	5.238554439032592	0.0751147871109585	0.9264629932352232	0.4781111832398553	0.1615875355938673	0.3467095953104675	0.7046560212890732	0.2302424779640975	0.3469507193399174	0.3397338712985762	0.4877372237999774	0.4527388112491141	-0.031511843818217	0.1985240248624974	0.2464330134280045	1.7125944329860574	0.062529907148958	1.7294299826449462	0.1661898275373218	0.1049998220297852	3.425188865972115	1.2383866806649515	0.3511435441187697	2.82573746527377	76.96136707653552	0.030935964575319	10.315054834140764	404.0082904551522	0.3660426155154388	6.518441551195275	62.32192846948324
7.782294748203203	19.10922191968994	5827190.434832892	0.3820596812368116	6.069866354322528	0.5748340535654444	28.20992959992149	3.5264150685773004	13.407354586849609	13.42262450838505	-2.122786404035949	30.332716003957444	2.551152840751295	14.105084940124993	-0.0082041753282104	17771794.52410553	0.0613536189650958	95.88453788001692	3.5955641851099123	3.34232759643173	0.0097325067991583	0.4889642007870186	0.185258447672148	0.0881877023105685	0.1342667123153295	0.2763120221936983	0.0901079909161664	0.140685822519236	0.1379419304499085	0.196229677253606	0.1835451833799245	-0.0230373174042377	0.1077913224848869	0.0958979810103294	0.8323590206273502	0.0226952557133079	0.7170004883456439	0.0927841858824884	0.0416336633698293	1.6647180412547005	0.5290797421850088	0.1685556621147916	1.1855078573014344	67.61937949375834	0.012028778977795	4.395960927360804	344.46673275762555	0.1697356258752174	3.827636813059257	25.38213562861548
21.618292457019155	33.44504092906385	45364681.10135108	0.4543134007182876	6.08689168420591	1.4149236511734966	47.059488558138334	3.6527609631773945	27.572679677441823	27.531666693041505	-5.622241543069289	52.68173010120762	2.5991436543537403	27.96779521658546	-0.0738396411508162	88779914.23993905	0.1558587421987735	65.47988086908526	9.316805622117368	1.259591998848708	-0.0613551513157873	0.3349731092404959	0.1618878331125053	0.1141032727715526	0.1470306485095029	0.3644422118595538	0.0957936819185714	0.2622185497124851	0.2612939060031736	0.3299736938363539	0.3151616276703317	-0.0268435851321502	0.1361802147856024	0.134676706888754	1.6874089897567313	0.0827329642280022	0.8484652469555519	0.125739622819163	0.1418792019264004	3.3748179795134625	0.6672968303668497	0.1242152355882503	1.8491337902530989	302.0114011284808	0.0154426274928023	11.84576446734252	3005.611152380759	0.1315035405245031	9.49103846154848	80.59787996090449
58.0	123.0	4548387.0	2.133743871163723	36.5	2.953715505926009	172.0	20.96450215059377	91.81362725450902	93.0	22.0	150.0	14.90323252622292	95.4725301226276	-0.1123737776684725	13742116.82029724	0.2631997461857583	685.261858386111	15.82726681797672	16.16631826066077	-0.0904696767976903	2.223804768925011	2.482079073955845	-0.043352730212896	1.244334314337661	1.831874726699955	0.8366385437577346	0.5486503739060674	0.4996167831256204	0.9549088556917712	0.8604148566797404	-0.0821782825014822	0.5294696207786395	0.48234354834539	3.985452731910395	0.0727230190652234	4.125057009159566	0.4148529286212736	0.118985856763634	7.97090546382079	2.557978764391742	1.176470960720214	5.020538218113785	56.77555110220441	0.1137786595234557	6.764776045076124	131.3366733466934	1.140107871052727	18.69939879759519	36.1503006012024
52.40000000000001	92.0	1675894.0	1.385844645788032	19.0	3.008459543104498	120.0	11.51686105885515	72.66885245901639	73.0	30.0	90.0	7.993082987755904	74.12647587892944	-0.0662980964927786	3094225.677490234	0.4312066648750335	213.9723085192153	5.534956937590973	2.160648983487492	-0.0536874772024951	0.8642250039777385	0.6320558284428863	0.154181905635109	0.5467687114175421	1.195879473371442	0.3291546449042885	0.7408301637954529	0.7351443559937633	0.964325312156748	0.8934891616173364	-0.0379700336501578	0.2800608529983343	0.472142484020366	2.340186694301936	0.2058619281432412	2.618746204412715	0.2224661693533348	0.3206167270472947	4.680373388603872	1.915856765298585	0.3740702081051562	4.989206293376351	20.25245901639344	0.0664015049717817	19.03043267938726	131.5180327868852	0.40092448266595	6.255737704918033	107.7606557377049
51.0	99.8	1247002.0	1.662412886391259	24.0	2.615659376585701	124.0	14.57703110103326	77.49238578680203	80.0	32.0	92.0	10.68515625	79.56104191665004	-0.1485589672350723	2185218.668910021	0.3632404854544049	324.8895359323868	6.389810724777536	4.945803600999603	-0.0378467817682764	1.312294198134462	1.053513918226656	0.1134422805737335	0.7734660563966804	1.342445994536176	0.4102657496640715	0.6590146788322482	0.6412717579846573	0.9432061650863398	0.8545357818360164	-0.103832145749176	0.4989471449646867	0.5371785785907818	2.514887385365941	0.1460041520946996	3.116181365025203	0.3828676855350506	0.2327068344719983	5.029774770731883	2.171076971510836	0.5914520290902796	4.546176908842787	21.93401015228426	0.1113401530572805	6.594140534412121	71.55837563451777	0.6035713365456467	7.411167512690355	52.65482233502538
17.13145598036153	51.92537198936249	24334777.3894893	1.0641323024890248	20.513204007364426	1.276477933863562	80.01320400736442	11.189325906491424	33.292463644856895	31.618251972997104	-2.2456960130923127	82.25890002045674	8.454006394313085	35.98159475984063	0.1483657835355577	74216325.75635141	0.130529794038862	361.0807190426995	7.685270508233909	18.129747616900804	1.593506594492971	1.7787899604326691	0.4195427839508314	0.303569389954579	0.3121943293872198	0.6625078481269079	0.209849295505983	0.3606826308563754	0.3546135469640406	0.4933340713805182	0.46557100591661	-0.0982438571761467	0.3425613609170138	0.22859369480058	1.9161755855718905	0.0557409414002234	1.8375954816161308	0.3184862523042312	0.1153342327266864	3.832351171143782	1.418239367866451	0.5495831860958752	3.06047865125233	276.5701932705365	0.0285203540472034	12.972604156353496	1311.9137165233683	0.6206512738159169	8.47578617916124	75.56788460243212
50.0	90.0	2902975.0	1.466995297071474	19.0	3.225147234178334	122.0	12.09322869522752	69.86067019400353	69.0	25.0	97.0	8.484523066250434	71.55337421500141	0.1692994828368114	8465001.416456314	0.4240176180211453	239.3721215966953	5.090862291588512	3.234861805349146	0.2709467621345005	1.022474491088155	0.7110147117445975	0.1801948304188775	0.5846311087131457	1.266051569433227	0.3659532262274086	0.7280741818373961	0.7203228059465724	0.9605772295876196	0.8872095138657022	-0.0303191431882489	0.2662293845549531	0.4804128782596844	2.238845242168649	0.1941901724772677	2.832618826378231	0.2140028213504839	0.3510064468292903	4.477690484337298	2.042866488625337	0.4333723007081881	5.143716478206158	34.49559082892416	0.0608387845307304	22.44594371813654	240.4179894179894	0.4525629181713838	5.774250440917108	108.6049382716049
3.611140226790129	15.574878523880631	10313608.250493698	0.4153467622070806	6.115850397874541	0.8189544186594475	32.58801283864867	3.835361905802151	9.507019482259633	9.477387653694716	-13.62220266723907	46.21021550588775	2.580855663831446	10.742138654039326	2.531857118289562e-05	5555007.100981558	0.0580002571894967	126.7787163844901	6.68246172347772	7.906065253703216	-0.0209277681193517	0.6132977815264953	0.2215869592338106	0.0912624709520426	0.1466966135516148	0.3016048533337913	0.1111373370828638	0.1375456264765355	0.1340133301869701	0.1979691585822897	0.1874947317577927	-0.0199383079301277	0.1090479799410466	0.0952720968045712	1.135792681860528	0.0209207119257525	0.7757546020945799	0.0961812022115629	0.0438012335890896	2.2715853637210555	0.5614443159858492	0.2087211851900764	1.2182594249043852	204.43721326684988	0.0108023308321234	5.1017469302544765	1116.6570196808857	0.2199482980530971	6.873869181832229	29.87886919893113
29.329386597365037	61.682453610539866	147150703.54349062	1.0659069889408916	17.011840207904903	1.6789162176137562	97.08449828598977	10.130869973394333	45.48132393555426	45.45102233772494	-17.449405507069496	114.53390379305924	7.032612259303225	47.27540302552708	0.014793914333587	275054339.35665286	0.1354064945434077	334.095959024769	16.65459361292199	18.311074851666454	0.2598878764100373	1.634254157354367	0.5780010407584111	0.2313221139991329	0.3854653925945914	0.7538021237565621	0.2713891018212005	0.3357052658950081	0.3262294526721113	0.493846885951583	0.464840338050025	-0.052469397040668	0.2703191935554236	0.2494441025608557	2.827279675512225	0.0449225169958369	1.992226294084443	0.2344922459211308	0.0910371266293319	5.654559351024449	1.4360806172154603	0.5530637995281944	3.0425926664363274	1011.269174649263	0.0313821644748111	9.52304169334682	4214.759045877689	0.5749121022869749	17.334542767479338	61.157286968594136
17.236792067638376	52.09798292454002	1081320292.6478713	1.075101929141625	18.402017075459984	1.3281098405949852	91.25504268864997	10.624203332433307	36.168663611672784	37.655139630521695	-24.00192013358825	115.25696282223822	7.7254770151986385	38.48057342914128	-0.0921727347500604	1489092352.469946	0.1297022869922609	344.50369228927235	14.709366860849178	20.726032480154085	-0.9675177899535464	1.9968864251821377	0.3161367707702447	0.3628827354239422	0.2684196519811048	0.6081980292742463	0.1702905524947776	0.3735586163069727	0.3705593556285627	0.4968486287114309	0.4758103324951299	-0.1300128883556205	0.4067665420878739	0.2283910810514271	2.671654932333358	0.0518556434311796	1.8545897556234805	0.376476559657255	0.1030160487195791	5.343309864666719	1.4967113543486326	0.5782557989880955	3.206668971737765	9596.071253787506	0.0261351063142189	13.846232621077023	47492.70022422967	0.5918945351625107	15.081604047011284	108.67279079862352
21.0	94.0	189282999.0	2.265780695955136	39.0	2.970704537651715	191.0	22.98721924004884	55.74197492487825	53.0	-68.0	259.0	16.3786960279986	62.63032194736299	0.3758540785792563	175894805.3600798	0.24019064479975	815.389458704583	33.05758504503839	53.37120745582402	3.338995693446173	4.285269671884689	0.9359956696359852	0.640845573795246	0.6834787186025741	1.411873563611528	0.460739152138411	0.6972471118023237	0.6833932331710766	0.9924566157583714	0.9446268056676564	-0.1793684612020619	0.728014600740591	0.4909651068873857	5.676251278693674	0.0831513572791532	4.044194314736315	0.6633757324111907	0.161509959735633	11.35250255738735	3.066958551408402	1.305316335380168	6.346336522059699	2804.400600973992	0.0581162698367835	22.12926845595352	11590.39956481194	1.389031077893802	34.42573826546472	152.8311884778779
5.086127440824982	9.675497129708296	913497.9002661526	0.1727325003777381	2.474150585620604	0.3816972807587118	12.874137344455914	1.4516608355760203	7.3451367803445935	7.349488187804064	-0.425657829297961	13.299795173753877	1.0371953404175729	7.582864668568017	-0.0128136381161436	2663736.690699316	0.0444033534178203	30.99612458538152	1.869982824118937	0.7289548887987292	-0.0241509561416122	0.1479631682678351	0.0760459214712443	0.0331342019522534	0.0625678147597116	0.135521682344296	0.0386529977934591	0.0819738021099325	0.0811684499828829	0.1086759549478292	0.1018280747640417	-0.0090749100062666	0.0452299726004815	0.0516704960248067	0.4282245384274194	0.0203685035598464	0.3222877967122149	0.0383678111346715	0.0339794059401332	0.8564490768548388	0.2415152512249707	0.0560022724347698	0.5931364521574503	12.602670488012755	0.0072151218591932	2.3118634437746945	81.81597157055101	0.0596930511593842	1.9868610814704264	14.091513874222766
22.9	86.0	434025.0	2.003512804044461	34.75	2.542352188344196	106.0	20.2497520661157	57.88181818181818	59.0	-3.0	109.0	15.04229263981821	62.81466244581609	-0.4318353428337135	617977.001953125	0.273388429752066	595.3769421487603	14.22123162048916	16.85237732358161	-1.321920619425346	2.534447919639955	1.353934580050387	0.3097856570647315	0.8759659699539571	1.525778906127786	0.5570641876591561	0.6349752228228633	0.6098138760326643	0.9658521553424196	0.8830779567480029	-0.1261971990984338	0.6101956021413861	0.5210516931617495	3.731403060546621	0.0923642876032876	3.693218982583213	0.4869273559687295	0.1597134878864688	7.462806121093242	2.597380775876147	0.9720956249225852	4.807045823278512	12.6	0.1145454545454545	5.87107438016529	30.07272727272728	1.014545454545454	15.45454545454546	38.67272727272727
2.3158491891883526	7.418306404305343	2378492.908911885	0.1797076640882387	2.73529944387778	0.2812753932784115	11.85150669962435	1.5997180236968496	4.877358624498957	4.886796237623456	-1.760445826452101	13.61195252607645	1.148663371788012	5.276931043746562	0.0048328895762019	2091343.3133413463	0.0332667050624555	39.67452684403728	1.1331214060231418	1.1257988755123849	0.0196715726075029	0.1972480101617159	0.0786351703207156	0.042270655643236	0.0619326883193858	0.1314042294079838	0.0394716590054911	0.0717081622120554	0.0707026224889262	0.097873423932192	0.0913316411788325	-0.0094476628805765	0.0503867665321302	0.0483407189976396	0.3301128090016245	0.0131359675038143	0.3368418790082342	0.0430517135694	0.0240521064129358	0.6602256180032491	0.2511469743286182	0.0689707951206078	0.5799084707955605	53.629111895948746	0.0057087176166702	2.3409654033488723	307.09094641364777	0.0717781071799961	1.22428840604897	15.631052517323862
6.794374232856256	24.24616219848825	38513215.08267734	0.610151675887233	8.584656048841738	1.2972478146951965	49.654513512838086	5.421176406557023	15.163099219827474	14.535418957684248	-14.568197170523987	64.22271068336205	3.708681255793483	16.69946050714795	0.1842880411800427	53036839.97223147	0.1150416229611056	149.34031521404512	7.963697484227324	5.5444902127464815	0.4508143063659831	0.6799198994784902	0.306248694199584	0.1251158283014412	0.2237524888084993	0.4644879085995095	0.1506775537306331	0.2341442495060787	0.2296553532213137	0.3294396253186997	0.3109801070274811	-0.0238083473145485	0.1509166846982638	0.1612404920150581	1.577485681347395	0.0480603197442615	1.1429005079986398	0.1439374421627323	0.0966689792863292	3.154971362694791	0.8258430060554328	0.2465421484195185	1.8997458328812624	859.8338390717071	0.0178598325904865	9.231938035102706	6161.311956038426	0.2658131061883419	8.294533371847264	55.11997844607515
14.046255953315518	34.63750850473645	5216016.102825508	0.8002217826225763	10.591252551420936	2.37051920125424	56.09377126184114	6.575968494441689	23.803320758515312	23.41000680378916	-21.81623554194802	77.91000680378916	4.4509738855379775	25.342406724224453	-0.1419567603231978	8900612.141403798	0.1986503229289963	150.53525928138637	11.48602187929914	4.832095615416793	0.0204237630230795	0.7895515978150137	0.2896632734216789	0.2314401487217503	0.2457534138427815	0.5911249516311834	0.1662895062464791	0.3840963783599075	0.3815038239799556	0.4943224704720572	0.4698789056452754	-0.0633483311019308	0.2771112001566068	0.2105191993568059	2.378971531103259	0.0928851580583604	1.480068669850534	0.2485718645329429	0.1503488197338671	4.757943062206516	1.1596202445113066	0.2698037178091731	2.913543924984925	94.80683052171727	0.0242173940790306	15.872191719362968	754.0022523790666	0.2817912268441139	11.318621005812568	99.80650864123596
16.0	69.0	47465660.0	1.82475919985724	27.0	3.286613222558782	118.0	16.22353803334456	41.23779023218575	40.0	-88.0	206.0	11.70196416558718	45.94860071879557	0.1206554485414428	130206092.7148438	0.3274255775445411	410.7185647815467	37.4989248321522	13.26622918781122	0.7448757830494677	2.114111722393966	0.6323842658107528	0.5369424339886076	0.5386684861881051	1.208871080198093	0.3377473793687888	0.7457238798065358	0.7399907414679573	0.9923808297150498	0.9469741240991814	-0.1492618249564447	0.6235627927063916	0.461641018767419	6.093222335641006	0.1408439342124576	3.266208707064665	0.5549081077322034	0.2769820623664155	12.18644467128201	2.559616683766765	0.6866239970511797	5.93932236661816	1190.164131305044	0.0529385344411104	26.73662473356597	7361.181834356374	0.7474606319696804	38.79992883195445	192.9564095721021
6.6599847531923	11.086916605407172	186920.00820332707	0.1664073344358787	2.346536796536797	0.3333004875578795	13.444093223338507	1.3922722699471075	8.835804672169095	8.835060851098586	3.783650521386371	9.660442701952135	1.0080376702992406	9.01527377234749	0.0017477882531034	299212.9104703739	0.0457581627466582	27.969067691384296	0.9453559385497788	0.4995009948281106	0.0020665523988162	0.1273364016090006	0.0747650505329049	0.0267712421587404	0.0617999503495293	0.1327074438508535	0.0379899126346033	0.0822902444888195	0.0815039256948381	0.1073841763867945	0.099810842874921	-0.0112442681092322	0.050887050415073	0.0512013216960163	0.3125914084929267	0.0230585702910498	0.302569088027214	0.0409678500712883	0.0374205866036003	0.6251828169858538	0.2247727275984761	0.0505253630354763	0.5416344804335623	2.1202453183659515	0.0085634987814405	1.7559939412945824	11.744643393034329	0.0548692301828204	1.039342545322944	10.128732458085526
25.8962359818659	59.79557086614173	1921985.46113696	1.0705740332848923	16.668538236697685	1.4309614346559056	80.11104151753759	10.28646135910838	43.17990081405042	43.14441660701503	10.50363874970174	69.60740276783584	7.165639224710566	45.07220947784781	0.0372565879207791	5719714.766958128	0.13141216129148	333.0365761285089	6.442510290551708	9.86606552991224	0.1351677012248975	1.3061313839733495	1.0718080911213703	0.0453467359227086	0.5577147037966055	0.9142511800111716	0.4347018061036394	0.2909383380990721	0.2711247872454639	0.4794215679567072	0.4352204735594386	-0.0249363971544195	0.2031780299245296	0.2479087599315652	1.7817300562467686	0.0362213363627367	2.0927093931602188	0.1360983760091551	0.0688613968855132	3.563460112493537	1.3377737512104404	0.5944848687736802	2.5735505464312727	25.40017281361861	0.0539729785294905	3.519207703734983	61.41912019955156	0.586633217793151	7.625062482621393	17.49543179553914
26.868038740920092	56.68401937046005	35498907.70460048	1.010807465782175	15.81598062953995	1.6290629208473375	96.14769975786923	9.38605388203662	41.67971641028335	41.3680387409201	-7.444309927360775	103.59200968523002	6.608009466922051	43.32734599512556	0.0402139656541466	30895522.28090133	0.1447340128024319	280.0517098182239	12.659698991785053	10.03305880807116	0.1955212060564062	1.2470137150006944	0.6131360977370429	0.1701292789967831	0.4037874310152357	0.7732632276865344	0.2810827784566522	0.3294211670389097	0.3188608219330425	0.4927755276373807	0.46145644111868	-0.0295228859954441	0.2046957443253947	0.2531208935091276	2.4905611248209505	0.0475961260528095	1.9329617835341235	0.1835380637729204	0.0899673932492235	4.981122249641902	1.3480681137125765	0.4650374531844344	2.9086681565400574	308.8529134676812	0.0323004731993302	8.952162572927374	1379.9517075099193	0.4853024827717366	13.278108387925146	54.625916295597214
36.89630972749805	68.66711503764523	104942424.81034982	1.02245459934832	17.083221240588692	2.2676667928038503	88.81308848690935	9.949038617259449	53.29032854577784	54.14664600573197	-39.583221240588685	128.39630972749802	7.085828874680139	54.76232808378136	-0.3109592563964151	163525377.32622576	0.1429296101774258	315.0431611495892	38.88803171319826	22.0760733700972	-1.2892256020474522	1.7782316326108163	0.375765660856347	0.325699256765215	0.2832723153721664	0.6471653813667673	0.2100822780318201	0.3714308684983972	0.3671835088467547	0.4971967707908375	0.4777241392061968	-0.1071307975540814	0.3733471717516531	0.2215392692258964	4.383461986630743	0.058030335025956	1.8244909336451252	0.347671600837001	0.1193494851167785	8.766923973261484	1.4336845117865382	0.5384993233667907	3.169229511525187	441.0981090156721	0.0249696481718332	14.758507256861078	2503.5836288043665	0.5448890070337837	39.2097640475366	92.7880351973012
45.0	101.0	34773824.0	1.930433071644797	30.0	3.036578638691997	159.0	17.52898506016525	72.25381210034432	72.0	-3.0	162.0	12.49212663984757	75.50868537771053	0.0632479196661111	62104831.39160156	0.3057549826668517	480.9482044382141	18.81114593087317	13.36781000247936	0.4193433448247443	2.043542870023491	1.277877991714068	0.2285320362355111	0.8194144030536965	1.544106261038884	0.5713095298732024	0.6584065707559041	0.6357668327109418	0.9812157838427866	0.9138392902029424	-0.0610479289639756	0.3129417174944913	0.4940017946747683	4.314779216296854	0.1051415670055057	3.706926229656207	0.2963366165065505	0.196424272935594	8.629558432593708	2.537266827030272	0.8303552154343894	5.567014301739923	460.1434661419905	0.0754457232565978	14.03304388880407	1864.799639285129	0.8510695027375409	20.30988686669946	80.07165109034268
16.0	111.0	22934787.0	2.620502054300022	51.0	2.821821217636388	176.0	29.53417265160523	62.6351724137931	62.0	-51.0	227.0	21.10950885138919	72.61105169040184	0.0661625852555032	50533801.92260742	0.1880045448540097	1349.200004280618	34.58733694937837	95.97434763843891	1.485139365333876	5.703531639534981	2.708588602623572	0.353766186847792	1.25978413984794	1.987263696978873	1.090285103535671	0.55498896820086	0.5074470322052848	0.9790302827502142	0.9035957118526045	-0.0536706090632137	0.4344591886232644	0.4738790943283825	5.816464327127947	0.0418711859251273	5.020243886901937	0.3601706022360106	0.0809063080388026	11.63292865425589	3.2913936649308	2.103030060539638	5.956811702404745	397.7379310344828	0.0914340071343638	9.559785652001583	817.8197701149426	2.223992654247589	38.51977011494253	50.44919540229885
84.0	144.7	30137403.0	1.986399359321027	33.0	2.731193278869739	190.0	18.68211442536618	114.0813848920863	114.0	34.0	156.0	13.34685330135084	116.4087219994874	0.0241712843280472	49738487.37304688	0.2895675366181874	536.4281786576134	16.01216034001049	17.45087991293426	0.3794646536523848	2.486905816431309	1.070912354009826	0.3970153770756604	0.7513524074593174	1.471343520417642	0.4960065777999428	0.6741067493327724	0.6562189649636452	0.9794662597851757	0.9104018136616028	-0.0776151717325097	0.4767567774577774	0.5041482881821789	3.956786352718601	0.0978443861787042	3.764112260703762	0.4027531396924005	0.185116688045255	7.913572705437202	2.692542826368104	0.8894545426102839	5.739524634407027	144.9964028776978	0.0651962243155116	18.21551679519694	643.9982014388489	0.9234568280627296	17.61420863309353	107.0359712230216
12.385621557138348	27.382246236974144	29897604.275226936	0.5121824908105587	7.772046720165208	1.2362923546075872	43.62976712596551	4.751868457997715	19.90058035331939	20.18394129028054	-22.54829028555389	66.1780574115194	3.260976350587665	20.840293675946693	-0.1441181072161344	43813566.81202384	0.0725510857252904	153.21666455759834	15.076014494020344	6.664941303574741	-0.3827801123917839	0.6177927017734856	0.360243059931319	0.0653308181547231	0.2185119431328903	0.4084595760445594	0.1656799538930855	0.160674629801631	0.1544330426269994	0.2472883722768147	0.2330571464071215	-0.0094938695582656	0.0818113920002742	0.1259945395252291	1.935052821378394	0.0235216363629792	0.9826901733577372	0.0816987242073749	0.0478362670619409	3.870105642756788	0.6664812047462351	0.2445089404262012	1.4405482490918842	266.5285175126096	0.016078671556063	4.52906396521991	1156.8301708174015	0.2647685956828202	15.099495004825544	25.599419280422488
15.151297914207012	30.6582070051161	2733557.2149012177	0.553696597903823	8.032037780401415	0.953873993938468	41.6737914207005	4.806372194053794	22.88497135445928	22.81189138134593	3.592365210547039	38.08142621015347	3.4190688092931225	23.66504663043837	-0.0122665945942334	7501843.311937202	0.1219927848734552	108.77201353141758	3.1006529072519045	2.347351003284444	0.0035389499699261	0.5112317098641196	0.273026355622971	0.1008360414653306	0.2114428312303903	0.4432957574049018	0.135059120832042	0.237472979791807	0.2337702701573962	0.3237730005260488	0.300361413245014	-0.0202925248016331	0.1247047351134281	0.1613620236053682	1.0040665975294685	0.0487387301039229	1.071089600810892	0.1044114919935225	0.0903354563344377	2.008133195058937	0.777675073161939	0.1960645163717726	1.8379858389475936	34.01499219905296	0.0205307925322302	6.777436687688609	203.89518029697368	0.1976605456340514	3.4002462130920947	40.429726318175845
7.856735085034255	17.993693304535633	4090082.620488311	0.360692647812273	5.246644830003001	0.7796077536820988	28.635173429834207	3.1478954437253344	12.905928542156744	12.96152875716962	-8.28080557264021	36.91597900247442	2.209997100729459	13.525972929931878	-0.0258923222110766	6652669.777637936	0.0682075773989242	81.51636277021262	5.940018923332844	2.7778737940578835	-0.0504614694134183	0.3828438241807508	0.1697609082081404	0.0737759706500646	0.1288896485047175	0.2690059571475326	0.0840608657320713	0.1419091996296443	0.1396096913138233	0.1973764233830347	0.186250191609141	-0.0173262730494778	0.0907934694907172	0.0972236700042432	1.0359017462046092	0.0276965125312798	0.6721967382287332	0.0805673193144239	0.0541810901148437	2.0718034924092184	0.4937321803193221	0.1381511830972228	1.1456186024919186	51.27626954531871	0.0115279784707097	4.614645404999909	305.4201391538337	0.1476196286575405	6.160605817364905	27.505223596579064
7.484676801451179	13.916826178969648	10514581.46986991	0.2353812097444864	3.247704511919427	0.4705057295376994	20.95110846385365	1.9921491677546463	10.573024646256956	10.43845424230528	1.0226780919891885	19.928430371864465	1.3892734279251329	10.880482994651052	0.0446770302865522	12091824.844273644	0.0541671259585177	45.045337394726296	1.867359931744188	1.0754382543124297	0.0751895385352072	0.2140720698781844	0.09539991134359	0.0542950187415227	0.0793937440462864	0.1768360964479137	0.0504220278532538	0.105755332396352	0.1047602906319583	0.1403203069902759	0.1318789116824865	-0.0120343588674938	0.0645226840523096	0.0660701269698205	0.5039648874805709	0.0245277601113767	0.4359392656737078	0.0561602360058786	0.0466360437471469	1.0079297749611418	0.329823733007306	0.0773679953054436	0.8059865310468505	100.07558127636578	0.0074906296130634	3.884979490657992	743.243682488231	0.0836121333577273	1.9856270751910063	24.879429329621896
-0.9910154589161232	26.69475454337327	10285117.096693171	0.9591236751862152	14.663671819638708	2.571683829775205	97.35842636301196	8.714989821303252	12.53710059402812	12.031082723734563	-31.946819093614742	129.30524545662672	6.142071901770276	16.996725647206837	0.3055252695165907	20485265.911952063	0.1566516518237307	250.0709811453177	10.340550306694306	14.257418626216293	1.1449466042238357	1.1988251247274335	0.5454464033110483	0.1829414941186998	0.3755215401424908	0.7453946835727872	0.2607304778558678	0.337602204521194	0.3289345215985264	0.4956289586213386	0.469759652600892	-0.0312643146220554	0.2165008759004392	0.2527041641525807	2.2514276701785776	0.0542818208770355	1.850670998903047	0.2062754755041656	0.1067443236926176	4.502855340357156	1.3127799274719814	0.4360678820096204	2.9042217693327763	591.6150916800025	0.0301185848187958	10.24943105662721	2970.6749775948515	0.4396685249590293	10.721015050068914	64.81381643436231
0.561692748516438	2.662824757036077	3137430.630231356	0.0748363100565683	1.101732756915412	0.1496643756872394	5.71357925410579	0.6619194149620563	1.5856332623167322	1.5667823333956148	-2.901032952140268	8.614612206246061	0.4605694229500939	1.797322169468574	0.0021450306952825	10937475.35581528	0.0130062780200249	17.85087307421679	1.1361088438516296	0.5303634251854643	0.0147063422136394	0.079346363992413	0.0423203938435783	0.0120707977791363	0.0293348274830301	0.0592949371044359	0.0205749130286121	0.027289108620506	0.0266177785438065	0.039509973768544	0.0372407997739216	-0.0019001035810197	0.0148638193241888	0.0198409646018084	0.2092224194720277	0.0047439122577444	0.1436320283662521	0.013383869914578	0.0095484708318752	0.4184448389440554	0.1009516491605893	0.0304166894589978	0.2303074089438031	87.16754090948746	0.0022956095544746	0.912329263815164	495.8410157382299	0.0318618926713428	1.1821797310797355	5.198021345904246
35.0	95.0	1125973.0	1.932671323117111	28.0	2.901790108236673	129.0	17.87818408996251	63.9061224489796	62.0	7.0	122.0	12.51989592898684	67.7923901574897	0.1705343556195727	1183599.84731167	0.3096543107038734	511.8156768013327	9.165760571766864	13.51499426410015	1.090508175663724	2.081341719004867	1.142971783665168	0.2876681537740866	0.7732833977413442	1.492724645742104	0.5273837304181165	0.6689487621775334	0.649892065359772	0.9711114226208544	0.8958309763754886	-0.0911630678711442	0.5093281299303446	0.5036415673130463	2.988332549067788	0.116077260236991	3.579955736385393	0.409921220455135	0.2340090941759437	5.976665098135576	2.506039330133909	0.8060783756675088	4.883231293791763	23.34285714285714	0.0952769679300291	9.00734693877551	75.86530612244898	0.8692044981257809	10.26530612244898	56.42040816326531
33.0	78.0	27725363.0	1.662170665305927	23.0	2.958653095445706	118.0	13.99882628010084	55.578115427031	55.0	-20.0	138.0	9.968355450638882	58.28635962360141	0.0428102885568194	68708015.12858582	0.3661377725125976	308.3728037514114	13.70085753416317	7.435774695797532	0.2301400863627244	1.547704345946607	0.7017754233875375	0.3748845432666864	0.5794883231412569	1.252732510834245	0.3585707620143245	0.7300963370155764	0.7224766139188946	0.9815706458749482	0.9193736375278432	-0.0824337369706758	0.4467951661181332	0.477537765210955	3.672647901753353	0.1537150564315318	3.127095289015692	0.3867834816498424	0.2586010193119193	7.345295803506706	2.348399665106736	0.5623699423335362	5.690907096690257	471.5232201936037	0.0577776277654213	22.4900239138748	2988.050361475309	0.5869445117056009	14.65702732508271	155.0149491483887
4.49571238596115	17.25429613933519	93980716.13095686	0.424300076119729	6.776804588007987	0.63210085184996	36.47371718095677	4.043795891320984	10.664089117135669	10.478346253199224	-12.761450484692093	49.23516766564887	2.820485057431972	11.820850810274658	0.0534309542176015	119405689.99183051	0.0538629714773515	129.55815825016785	6.302532128513944	6.450679414146782	0.350838460124546	0.6368261441648088	0.2250382461970924	0.0951673277383366	0.1514197242771534	0.2999909483935361	0.1070448254585607	0.1352395370308958	0.1315709258502137	0.1981274774604146	0.1876948472573895	-0.0214161868132438	0.1116942276046357	0.0989054787047596	1.111859191467211	0.0180142951119136	0.7924072301957847	0.0983816874035175	0.0328156607534421	2.2237183829344223	0.572392930007158	0.2154660975904752	1.2272761056080637	1632.7110591710484	0.0120339963779933	4.195043310934345	7296.595204605629	0.2242921617722949	6.519328108877801	27.731117725007117
6.643617904648504	23.520432077049183	8931783.31834462	0.4784274629965989	9.691954815360273	0.5088396623338582	36.93921324261463	5.330247077530151	14.394594292058764	13.577785405720295	-2.666190284248473	39.6054035268631	3.9895735467218736	15.774805623622786	0.0787830227425548	7463141.700936146	0.0430551929024476	206.91698193902184	3.900991438072638	13.739132501496789	1.0871142648895216	0.9953782720191086	0.2578657974737682	0.1162661915608923	0.1618537544555188	0.3099022700502966	0.118769520629081	0.1330127272379533	0.1285497388492271	0.1969036758518443	0.1845266049836568	-0.0322555547888808	0.1322377292037189	0.0964483950495422	0.861359614669246	0.0148286679692737	0.846239778781068	0.1181907248268829	0.0294743627323711	1.722719229338492	0.6233862302800096	0.3133110173732192	1.248052033154877	86.09840853875495	0.0122806931140087	4.393966174061502	299.6753001022736	0.3500038787009368	4.405590867444021	23.279569549418625
18.55280908589252	34.82676188953835	38576619.07466918	0.5861889383332298	8.361797728526868	1.1607637744125652	59.64310575007398	5.051771595524525	26.68995997306186	26.79359894836037	-2.5699675349473643	62.21307328502135	3.579668277481796	27.450758849764306	0.0168535316734119	62930899.248958535	0.1160885206479086	122.94475440258994	6.295518449784352	3.9996899502062746	0.0511203918429908	0.6344576421015439	0.2592015613868078	0.1390764975826481	0.2008548983012935	0.4351415729519067	0.1334523718929347	0.2419295434243486	0.2386918190927901	0.3294472750132991	0.3116463933587968	-0.0341950237330539	0.1644472998035279	0.1560788755073449	1.4326563090340505	0.0468697539131568	1.107588028462992	0.1409216606586065	0.0821050343619291	2.865312618068101	0.8291656630585176	0.2234148008720879	1.9649219699416716	325.5380116685515	0.0183792514318318	8.152733915497182	1999.387842995964	0.2251149838019729	6.603817929082825	52.400437807874994
51.0	109.0	13599384.0	1.909907189798254	32.0	2.41569428692909	148.0	18.25761747548637	80.5366854797332	81.0	22.0	126.0	13.54816951373142	83.53215754593627	-0.0132185698668436	30694898.70117188	0.2951283906890984	491.4636362176497	13.0008650447176	13.93885800039885	0.4168318840927576	2.295074738777005	1.0732628434612	0.3687851058172692	0.7413473510463836	1.423154169038957	0.4773890414627756	0.6812927588199346	0.66251787371829	0.9725922259648788	0.8998606401011299	-0.1065850123851051	0.4582563808427687	0.4825867644475864	3.56226471383905	0.1044255323877799	3.602377024506796	0.4061979472638187	0.1780313912361501	7.124529427678102	2.606198364078557	0.8420843955595513	5.662812455755931	138.8029758850693	0.0712175350872597	15.20992965568113	575.2052334530529	0.8469475999190229	14.85274499743458	96.76500769625449
16.770281948795507	58.58477613992359	8366292.068866803	1.214712239637954	22.81449419112809	1.3318993467660942	89.21376452217977	13.025357092200249	37.44805849941	37.455787757667416	-12.987694815716852	102.20145933789664	9.451334740158536	40.75006784219821	-0.0167064620185895	6213442.49841133	0.1052394103381833	511.8843620822195	11.221295732062991	30.91010747011603	0.0949725355726056	2.403086398256561	0.8757363396318731	0.2317413648043151	0.4923461201071193	0.8606697507634069	0.371550047701881	0.3073924517273466	0.2912377741887288	0.4905140691086616	0.4553600013628837	-0.0508867641699902	0.2824681386273581	0.2479791445703146	2.323699468903948	0.0282276797543311	2.270084297656922	0.2418794515940047	0.051573529399977	4.647398937807896	1.5782851335992834	0.8197056844721087	2.999176430582801	92.91139131837352	0.038815292201443	6.689575916884949	258.4902550096285	0.8625918603552802	12.576520666229245	37.90506757342969
3.683142305504252	15.222994061674424	1599620.607016498	0.3660128347259639	6.028351218447774	0.5173164620647269	24.41123683943921	3.5609187000354705	9.549255625147564	9.692595211932762	-6.241455863901682	30.652692703340893	2.490325524168822	10.614401060686344	-0.0077266381676436	3355542.6439281083	0.0427533798472105	123.51344506465654	3.552236981351395	5.060020080341401	-0.0896193804604285	0.5009927958525324	0.3031259441645429	0.0401265867188369	0.1683469751052413	0.2917093021434071	0.1285423224764967	0.1011620554790375	0.0955854606426849	0.1624589687720404	0.149625318393252	-0.0065950567153301	0.0603798332222486	0.0835590197475753	0.7451927784085512	0.0122210361278012	0.7040133054411514	0.0475434892424683	0.0233224721621126	1.4903855568171025	0.4669272641518273	0.2010296850042688	0.9377049056909657	28.58248620393385	0.0132940519310107	2.1184632696788586	101.89514718693424	0.2147800408052559	3.770104339453095	11.252628101864962
7.71376597389605	28.37455091181956	4345434.482065706	0.6055578357073895	11.3417520448536	0.7135188982500533	47.63927743092325	6.5080493577839205	17.566638648724144	16.92064701181761	-5.0851822014903405	52.7244596324136	4.6731792440552375	19.354881061091767	0.0829458296417222	3416120.421763138	0.0538442257771949	259.8280150809122	5.678421610715593	17.06882435824651	1.0380290914902357	1.1984218992289122	0.425491657181788	0.1178301042761367	0.2433024095214485	0.4276446076538924	0.1816507974105748	0.154025304577502	0.1461564017206087	0.245367665333147	0.2280287086212438	-0.0252566030446379	0.1436068559730069	0.1252910697329373	1.1661811184241726	0.0152884720612498	1.1223309179263317	0.1228767315353943	0.029918624970724	2.332362236848345	0.7817154921107332	0.4059783891026751	1.4883927287507162	59.78925298729845	0.0193516427596433	3.4462005151352906	171.58527235532864	0.4362601190582775	6.319894961427885	19.032309270040408
27.985930056930407	58.79650284652027	908009.4742651328	1.0155530535249455	16.491852561868246	1.4334285832636056	71.62559544556757	9.86388714284512	43.12502885300989	42.86685256186824	9.188393168351343	62.437202277216215	7.04510746423041	44.867947021502026	-0.0965496333858679	2097391.9135467573	0.1411711634985495	306.93307923384964	6.536175095199704	7.641237566023337	-0.2025023285458808	1.1160395566367098	1.010927595191086	0.0405237939033684	0.5286372239033936	0.8728201767334778	0.4052882814972084	0.3008182790141481	0.2824502678032582	0.4744029277848844	0.4300166117344409	-0.0425010084848108	0.2553519999322706	0.2403696263468292	1.7911722085976585	0.0424343312465071	1.9658159931864208	0.1939493031615886	0.0777010713174271	3.5823444171953174	1.278982240533537	0.5317417879569489	2.430004747168754	12.70091307302645	0.0617876894315204	3.073837470572593	31.2308591631027	0.5080297892757161	7.545304802234904	16.700944215832646
32.65779509812242	56.315762299487936	23715669.052531566	0.8524434131464725	12.578983600682754	1.5164275647952592	77.76304919795173	7.389954403613887	44.199182122371816	43.73677869880518	7.815418093001764	69.94763110494998	5.346296259301772	45.15584988501098	0.0205659202344222	20063833.81321849	0.1773588982986129	170.1504268181395	7.220573662385494	4.524174468446134	0.0306099543559132	0.8498291132239814	0.3334019958089458	0.2144889202540142	0.2739617776040191	0.6148665466041262	0.1769604051131777	0.3725415805414053	0.3689552563399465	0.4931162665637466	0.4657366374199	-0.0560350516800284	0.2538761014702145	0.225525054733307	1.876692667456622	0.0795938209252613	1.5630992457669628	0.2185350114512852	0.1486621174457662	3.753385334913244	1.1944920760953832	0.2958077772582318	2.9518897347801865	154.35144130878686	0.0257558240924068	14.123374555905592	1025.9180660838083	0.3145550522840113	7.751679098552955	83.0074731559319
24.0	70.0	219220218.0	1.655948296090786	23.0	3.58879653222129	133.0	14.43297113639648	44.6184091417374	42.0	-25.0	158.0	9.695580730182364	48.31809674700749	0.7321937236978593	616556863.125	0.3908292140411273	343.8360389137008	10.70631387960106	9.861655627531652	1.524429053774474	1.578313853260384	0.6672210820752874	0.3988353553254215	0.5440887759373083	1.251653123329264	0.3655416376634213	0.747820336951797	0.7402640578623624	0.986964291553832	0.9336770398119298	-0.0939645435334256	0.4663788763894635	0.4425224310751615	3.236886143286029	0.194923652848638	3.013601273685616	0.4361328433200654	0.3822476649298344	6.473772286572057	2.282269681531072	0.561383733833918	5.621307297500675	4223.631295327959	0.044980578018168	37.87518831200457	36698.47236924781	0.6236727435455848	11.5514009733863	216.5567364934664
12.0	79.0	85145818.0	2.169430907139557	36.0	3.18000070424742	170.0	21.07357997684563	44.58070014836327	43.0	-86.0	256.0	14.89568622276686	51.84369286776346	0.2853035404214037	182256496.9072342	0.2595381819693058	700.3296644487108	38.94894264577446	27.55292772162164	1.543824308140009	2.94816260402436	1.537966875388003	0.3087246976753197	0.9127955971113668	1.667849787398455	0.6855867762018045	0.6322333487735258	0.6047558634226334	0.9878045647470636	0.9277547777512822	-0.0535245701711217	0.3698905753038493	0.503229241639679	6.212425933117209	0.0790654292251008	4.125059864920686	0.3206869916438879	0.1600168258708103	12.42485186623442	2.804501064698786	1.121532369853091	5.899458319888315	2125.87944695224	0.0671068987958028	16.6330311721042	8221.910066605638	1.200547117586079	40.94437955743552	94.89399917926704
10.0	81.0	1178669.0	2.218987239933785	37.0	3.138283218971607	137.0	22.1621831905937	45.47228915662651	45.0	-14.0	151.0	15.76897321428571	53.29321030919643	0.4140888066811267	1460467.938392639	0.2512469153723327	772.4371839163884	9.952882103237398	38.15635698901192	3.286241425872729	3.062821437358316	1.62628230390356	0.3028065873283841	0.968441870198476	1.656639333041854	0.6509930340959263	0.6133264477141808	0.581249132827882	0.96953141713819	0.8876702620202445	-0.0853970012157228	0.5074693469339994	0.5048316762669732	3.095865692478863	0.078703904275633	4.074582974493051	0.4887237294341109	0.1421220815775112	6.191731384957726	2.771184483604521	1.172275935315468	5.170002481928861	40.93253012048193	0.0986326026999564	8.136217157787778	104.2674698795181	1.310181448686312	12.49638554216867	49.68433734939759
9.973859998792053	24.49277948903787	300031.4764148095	0.4895026404444087	8.285060699402067	0.7192971728623624	33.56156006522921	4.817161828322116	17.135739856166115	16.948299812768013	0.7749139336836381	32.786646131545574	3.4900965556000068	18.215900502263317	0.0086663503629373	398093.025990639	0.0769553632084759	151.57006209100766	3.9682706824465863	4.917118055740842	0.059826566387404	0.5960497934902617	0.3918940594267187	0.0432976698169452	0.2295655399973052	0.3970988558509776	0.160150679883291	0.1584011615332808	0.151211980226147	0.2413841970143715	0.2213115040695359	-0.0222973900122628	0.12534013756331	0.1224132318932934	0.9571197461084142	0.028771271629812	0.9211749692145884	0.0943750531161216	0.0470065666407033	1.9142394922168289	0.6195864363155084	0.2469859632292451	1.2312669306243451	5.74906462838145	0.0253437920438527	2.2836349412101025	15.287094102756525	0.2603113812411212	4.45654670990256	12.49634144834925
33.614348345954554	57.39745715424474	3074714.601634123	0.8496732686967153	12.499999999999998	1.4531349240934677	79.10239139099241	7.35536208124751	45.6751782488701	45.51195695496212	22.614348345954557	56.48804304503786	5.17096920470494	46.60061215821423	0.0510357464191559	7770308.664068738	0.1782638145880924	170.7353070747277	4.171015238493087	2.872683193291634	0.0876974035864704	0.6885627972646224	0.4978611979809495	0.0807668571984321	0.3630441856104671	0.7014326693484082	0.2242629671642597	0.340021825919341	0.3319596084318146	0.4862417734786986	0.4489933866893088	-0.0249808663410041	0.1605474012445668	0.2538209201929241	1.4259871008826672	0.0692321181958724	1.623234464123422	0.1260241760338995	0.1306788234933191	2.851974201765335	1.1228995242621402	0.296605998811393	2.530819741546394	27.04389605554181	0.0387101979481813	6.708567927595623	128.12021055270236	0.3106692299901832	4.770663085429147	39.06060526423535
46.0	88.0	12030699.0	1.534029739818289	22.0	2.932739835715468	117.0	12.77764185686001	67.55711422845691	68.0	20.0	97.0	9.164571651069778	69.44007090213681	-0.1572826449976014	28683392.23996968	0.4007966233067336	257.959764017012	10.27721867811717	5.675212520593909	-0.3126080475715852	1.373994254987144	0.5076576984325414	0.4600281684617016	0.4621399291033275	1.107956521969558	0.2907040307823129	0.7764571858237742	0.7734818123812577	0.9808448875692304	0.9240562102873248	-0.1260951735849626	0.5452192289128283	0.4228704680052616	3.171820070951729	0.195539831202027	2.812310388339377	0.4761188093695753	0.3558324836714612	6.343640141903458	2.243380788264804	0.4704129883549214	5.691978342221686	126.4517034068136	0.0506820454536327	29.26806494753033	999.9875751503006	0.4929666949128719	10.85130260521042	201.745490981964
7.729185434824191	17.85285411378423	107854009.8127166	0.3451226962651993	5.312316958603305	0.6386705016299075	32.89411477496491	3.201910186788861	12.883354600859285	13.019487065459366	-10.343139878908028	43.23725465387295	2.214168116022437	13.520012543708686	-0.0459216086938379	167092169.70516023	0.0472085662979847	100.78465934091508	7.063058825641948	4.194726448557876	-0.14646354408621	0.4389613781018975	0.2352638907298222	0.0498337674664112	0.1442799618140442	0.2700473920672467	0.1073827546114236	0.107489832658378	0.1034033907071472	0.164925617935346	0.1556790477911578	-0.0086321315184381	0.0600082829950353	0.0839072308881903	1.0763491355335302	0.0148727800314183	0.6642170289762632	0.0536372715137834	0.0280150329555969	2.15269827106706	0.4546619090518392	0.1685563172079301	0.9756019710726892	1084.6539848728405	0.0111616564085053	2.8341819143888745	4639.704314951461	0.1752997514547426	7.188474076127737	16.882504622420473
15.0	75.0	211577937.0	2.031764062089255	31.0	3.548040186231528	188.0	18.83809681300277	44.06814675938012	43.0	-99.0	287.0	13.17523056714089	50.10584437379576	0.1007157561620323	570526932.1691895	0.2877603700043116	568.5940816047759	38.968746286694	22.14040420960914	0.8384310789835498	2.592972071906434	1.11268549333429	0.3970830626912904	0.7618579084944825	1.496563053989737	0.5226796719757769	0.672009653851933	0.6537615601928497	0.9924658104716926	0.9432706944682344	-0.0758831287842247	0.4744406031006234	0.5044012151610706	6.212697941644603	0.0987597708890109	3.818428220306079	0.5038451430250079	0.2002797313852283	12.4253958832892	2.717849893273375	0.9264143913101812	5.910827660963055	5158.494506016091	0.0612109844793897	19.8771202339445	24250.71742174336	0.9901673811373554	40.48392149417376	127.414172817239
10.197206597293937	32.56735049091457	11821362.6368937	0.7164031628534558	11.617175157249408	1.0219244807074592	51.06065357779702	6.907635057855232	21.30625327668396	21.25857305219609	-11.845503726045289	62.90615730384231	4.9295661968905335	22.99973850194807	0.0085636912255397	18674826.76777421	0.0871077619363802	223.8129872322097	9.229279718036915	9.888937833456849	0.118166155942961	1.0406157776774112	0.4038721014982592	0.1454889141554471	0.265372432471851	0.5125665166039822	0.188159757510126	0.2210192821939006	0.214275079505135	0.3281091639897175	0.307089438783176	-0.030516927074334	0.1743886702083708	0.1682390517254932	1.6991676249036545	0.0282420771289244	1.335242898006775	0.1523640344998887	0.053100717297758	3.398335249807308	0.9508739563521278	0.3611219697939176	2.003509911687711	155.75196867701698	0.0212552372775695	6.155690211467633	639.5079983015447	0.3874215328151063	9.76612846321155	36.8782154485603
21.560961026831222	39.36145349824523	9350972.814789036	0.6807645098430953	8.750410392845005	1.620874868980147	59.37315323219747	5.472758065588933	30.34274681608772	30.248768821464974	4.0	55.37315323219747	3.832342688032482	31.14189714173686	0.0013840919866953	28518643.645407684	0.2359526946189513	97.19063916981708	4.332285677882807	1.4087245803999169	-0.005893694237924	0.4590418535463189	0.3048926860231646	0.1012457005979678	0.2574243865439857	0.5977564312330859	0.1679277565532392	0.3790245999916947	0.3760333057661371	0.4886748321356717	0.4582136026138582	-0.0222395380647841	0.1310774363607509	0.217529168082755	1.4618150636636404	0.1190645921654214	1.31985748468954	0.1067269516187017	0.2109016815804102	2.9236301273272804	0.977912872003104	0.1909836348923708	2.6577419893324703	113.95704269854538	0.0251950786784406	14.955930575354053	1113.1094984856795	0.1938500480004246	4.53510107816938	83.4742549462235
6.99543811375717	15.101920665785764	1014724.336734962	0.2762795467613185	4.282605145800174	0.4593287732473145	21.200808395147	2.539550666576204	11.0332988880965	11.092288807471697	0.1254720487101714	21.07533634643683	1.797022563920438	11.492775490966356	-0.0138118642072655	2943793.7091329144	0.0438114187500157	72.08299541710078	2.3098825165120758	1.674844554169492	-0.0316294241344556	0.2684436911209491	0.226398893666534	0.012439752416211	0.1341504409270814	0.2395863655395176	0.0980150898137907	0.089012636887055	0.0848261888278929	0.1384227295378503	0.126911495380319	-0.0027490087038293	0.0350228767793943	0.0724204593351496	0.566622633493974	0.0139204417452402	0.5437807395583734	0.0245910522199237	0.0240912127228011	1.133245266987948	0.3532265030128154	0.1237106461968707	0.7428574397002026	13.488304929434284	0.0123408767937769	1.5808101544032735	47.714265145474215	0.126124702720292	2.471833186927484	7.920176492658323
7.006451547199373	14.655173521347436	1910095.9060274183	0.2964736481131333	4.0473811202506855	0.6890978679318805	22.585187622405016	2.413598339719901	10.866301470717534	10.906386212299257	-1.3731037994516258	23.958291421856643	1.687749228783307	11.29337055175895	0.0003165340253727	7130041.532518183	0.0841308164292907	47.21273966382044	2.176087450875836	0.673191961955513	0.0039268074459229	0.2039172752992047	0.1630891578087313	0.022411971756017	0.1263700661150263	0.2668647021376636	0.0815935500317191	0.1426324447749316	0.1404801672986966	0.1949213914785776	0.1812092877196136	-0.0040716256287356	0.0374697331187628	0.0970495145008606	0.6502165625651816	0.0363350584612527	0.5841500614777211	0.0307329073114748	0.058055330525346	1.3004331251303631	0.408025966241634	0.091751608276984	1.0328477389824204	39.879200766976496	0.0134838384686145	3.546110851888832	245.3921499564701	0.0928512546565334	2.303358991197516	21.18214915341892
51.0	90.0	2961051.0	1.459834708037115	22.0	2.651449532314142	117.0	11.97734262243144	71.28980322003578	72.0	34.0	83.0	8.984561525684523	72.78083600402951	-0.0346751103893186	4631870.754029852	0.4081112131617602	214.8140462940146	5.38107055711173	3.242404155788118	-0.1688621029308983	1.135060886516396	0.6360023889028885	0.2819009248068033	0.5459230354366305	1.197092905894954	0.3298456462637231	0.7419223568023618	0.7360464176283106	0.9642106008060808	0.8938032550502693	-0.0648503081364636	0.3743183945597367	0.4683252500256284	2.292267477213872	0.1788259525590367	2.795644783272268	0.3154900812251797	0.2789209665932287	4.584534954427744	2.094425669509041	0.4427658188548209	5.127328598836485	39.04651162790697	0.0698506469193327	15.89997471846288	228.134168157424	0.4493777221655077	6.16994633273703	103.6690518783542
60.0	110.0	8792590.0	1.769954269726764	26.0	2.838183651514905	150.0	15.2819729722974	85.39947780678851	85.0	35.0	115.0	11.14915942798232	87.4779096820018	0.080924793749785	20543904.78134156	0.3408231019367506	359.3138726602995	8.550664253043637	7.088001499800114	0.015301602817231	1.556408999095148	1.242749457533575	0.1161078485286645	0.8112575275558098	1.554238485512621	0.5733368667636024	0.6588766545793552	0.6372673620271964	0.9687500938446424	0.8914498919923992	-0.0270413141857978	0.2537293053440663	0.5019043979815554	2.910701321188819	0.1188276087072037	3.526405357165104	0.1877359873750397	0.2382941808915004	5.821402642377639	2.353520614316373	0.6997896141571807	5.37801727641121	82.02697998259356	0.0713898868429883	16.26793192854725	391.6057441253264	0.6823067093571359	9.376849434290689	77.7449956483899
16.834782309413182	31.576626074281027	9051844.761290452	0.5470365240072075	7.709133792907973	1.1255447704367203	47.35038415985909	4.610523879616798	24.23995873897081	24.120542176602186	1.7427212082561472	45.60766295160294	3.256273709966789	24.9368859152264	-0.0143849813960452	10394321.211454598	0.124732029150275	102.55839014083884	4.156990882905501	2.2343990480403204	-0.0218775557938121	0.4624275864393843	0.2628726743660034	0.0924720824838859	0.2059384845359748	0.4366608557831348	0.1322558374083261	0.239272642048046	0.2360018687833825	0.3262541785945337	0.3045077822692535	-0.0181863163169527	0.1169181027670426	0.1612173724781341	1.158547323602981	0.0526932930890443	1.0368729978802995	0.0980475592292346	0.0860437257256705	2.317094647205962	0.7543155716205295	0.1813250652013469	1.8391065438844612	90.12017466257224	0.0194743423996534	7.535947384881321	600.8327567704206	0.1924681293030527	4.410759626451791	48.30469064573001
21.135507781540458	49.88577166942864	18393381.41550184	0.9862653041139328	15.072690755818142	1.7184857407510432	78.1780837956625	9.14079710661408	35.11374700433035	34.927309244181856	-39.13499711794798	117.31308091361048	6.408787400919738	36.98643649228993	0.0457866023925574	41515334.76228381	0.1504394581585728	268.4246540058477	26.41067062891956	10.02740524707937	0.2112201771704932	1.2112105759118488	0.5887265181990495	0.1773282978204913	0.3905275875629491	0.7533586634375142	0.2687451887099022	0.3337317019113301	0.3240672516867954	0.4952385121004485	0.4685818568608049	-0.0336805232897351	0.2200429819266757	0.2518406511715969	3.6228259848229927	0.0511783839812005	1.883512206421984	0.1959798012674817	0.1017155188814547	7.245651969645987	1.3314420252564654	0.4499842735277247	2.88867745455348	216.15980778514825	0.0329563374530969	8.9457594306973	1011.060924242591	0.4625794794984523	27.35882831472133	50.65757587452278
87.0	158.0	105698018.0	2.234462143974979	41.0	2.585496559970152	200.0	22.87070767393252	122.51269035533	122.5	21.0	179.0	16.78202758940105	125.6205961986737	0.0151225649837849	117210245.1899496	0.2394602489826629	771.1748912092859	28.86884132895008	39.00064365053505	0.5033866727425659	3.865529955095073	1.146227859672391	0.5408739405885455	0.7833373443469008	1.507148193464349	0.5224644045745394	0.6640382686476095	0.6444525107778752	0.986427875234248	0.9248757751745992	-0.1247529475023534	0.6285068846663132	0.509723439808316	5.309121395856963	0.0741701182672305	4.127216607909475	0.546387511134741	0.133209197411264	10.61824279171393	3.00575545838106	1.252939453691866	6.048815962670187	467.1899074350553	0.0697506580225522	16.02493927986061	1603.904747685876	1.313178189413311	30.73141236189907	105.253807106599
[truncated: 1,267 more columns]
