# Supplementary material for: Radiomics analysis of baseline computed tomography to predict oncological outcomes in patients treated for resectable colorectal cancer liver metastasis
Source: PLoS One. 2024 Sep 11;19(9):e0307815. doi: 10.1371/journal.pone.0307815 (PMC11389941; doi:10.1371/journal.pone.0307815)
Supplement: S1 File — (ZIP) [file pone.0307815.s007.zip › Smallest.csv]

original_shape_Elongation	original_shape_Flatness	original_shape_LeastAxisLength	original_shape_MajorAxisLength	original_shape_Maximum2DDiameterColumn	original_shape_Maximum2DDiameterRow	original_shape_Maximum2DDiameterSlice	original_shape_Maximum3DDiameter	original_shape_MeshVolume	original_shape_MinorAxisLength	original_shape_Sphericity	original_shape_SurfaceArea	original_shape_SurfaceVolumeRatio	original_shape_VoxelVolume	original_firstorder_10Percentile	original_firstorder_90Percentile	original_firstorder_Energy	original_firstorder_Entropy	original_firstorder_InterquartileRange	original_firstorder_Kurtosis	original_firstorder_Maximum	original_firstorder_MeanAbsoluteDeviation	original_firstorder_Mean	original_firstorder_Median	original_firstorder_Minimum	original_firstorder_Range	original_firstorder_RobustMeanAbsoluteDeviation	original_firstorder_RootMeanSquared	original_firstorder_Skewness	original_firstorder_TotalEnergy	original_firstorder_Uniformity	original_firstorder_Variance	original_glcm_Autocorrelation	original_glcm_ClusterProminence	original_glcm_ClusterShade	original_glcm_ClusterTendency	original_glcm_Contrast	original_glcm_Correlation	original_glcm_DifferenceAverage	original_glcm_DifferenceEntropy	original_glcm_DifferenceVariance	original_glcm_Id	original_glcm_Idm	original_glcm_Idmn	original_glcm_Idn	original_glcm_Imc1	original_glcm_Imc2	original_glcm_InverseVariance	original_glcm_JointAverage	original_glcm_JointEnergy
0.7693649614219605	0.7436435377033467	15.53500070649852	20.89038621175475	23.24380377783508	22.29691092816394	25.2114743464301	25.2114743464301	3385.39878209432	16.07233118189655	0.7522858312347039	1449.353970615208	0.4281191268458452	3413.709373474121	63.0	104.0	23040560	1.540405258975673	21.0	3.03809356281892	139	12.74673585328589	84.49373996789727	85.0	31	108	9.021899722852105	86.00377012154982	-0.1223181264913248	25250008.23181152	0.4081602766090655	257.4563813577444	8.692955188269696	5.56184108080368	-0.1694122572935219	1.342992013583613	0.6701445587806044	0.3349823810889841	0.5569223595689062	1.23491174933756	0.3524779475707247	0.7396438038070291	0.7328610401367167	0.9752293632834796	0.9098207031761416	-0.0716465745923548	0.403278154017877	0.4650815519501218	2.919713982391964	0.1780698011221623
0.6662625702093304	0.4523183559679383	7.040307463159996	15.56493865497476	17.62688313244471	16.22011109654875	11.23297659564338	17.77818036316338	800.5272712343184	10.37033603341404	0.8100078683677898	514.7293997365553	0.6429879633493353	830.2866493471199	28.8	78.0	891419	1.886421344038732	24.5	5.549366667015416	109	15.90303310594674	52.31182795698925	54.0	-53	162	10.32645089285714	56.52477491517741	-0.6186501207040193	2652807.507793406	0.3317403424930307	458.5228350098277	31.36122445029236	12.75944841020953	0.2051634141339102	1.675749068326643	1.449022124243768	0.0709830943242983	0.8732617766657675	1.591719392783883	0.6729155485691855	0.6402326180399329	0.6175776895294391	0.9792488619588628	0.9088239596456418	-0.07148767833624	0.4690359623663783	0.5264498127754467	5.594981207905219	0.1223335089016764
0.5538422188999931	0.4836434432482669	8.609195920016408	17.80070843552629	14.20088162976158	21.92669255020935	19.24624081852171	22.07231462157755	947.4686279296876	9.858783857923706	0.7202190725311115	647.7330627701807	0.6836459210111699	977.10205078125	50.0	95.10000000000002	3491240	1.776533213202386	24.75	4.207198265506355	127	15.62729373824241	72.80983606557378	74.0	-7	134	10.23332956954847	75.6527875381673	-0.5830149679132061	5592291.416015625	0.3543187315237839	422.072034399355	19.09253176636796	11.3650687906117	-1.124404583312284	1.73540772389973	1.01137869903747	0.2686312276241146	0.7046391221137778	1.362469325982455	0.4493141829978828	0.6949398768634989	0.6783543966354804	0.9806406897178832	0.9160515874741548	-0.1409525864858204	0.5237529468880159	0.4727336719188089	4.34850660165791	0.1530621596898056
0.8387889704460726	0.8278723061294433	45.09889345329732	54.47566384259	69.13417265531824	61.05268573273959	69.06996742717217	71.27691144838795	76985.02123355865	45.69358598889241	0.7269948699414797	12038.07193444464	0.1563690149272454	77182.75785446167	35.0	88.0	125001195	1.887968590651153	27.0	3.918811972072014	172	16.62559526640137	61.48506956226671	61.0	-21	193	11.39606265812803	65.12789094148985	0.4087082956843651	327381641.1674023	0.3252246192173023	461.2283994098201	16.02400435035751	19.56456914304392	1.462578968307069	2.279036833335965	1.156834662163958	0.3311100532105775	0.7649653608345156	1.514019010929643	0.5538034306418012	0.6748407891047645	0.6560654052472655	0.9829953733447334	0.9191506490675778	-0.0630040516225698	0.3956164259194755	0.493051920300413	3.967799582447713	0.1121287344564183
0.9388044802051752	0.6760937874541024	8.576028657873644	12.68467306905381	16.40741253321669	14.0908053889332	14.39701020674315	17.12643103641754	903.1660687923433	11.90842790716565	0.7998578984455664	564.9148988955529	0.6254828634682009	924.272403717041	70.0	111.0	7417131	1.512555347775586	21.0	2.951000736807509	135	12.8791741067922	90.6990846681922	90.0	43	92	9.111567773597969	92.12176674633862	0.0905667545161327	7843763.727750778	0.4188480852913299	260.0959488189183	9.446318001143212	4.45741211353584	0.0812062126810564	1.195306896664435	0.6692070742093386	0.2812895150933263	0.5649555050040749	1.213727091960765	0.3382999797445756	0.7346732170584475	0.7279474044184888	0.9751210913562436	0.9083069085298944	-0.0703437904488772	0.3699286239639675	0.4758536950346566	3.051792052785482	0.1912497434839949
0.7405033061548558	0.6948686228139092	26.51038325278516	38.15164821434862	42.32334609881407	40.91788950618818	39.36277401956861	44.44341392170076	19461.3744913737	28.25142163798215	0.748274295617656	4675.976331449931	0.2402695828869933	19507.7998046875	36.0	85.0	73848044	1.755226465658107	26.0	2.933578307382384	130	15.25459941112932	60.98595598805706	61.0	-16	146	10.85632107231182	63.89961405804075	-0.0336474568656562	79653481.05273438	0.344300815513392	363.8738489893269	15.64854264878333	10.73727776076957	-0.1538809757418822	1.9318342923149	0.7045816965747951	0.4653199674307406	0.5781584374529383	1.257646075427194	0.3622217786102019	0.7314147214444181	0.7235597043701828	0.9862207955633514	0.9294667661684825	-0.1146032545549888	0.545147052720844	0.472959844980432	3.916825541374995	0.1389227621731187
0.7416525276334756	0.5132803649766277	13.17612814333478	25.67043090365392	30.28774762589651	23.83406176043018	30.93239482025933	34.13541686533669	3845.659510294596	19.03853996513541	0.5811770956515949	2042.472356435452	0.5311110749581127	3891.14990234375	42.0	104.0	20778661	2.048828462461518	34.0	3.078213821791613	186	19.4702386143706	72.76472253680635	72.0	-2	188	13.91132807790981	76.70054173901093	0.1502644529696223	22891530.2154541	0.2776233536705019	588.2682571993448	18.49293849082464	27.00886831628324	1.414620558125633	2.852683011163414	1.070455795814978	0.4515349761790483	0.7298060777595325	1.479326495069925	0.5250453781909957	0.6855537822913463	0.6686590475223204	0.9873747148988492	0.929992921251264	-0.102106637969993	0.5397736616637081	0.4878864718983902	4.247157689962839	0.0973413776813664
0.733688111969986	0.5176513852092872	8.632802102759836	16.67686468040568	14.67632761576125	19.3359375	19.40296001465556	19.40296001465556	1230.605194965998	12.23561736094579	0.769663019647	721.5437462274971	0.5863324396639114	1246.982812881469	70.0	127.0	17178493	1.941214818659956	31.0	3.024045285584552	171	17.829724687659	97.11683053788316	96.0	32	139	12.56649859053465	99.67701745127356	0.0790281874419169	12389407.47380257	0.3067011524897129	503.8290342575753	11.20786102378626	16.82518831179822	0.3894418702734116	2.26547821673645	1.031582046855144	0.3733021628588174	0.726640724932329	1.428627526768166	0.4746685705179043	0.6837711872987536	0.6671331876669532	0.9736425448710104	0.9014604795909495	-0.0936106631575123	0.4644844427496074	0.4947783116164495	3.301109852849474	0.1166322022353806
0.7920052505839177	0.7109204813822153	8.007149656684149	11.26307353125649	13.18738892133314	13.48522649487817	10.80856622127864	13.62313242020632	551.0640144348145	8.920413374467884	0.8007498235935256	405.9338869285859	0.7366365364011698	567.7700042724609	57.40000000000001	110.0	3120686	1.86169781443191	28.0	2.992850068809425	138	16.74692272519433	85.22962962962963	88.0	22	116	11.60671099514631	87.78039377255149	-0.4524924884398399	4374893.589019775	0.3212620027434842	441.3077640603567	14.29770381145713	15.13039118657308	-0.5893324504942383	2.319923833430757	1.07191938221729	0.372088246083876	0.7501656958864161	1.456830721923785	0.4937822465014739	0.6752313252794339	0.6570478304491107	0.9725891310101462	0.8984198784743705	-0.089946750241122	0.506554537276188	0.4995915849012524	3.738997284860969	0.104885868980534
0.89094842318507	0.5338976928550332	4.410240387028409	8.260459721120958	9.453864253119264	8.0234375	8.901204711301723	9.77088920615244	187.008113861084	7.359643563316499	0.7841383716642135	201.681030315982	1.078461389465687	197.1263122558593	69.0	110.4	1675988	1.538392263155893	23.5	3.137353305495931	145	13.11139116432122	88.55072463768116	87.0	58	87	9.55138626796342	89.98088900690763	0.5508026201625095	1596045.090942383	0.3945716352773692	255.3295526149969	4.103510708820826	3.175931004930432	0.1367490568090247	1.005479735393479	0.7265719674399909	0.1515912898232977	0.6015649414861093	1.233322452375678	0.3537398173186262	0.7198364257496864	0.7117182318523335	0.959521268599078	0.8838292716727184	-0.0620642979529722	0.346802634461167	0.4942200899761282	2.0078974630725	0.187806876837102
0.766465431396873	0.5029421941666702	15.70198365667068	31.22025520783248	29.58977748775302	33.1022608541325	31.9247056151389	34.81956445268327	8203.271335226018	23.9292463761918	0.7462787667111235	2635.771496343109	0.3213073649075497	8254.646156094968	29.0	123.0	38304631	2.628022671636474	50.0	3.060188846462669	198	29.37197565613156	75.87854626367513	76.0	-72	270	20.82607425905811	84.2772646303887	0.030271992096642	58597326.73179877	0.1886138190206044	1345.10355049188	41.28697012098319	77.25272213135223	0.6974793472446638	5.00179413242845	3.743618881997465	0.1436001890095913	1.502677044382285	2.186097912361206	1.453529759305776	0.5125316506201336	0.4533725782613877	0.9716296235790444	0.8876966966030879	-0.0200138796863432	0.2497935583267192	0.442337136441067	6.400570945258666	0.0375710003218972
0.8848585444746125	0.6957758716504335	24.57530854814818	35.32072546559235	37.8957781289684	40.4785106445383	38.71290368856359	43.04822096207925	19144.27282133429	31.25384572527143	0.8075312009820066	4285.656868193399	0.2238610423174435	19234.383168	30.0	88.0	27905161	1.951628335793956	31.0	3.381885903817849	126	18.04402392734476	57.63485534073769	57.0	-60	186	13.11430269413064	61.85704360387336	-0.1187670314916314	73596401.897536	0.2972662609461796	504.5172932637303	33.33290042834753	18.40555478761182	-0.1567751665094055	2.409356598472073	0.8597824504343188	0.4691856164946024	0.6487697339866162	1.352452248919514	0.4224618358867709	0.7087736674285978	0.6966722220562318	0.9897350241596624	0.93700407366336	-0.1215119551446013	0.55557212029434	0.4828085304323899	5.739680745360125	0.1153553224438269
0.9556986260708932	0.7055995651331626	14.09766198574638	19.97969199865626	22.50673862849538	23.49932600637529	25.121938945994	25.72045151191096	3726.035842895508	19.0945641924354	0.7581501545480784	1533.063870669714	0.4114463562106713	3750.630249023438	69.0	137.0	52198314	2.162845091524241	36.0	2.903558990491117	198	21.01818468343319	102.2536835361947	102.0	24	174	14.86987609315381	105.5762322077033	0.1289262880589681	41805802.99731445	0.2599463696409141	690.5250104546234	21.0880114591589	30.12784029431304	0.8532223718465961	3.179443061974882	1.495335025554281	0.3600112904801297	0.9078066599326144	1.64695015933026	0.6517002798022292	0.6318977515118994	0.6041922174992975	0.9781682017361616	0.90535348632193	-0.0631579213101598	0.4312178844309178	0.5035712837509884	4.546035246911496	0.0757744240683267
0.8914121690516249	0.8120818969589501	34.98395009249677	43.07933747015318	45.56183840424368	49.82127668725774	47.55142596299823	52.38421276704366	37589.62219619751	38.40144565557618	0.7591397871336518	7148.380771015351	0.19016899754152	37656.42317962647	25.0	89.0	110246869	2.128341314095053	33.0	3.558125612895055	164	20.03615611058283	55.84999486635409	55.0	-72	236	13.95142020409215	61.42574860320758	0.229581236710946	142082301.0127945	0.2726126402716169	653.9006648926804	33.22591580940316	33.49964077226176	1.213567049405418	3.124700867895129	1.093276177148161	0.4794829118474784	0.7503983621922418	1.484771551027246	0.5163244538076895	0.6766482498743043	0.6587894306009583	0.9894458531754208	0.9343013542122212	-0.105419867691487	0.5574924174822283	0.4983304345093226	5.719957484983191	0.0930617732391205
0.9822137617825848	0.7413311533909788	7.836121025914563	10.57033822208978	11.67831565940162	11.8237483646526	13.2665359669546	13.2665359669546	611.7496490478516	10.38233166843304	0.8577453661433666	406.2950799252202	0.6641525345500271	620.452880859375	71.0	125.0	10060417	1.87944450589495	30.0	3.072695360542758	157	16.72855986412914	97.88147410358566	98.0	20	137	11.89283950617284	100.1016266469757	-0.0889523943955397	6217146.125793457	0.3157747496071491	439.5526846796083	19.63778996558593	11.12603652378121	-0.1757898534967715	1.902547791016892	1.266758311960894	0.2005402998891447	0.8176024826038322	1.561556254542471	0.5843293156827434	0.6572725823359598	0.6355391281548637	0.976122560446745	0.9037296991265558	-0.0421980991523701	0.3340188866894648	0.5035327290467647	4.413468479181925	0.107317523134053
0.8433803079535623	0.805371192099114	14.46474005497474	17.96033952651564	22.55781691565032	20.07242496560892	19.41636062705883	23.46792372580072	2744.50760999999	15.1473966808233	0.7919658564326543	1196.981097614422	0.4361369206093863	2791.73466	51.0	91.0	6204270	1.60946500122193	21.0	4.32793696032584	144	12.71940633595832	72.11650485436893	73.0	-3	147	8.671584053616606	73.99977338292153	-0.1305546660901269	15287445.3654	0.3868063058887316	275.1761883135245	19.05655758110177	6.104964214247821	-0.0361266173617062	1.266311620331845	0.891585310914684	0.1769731125711706	0.6645495977289736	1.353980721930294	0.4285685741181837	0.7026458925537422	0.6903601972832176	0.9828187855031518	0.9199855212775416	-0.0588917893165815	0.3297139138032614	0.4929754810512868	4.354545914076313	0.1655046275200698
0.8024513735942338	0.6771382172748522	5.077081973761933	7.497851759415807	8.66315998906265	8.66315998906265	7.117336183614765	8.930309414859039	135.5626439880533	6.016661443349157	0.799460067696126	159.6298242799449	1.177535489009882	144.91929517824	35.0	93.0	515179	2.038993607627636	29.0	3.412221354509563	133	18.67884100316532	63.64864864864865	64.0	-10	143	12.54412321676556	68.1267366916415	0.1927663265868132	672607.0051408153	0.2929145361577794	590.1017774531289	15.7578892069295	20.39307005267774	0.1984435292091949	2.3849652937665	1.683812493491002	0.173888864587351	0.9757162302972407	1.63466841021955	0.6882358789536339	0.611049075151795	0.5808567901305273	0.9689567034339606	0.887175879032651	-0.1471120220509069	0.6538071261651037	0.5219465044197029	3.947012825762687	0.1020282136672245
0.9407950726395978	0.6702945717145932	6.96180809776732	10.38619196924007	13.14929452155475	11.69511191196724	13.97542485937368	14.17947081986168	453.973799943924	9.77127822815002	0.720195127980026	396.6320502591108	0.8736892972856667	460.0205421447754	64.0	121.0	13645818	2.007782620692868	31.0	3.623496185184949	194	18.55223880597015	93.29579375848031	93.5	10	184	13.02959395522915	96.2168302640009	0.0945859185346208	4258722.24855423	0.2944893762346525	553.5732930266639	17.59827807190403	20.99770738224948	0.2879690266230888	2.647891884437172	1.081004906616696	0.4201210949365503	0.7260373539471808	1.497544245984918	0.5446443964293295	0.6889328705302252	0.672025914357487	0.984079954799645	0.9230886582788572	-0.0940566341438248	0.5322147972733074	0.4803704721349769	4.148037622060839	0.1023923454226478
0.5530343845993828	0.4767771624620173	84.76154774804968	177.7802177234155	131.7043281162607	193.8013443281161	182.6781476733318	204.6290659561692	907682.027545611	98.31857330261336	0.5960639702323842	76058.38114919182	0.0837940807915466	907854.6308364868	33.0	103.0	4117938563	2.254982034819045	37.0	3.280021700741429	200	22.04658506721844	68.33725790941818	69.0	-65	265	15.20938817410724	73.85339803991346	-0.0742038080737128	4951661521.727501	0.2482967277437978	784.3435834635534	39.49828898896332	52.60203781127257	-0.9674987079760076	3.959918465044642	1.368740344173683	0.4861825411765258	0.8634081233031135	1.610940383242845	0.614332459250462	0.6427964830910964	0.6182538601293932	0.9907713539010766	0.9362698968270045	-0.0935494992012875	0.5674275667190083	0.5090237582176561	6.233012088694102	0.0720710218580171
0.7119258319983195	0.591880211336467	12.52151535984431	21.15548910069269	18.78697887374593	22.18013993466732	22.27119066195932	24.35272794367744	2695.057717499931	15.06113917934202	0.8200017712795277	1142.127830755872	0.4237860374342434	2753.306821951728	59.0	132.0	5585574	2.256535966834706	42.0	3.488364101843981	164	24.35371384727501	93.50086058519794	92.0	-33	197	18.43287760152542	98.04960281784248	-0.4151838914416658	26469533.56061308	0.2363276563347069	871.3136825640403	39.25388548684227	46.45795085926414	-0.4168515877387922	4.158691474862062	1.016233008285327	0.6069994226914344	0.7131684351077888	1.450696198405374	0.497636953456762	0.6888585530908771	0.6734331835029393	0.9879714215565288	0.9313415618941548	-0.1815955507781368	0.7283513004636581	0.4938180350061172	6.202197280455569	0.0817463749327343
0.768851030317092	0.6809854959174669	8.12431646137661	11.93023421215604	13.63248790802691	12.61206174907576	13.31997149490193	14.35026812685045	472.8454101562504	9.17257286594039	0.6629762661185065	442.7231803538282	0.9362958185583986	517.2008203124999	48.0	97.8	554528	1.753767647127091	30.5	2.606460171803453	117	16.40003770383636	70.64077669902913	68.0	16	101	12.00832837596669	73.37415750992486	0.0138736687864841	2784488.703749999	0.3458384390611745	393.6476576491658	10.35537414538227	5.895284582096981	0.428963274609364	1.463621129858371	1.308282554565183	0.0615921866293607	0.8614492789222565	1.524005746061061	0.5499835802311582	0.6368372709372044	0.6137457522500902	0.9542016067766118	0.8665608381998511	-0.081767743129804	0.493781091205516	0.5342363066894711	3.211758772578367	0.1242217806136616
0.9054639711300684	0.6795056064306085	12.90691673647517	18.99456989659618	21.82938192977051	20.94790299875302	20.1480119770462	22.85900194407338	2767.470978498459	17.19889868847964	0.7515049917345991	1268.452781182379	0.4583436614286018	2798.586845397949	39.0	105.0	11102370	2.162546067936648	34.0	3.10204286083004	169	20.50837673130194	71.9042105263158	72.0	-16	185	14.39079200830267	76.44182514552453	0.0817635688692477	16353129.80775833	0.2607650969529085	673.137140166205	18.87265726939356	29.41551876422348	0.6899840139704505	3.089515768124397	1.550716391593849	0.3313530602460327	0.9332350136753648	1.679194692178328	0.6722898888219848	0.6238535150477621	0.5944452831154806	0.9773679125517551	0.9028523921495226	-0.0493627280498916	0.4157260956668361	0.5056411134452993	4.299546684677966	0.073796683096379
0.896581481547013	0.6961775959433898	4.616841056557326	6.631700134361617	7.726541989103276	7.726541989103276	6.788608731149557	8.268876216676604	133.1162211341131	5.945859531641464	0.8562840771489131	147.2381131064162	1.106086935551419	142.3219674408	83.4	125.8	1197579	1.565810137507306	20.0	3.352687913745742	154	13.64172335600907	105.3238095238095	107.0	68	86	8.968210190158223	106.796602407166	0.358068239605658	1623255.232817008	0.4160544217687075	312.409433106576	7.109214935058731	4.174656617762505	0.1678359054113666	1.148119124740136	0.7091645407139648	0.2310439349388144	0.5561897722358696	1.258229366804677	0.3870014495796091	0.7458716604245252	0.7372025907298748	0.9741479051887268	0.9108347290051272	-0.124381554956388	0.5232921027417279	0.4367797495209332	2.645126583741712	0.2003898732153355
0.8435085393077691	0.7204067448574099	11.35314707749914	15.75935700011563	16.63861043134857	17.64549859760434	16.79439957231663	19.25008005893457	1643.281765619914	13.2931522035972	0.8250609488374053	816.2179036089373	0.4966999090999017	1655.299812316894	37.0	81.0	9580030	1.663063875081646	24.0	2.986617067638482	116	13.98747599138989	58.21356977640709	58.0	-6	122	10.0346824561527	60.7712890758826	0.0895131687930925	6113269.799919128	0.3637217492000102	304.3298698318699	14.47123226210449	7.749067570479971	0.3986819205588736	1.619589637757848	0.5518760890678607	0.490669020209601	0.4935246438311731	1.135818498136024	0.3021966709719742	0.7629182281398824	0.7590728226080821	0.9853243719461114	0.930536341412044	-0.1393355102060418	0.576841406702667	0.4428892091903545	3.768828233754244	0.1686165529461679
0.9531668131461192	0.81516481949408	28.93282507115426	35.49322097721414	42.20108264639209	40.29038602483724	43.36611045135406	43.96819538605077	24280.28502020808	33.83096032714219	0.7768986954576902	5219.420087141864	0.2149653549288168	24419.92503914855	55.0	125.0	52794932	2.218356033256847	37.0	2.958750331353512	188	21.83233339008044	89.1028467994076	89.0	-17	205	15.43100960768294	93.2076372934494	0.0745407702762983	212152095.0941164	0.2498732938262621	748.346342068516	25.07383685107303	27.34067668287538	0.6005298143476299	3.009859935938711	1.902697841811718	0.2243848412363956	1.044951451218409	1.795954545249656	0.8028237320007441	0.5974004320415844	0.5614112805943313	0.978033003230272	0.9028512761530344	-0.0246157260256139	0.2844578632428648	0.4991920687972486	4.979463102966767	0.0675899204868386
0.8416589539559105	0.5233013113284816	10.36390822308764	19.80485811659299	23.09004209940631	20.81555934963288	20.20597715866672	23.7427927453912	2110.827310278833	16.66893616565688	0.6926969716437604	1148.795269390252	0.5442393434063063	2145.006451076858	82.0	125.0	13940691	1.563636226942901	24.0	2.822549509522731	161	13.44381316337015	103.7331749802059	104.0	56	105	9.747337341308594	105.0607447861087	-0.1253635865762539	23676066.60923919	0.3890716281472371	277.1885035378697	6.700605208214049	5.531876548683949	-0.0591508891010797	1.403049420283449	0.6174413337365703	0.3888996886180926	0.5390844326318669	1.183096656388417	0.3214102467283123	0.743454072704351	0.7382934737945367	0.9768843053886452	0.9120137211711936	-0.0906495587646056	0.4694782249737738	0.4711189810829309	2.550045339672906	0.1664325325309277
0.6748211108086839	0.6145263731879671	10.99989428930878	17.89979205000564	19.1806411371883	20.25915646301159	14.66792454893547	20.79967159810173	1647.901219953168	12.07915755442926	0.8261581335476429	816.660828821081	0.4955763239524089	1675.25707373308	23.0	95.0	4723603	2.159926324001739	44.0	2.093466322345125	120	22.76979846289129	60.19411223551058	63.0	-6	126	17.70750140756879	65.92071706499001	-0.1232994452635322	7279898.196188406	0.2449209483322599	722.209790541221	14.42767576721924	32.18599512878331	-0.0560507058280093	3.715559563463733	0.9678119008805172	0.585106546405642	0.7215520678566052	1.366362702485836	0.4214010728949497	0.6787838288724107	0.6638499493740887	0.9749535328011414	0.9012479900528992	-0.1734018096666743	0.6905259409433284	0.520085006158252	3.706219529524403	0.0816475653205512
0.8534759471141393	0.6744316324136704	7.167403601319858	10.62732418950902	12.25322820984331	10.60446372424868	12.10621178443246	12.63775655031383	475.623275756836	9.070165577930217	0.8350687367447827	352.8612482076273	0.7418923046735604	489.3321533203125	66.80000000000001	131.0	4263507	2.146538336624275	31.0	3.685041118130969	192	20.22657683777596	98.61858190709046	99.0	11	181	13.33291195716835	102.0990817485032	0.2515930990366865	5100907.239624023	0.2728044428237516	698.5977965220198	19.28499372556436	24.53147863021639	0.8607612571248388	2.644346895339213	1.856410423857848	0.1724499444131039	1.017576123571984	1.764342242958732	0.8026947415297812	0.6056430555806003	0.5721746043932744	0.9734694651897028	0.8955753856224778	-0.0489413583939338	0.4021127963974226	0.5028772957607457	4.368908615312629	0.0815200164470783
0.7049629011766743	0.4806927871385605	4.825910520442866	10.03949018908783	12.24475795146801	10.74298647596894	8.492763355878068	13.09620399512894	215.1224613189697	7.077468130034118	0.7271171888060523	238.7830812139583	1.109986747780401	240.4234313964844	45.0	106.6	484170	1.963134868076638	37.75	2.187704208599647	122	19.22616699539777	75.41025641025641	72.0	24	98	14.68783068783069	78.78646896712463	0.1173419097677725	1492382.215118408	0.2810650887573964	520.6009204470744	12.36628266020979	11.48857540980011	0.1448896126047733	2.023124962758085	2.234383846023522	-0.0258259533893696	1.182865818392134	1.546601729496538	0.7015222300489214	0.5606954411610283	0.5137188935670717	0.9255471216468704	0.8262400794319533	-0.2911188869471597	0.7308052438474602	0.4811870565581767	3.521352079094993	0.1123725486835907
0.6903397761921001	0.5567221025206339	4.838491596832876	8.691035572192941	9.80772176654701	7.525996611745184	9.248165464194775	10.03199228172675	186.269760131836	5.999767551785256	0.8471392832074333	186.1905094399305	0.9995745380686089	196.5179443359375	67.0	96.0	1090071	1.093762372180768	15.0	3.705517123739222	122	9.011747953008188	81.98113207547169	81.0	55	67	6.193738357069888	82.79971287891154	0.4032058258415288	1347286.239624023	0.5507297970808116	134.8864364542542	3.13397810590743	0.8558102566395756	-0.0731232527663249	0.5478414300744618	0.5027545109071436	0.043506963629815	0.4699386382002505	1.076364657823985	0.2782668746632151	0.7704999930176902	0.7683122681705641	0.9512391276496038	0.8841561340852819	-0.028522729621851	0.2251173156063141	0.4412247495817188	1.767060579125877	0.296710790962947
0.878202290598462	0.711273070253029	11.20089007329454	15.74766505543353	18.24288085705939	17.76469011397261	17.06508193007241	19.51191979148254	1601.678020584735	13.82963552325908	0.8036002860638815	823.8108719090392	0.5143423717635116	1630.14155228119	62.0	113.0	7067919	1.779449753171682	27.0	2.72946568916913	149	15.66273902939599	87.96440872560275	88.0	38	111	11.58731673920485	90.08172714827394	0.058582337717679	13228138.28938888	0.3314228996323689	376.9803635711753	8.911289104370756	9.533288738721687	0.0671456201986908	1.886275547978637	0.7984538409301932	0.4050298444446722	0.6170350383535207	1.316876470671248	0.4034702288996208	0.7201791749989398	0.709624361080907	0.9709414652746692	0.9013703384604952	-0.1039336194266802	0.5053173236469916	0.4728358859028234	2.938919378904496	0.1316249786846596
0.7775853855302965	0.5433698460550322	17.14837599159852	31.55930737802064	32.86819027766673	30.67072877379384	36.12066941225014	37.53072390477442	8430.099487304688	24.54005619460732	0.685913936032066	2920.359370885945	0.3464205108473348	8469.352722167969	14.0	90.0	31074175	2.330519829933004	40.0	3.090809481384837	148	23.65453740998339	50.49382034870889	49.0	-85	233	16.76375857376177	58.55820755862052	0.0347554518868211	29041949.74899292	0.231870484313146	879.4377790707932	42.59811037466205	55.88859291927987	1.30998731448287	4.276569437291462	1.416876532215041	0.5011604953450123	0.8785376752852714	1.623406162652176	0.6295726799142254	0.6395947942337192	0.6139086785915364	0.9864327562850892	0.9240505374364468	-0.1053455712392054	0.5899654943622549	0.5054561238639528	6.471687049535801	0.0676790142601724
0.8990500727557198	0.543267170388969	33.16053189619797	61.03908666606092	75.14786906493092	70.82026162052777	64.82770464855285	76.22376146583164	67909.75378458838	54.87719530806476	0.6209099069577239	12964.13781369288	0.190902441714271	68083.84682	29.0	83.0	82496328	1.846665335339022	32.0	2.39518257396279	127	17.3492775244906	57.12847160007167	59.0	-31	158	13.10853652161822	60.78988224361827	-0.1066191508661459	251597713.6160401	0.3121728616247031	431.7475158327806	22.96789042657265	13.85706242483965	-0.2038040680013623	2.461727110971231	0.5777484847827155	0.6195462008038463	0.4990625714905468	1.16274748793141	0.3186865994493371	0.7633073794254042	0.7583373055839435	0.9912261255873984	0.945416208578971	-0.2202580118394985	0.7253621547500685	0.4328157935226552	4.742987252695903	0.1365110156359497
0.8737588970729212	0.7974144081923455	60.16922788409647	75.45540595446948	79.72889712483902	83.72892436833824	85.07564795665174	86.97808509260797	216335.2266667684	65.92983228496678	0.8433645610234126	20664.27973038756	0.0955197174717076	216438.6564025879	2.0	73.0	381131884	2.265939751058654	36.0	3.558647254278353	184	22.26114593717407	36.28214543198699	34.0	-96	280	15.22855932217728	46.1527170558876	0.388051253468203	460608024.239624	0.2486288505910017	813.6792144929636	35.60749722045457	51.43903657453045	3.560888245307712	3.716694043330035	1.499508320815778	0.4236311295565186	0.90622040724443	1.661649431341668	0.6673252765085482	0.6324385618148667	0.6051978930186713	0.989924265641915	0.9334238575924126	-0.0747358291817585	0.5051775100244096	0.505870802885537	5.920555137351452	0.0737304775486371
0.8341502163512654	0.6979565626453195	5.604751249047594	8.03022931370553	9.254550015229482	9.66722262882344	7.577296473314211	10.04013781535552	210.9538290936673	6.698417519377741	0.8558356413797249	200.2405506678441	0.9492150558638768	220.47521988288	71.0	118.0	1816869	1.864353491400917	26.25	6.662687914575178	150	16.75179036458333	94.484375	96.0	-20	170	10.76253902185224	97.27722947843446	-1.159086876878888	2086326.001423897	0.3420138888888889	535.562255859375	28.42006157212651	18.06696926699219	-2.16228478980497	2.050033080657512	0.7228410406750634	0.48540768340748	0.5598546457807937	1.266474575663422	0.3960377492031943	0.7448617836763007	0.7361491110674161	0.9891790034895892	0.9395428537470668	-0.1887033972992204	0.6738122156826779	0.4381118434816068	5.299715640502518	0.164228479929693
0.8960792158694095	0.677531377008833	30.53671770448068	45.07055870872615	54.43450127446747	50.765	59.77584410110828	60.72738924900361	36104.86234208469	40.38679090651152	0.6579047929345563	8029.67935501533	0.2223988358946252	36289.629695	45.0	84.0	51984519	1.484783508507295	20.0	3.126959226729248	132	12.2128756036049	64.27439280611816	64.0	7	125	8.599106597373368	66.0970052424872	0.0635640081411469	158542645.968795	0.4249848966567017	237.6165314302063	9.58318415711398	3.606499538423128	0.1087103365904821	1.061477544430453	0.707078899981989	0.1983804801045116	0.5729032912234665	1.272285348077637	0.3725986426064683	0.7352954342215597	0.7269621540939746	0.9814807089477088	0.9205232282774	-0.0369015696330916	0.2472766785299406	0.46128643675463	3.08132787494491	0.1975228379776516
0.8965862257222147	0.8069814905777863	29.57263796565139	36.64599288947487	42.34839541316021	43.60005956341844	42.78200383470205	44.40595376603498	23196.78805973504	32.85629245261739	0.7425434378565173	5297.213734674197	0.2283597936504449	23259.29830058548	33.0	82.0	45581062	1.743170355862041	27.0	2.923011063066576	131	15.26041087061248	56.80012585542358	56.0	-28	159	11.04977226809799	59.87812552037835	0.1003025721198937	83393653.5762984	0.3443001358325076	359.135618642227	22.78284453806462	9.262897599034863	0.2667678418149633	1.793872120071235	0.7348195037974202	0.4182417552806216	0.5949137690654054	1.280312632105066	0.3738297386752759	0.7251933023649217	0.716527719998395	0.9889040793067296	0.9354366784317718	-0.0934752907447112	0.4925177144101519	0.4787578228245328	4.745292996915058	0.1384717231811504
0.645390996837222	0.3961056853815064	20.68451009912362	52.21967485571806	54.35773573246038	50.02991036972283	42.24614212360935	57.05665914532676	19663.94047666681	33.7021080096475	0.5764244012146015	6112.076781712653	0.3108266519096327	19769.1850982697	41.0	98.0	37154419	1.902736636081021	29.0	2.893329808914332	146	17.50313549440112	67.13823647832506	65.0	6	140	12.40231109662088	70.6151613081518	0.3885370220496661	98579061.391715	0.3138517777516278	478.9582091568011	10.10803808310041	16.90467336249253	1.457947351032827	2.304703679542652	0.8533079357860435	0.4582947735854964	0.6461250726162897	1.358705757439008	0.4245061621108755	0.7097438088249863	0.6976227019159522	0.977911768333526	0.9113128644796652	-0.1066234879845136	0.5349443475798419	0.4808916550096042	3.121647027511226	0.1244508087767382
0.8715171189230989	0.8287655375964599	22.10471935917534	26.67186116749284	34.00233002700881	33.38436198282064	28.80029567990579	34.79294572561549	9592.721557617188	23.24498360101024	0.7747600853521057	2818.024591000129	0.2937669538382932	9688.330078125	26.0	73.0	6379303	1.639431717251607	28.0	2.373477091648734	102	14.61355378578024	49.89868421052632	50.0	1	101	11.15823800334996	52.89555664023871	-0.041374821940689	27107365.40893555	0.3662853955063096	308.0612263388735	5.957322283293321	6.309102312610454	-0.0196934608080994	1.557111455148929	0.6493217299653888	0.4108701377403698	0.5491178518081816	1.199636623490938	0.3332946354860649	0.7418300477977253	0.7354548158109526	0.9758665087193616	0.9108436034233584	-0.1130164976566612	0.4941159874447598	0.4643362838952955	2.39332860587611	0.1597736080112027
0.917734564121988	0.8629693855225294	29.97566889076349	34.73549513302047	42.64795019986306	39.70595043567148	41.28076504257158	43.43468965728891	23439.91597493489	31.87796448546398	0.7971994054796039	4968.453070253969	0.2119654812571387	23503.11279296875	28.0	92.0	60661663	2.065831139939416	34.0	2.790092624758636	158	20.00070712032264	57.68830747257028	55.0	-24	182	14.43152969240922	62.7558907539359	0.3227756102603854	92562351.9897461	0.2744983002469745	610.36100527013	14.45973475192224	25.94715842601656	2.145031843626821	2.98293127650194	0.928089479270413	0.5242921541628776	0.687264879331364	1.3999442361261	0.447475677564746	0.6942591114197103	0.6804085336585538	0.9861139235395154	0.9262577877578022	-0.1267196713053349	0.6111108594777512	0.4974626412196389	3.734298586644859	0.0999438679522612
0.7953640918150363	0.6687212127179257	8.607420989970494	12.87146396177087	15.24484616100327	13.13738487476318	13.82482801885711	15.62331094386311	765.9053802490234	10.23750024428386	0.8046726202847769	503.0930452858656	0.6568605708479185	785.064697265625	39.0	98.0	2837353	1.985161233908595	30.25	3.091171331514739	145	18.41336734693878	67.28035714285714	66.5	2	143	13.06759300588018	71.18076836979414	0.2113531428931958	3977688.703536987	0.2956760204081632	540.0553284438776	9.917557441184352	17.81054329139026	1.272543172192193	2.334672883607608	1.332828644193732	0.2741478216499047	0.855005302188795	1.580376042910418	0.5886547204278979	0.6440165050939156	0.62003544258494	0.966555969803699	0.8859941321668477	-0.0563292097389254	0.4211770528778931	0.5118624923589569	3.108962404901744	0.0966347890584926
0.8689841520501378	0.6310241396405041	4.273420440214979	6.772198037700359	8.774127897131715	8.287020895827462	7.20703	8.978931453947512	105.916929697452	5.884932769306654	0.7964117057865588	135.9325336402425	1.2833881611611	113.231993497562	60.0	113.2	851843	1.908028898267825	28.0	3.839268991991072	166	17.19821563841428	85.62385321100918	83.0	36	130	11.82618801652892	88.40290376732776	0.6119280683792543	884916.3397884744	0.3133574614931403	483.6291557949669	8.20977865380932	8.285780516044023	0.552648745470148	1.557615800822408	1.131996910477397	0.1500799894482749	0.7812372478634317	1.461415488622784	0.5024165452036301	0.663399415002728	0.6444573423296807	0.9711636316878768	0.8944467250026378	-0.0951542834618315	0.5099146571032966	0.5162738665136314	2.845868105633592	0.133968623788462
0.6427177478061729	0.5528000303965797	5.264708923321121	9.52371315816356	10.59998203491992	10.85347186675766	8.016858457728313	11.68693598238007	197.805404663086	6.121059471766896	0.7691614869283555	213.4479705719525	1.079080578892725	208.8775634765625	74.0	119.0	1632690	1.618764923934229	24.0	2.730533507939994	139	14.02822030040965	96.76923076923076	96.0	51	88	10.5930612244898	98.28981419233884	-0.0487099804913558	2017942.657470703	0.3682994292916914	296.603550295858	5.388319880649243	5.04319972761636	0.2366687208983958	1.420425931311396	0.9088890697683778	0.2199191886155876	0.6702760455428763	1.379647698747017	0.4478491663821741	0.7028025389094807	0.6887232796511119	0.9512113522635331	0.8736896125724655	-0.070354856196508	0.4305750354596976	0.4787566975288753	2.293029975381941	0.1411543967735457
0.8933835137819531	0.6652026818822446	9.676590769372654	14.54683066218548	18.314745095	16.29666560031834	18.5896534480064	18.5896534480064	1155.774722420217	12.99589869137432	0.6982019089038213	762.8138222769836	0.6600021677923835	1185.101059499869	24.0	85.0	2342124	2.054481592670193	32.0	3.000073365312765	152	18.96688987424284	56.54253611556982	57.0	-4	156	13.54980079681275	61.31417920374187	0.0392780901670368	4455302.783114079	0.2793736103202801	562.3701810480537	13.4232213036814	22.351263303831	-0.2883347514996152	2.691893251779915	1.359626600651383	0.3279398017669427	0.8502417014405075	1.595436496501752	0.6195506284548787	0.648785307922641	0.6249305746165723	0.980131611772528	0.910903687757441	-0.0723565274338713	0.4663554980731901	0.5021144367199664	3.617698907412753	0.0877173825626191
0.8889689648223288	0.7911945511483498	8.051034126851093	10.17579571947976	12.93411225270699	12.5117285064745	10.09314076383143	13.56886416421917	551.2197812398275	9.045966586989412	0.8560205660859571	379.79547717176	0.6890091576857192	574.7795104980469	47.0	88.0	1183938	1.543910295867581	23.75	2.84124426027426	112	13.2537510740961	67.44715447154472	68.0	22	90	9.652988560894926	69.3740304260966	-0.163380306903095	2766273.593902588	0.3954656619736929	263.6374512525612	9.950311553637066	3.733959856340621	0.1917542358962177	1.155131382549665	0.6709892501964116	0.2629026301560241	0.549943609472903	1.210764068976943	0.3492362620365391	0.7444516345053566	0.7371327593358993	0.975257169334178	0.9111711398042108	-0.1140782058793398	0.4881184278994914	0.4511198858430934	3.134873000674989	0.1927246340696179
0.6622817743907949	0.5722401146747624	8.916380002247541	15.58153609576155	17.87947914604205	12.68447769184464	16.9717559492234	18.40304211061953	979.0689659255114	10.31936737323518	0.8142402208869253	585.6081284969052	0.5981275567685177	987.2577589141844	25.0	80.0	7003669	1.958231547440001	26.0	3.624693495692775	134	17.12743573442874	52.62331002331003	52.0	-27	161	11.39132249165299	57.14117388463202	-0.0658801224331767	3223508.886301515	0.3078159757880038	495.9009951043517	21.04228416189692	17.10670829877616	-0.1686975276106017	2.349149918623041	1.10100809732845	0.3615716276337496	0.739623914124667	1.514841664043939	0.5479214373046206	0.6841494002960792	0.6659861880716699	0.9837471979891894	0.921675800641772	-0.0669485593531458	0.4559878718293877	0.4802392900051687	4.553023244715386	0.1086496805867645
0.8500135646086086	0.7605254235252774	24.0203322526336	31.58386493023693	33.37502904025439	33.9758759898488	33.84898073613915	37.05031824441069	14337.87020694392	26.84671361346751	0.8138310136956155	3507.031377393473	0.2445991857071628	14386.64276665692	48.0	106.0	66954946	1.925550636336881	32.0	2.441945318785572	148	18.22013742025149	76.95893557959222	77.0	4	144	13.58356078985642	80.0563037725009	-0.030006819561532	92204162.87573507	0.2947706734579313	486.3340081711156	12.70009020208634	16.11854591042422	0.113135171891982	2.564571789808281	0.7145665411795162	0.563333787922157	0.5867495058797798	1.265003480881719	0.3640501361491389	0.7274356388921894	0.7194069505900837	0.9812428342376264	0.9184376392006436	-0.1558759511571984	0.6519096072765694	0.4795604919576436	3.498050025935973	0.1144962489063059
0.9567392333484936	0.7710707708623815	19.79905821974685	25.67735539709692	29.45134284903784	28.70842257533346	30.37498593428172	30.92394957057486	8684.494698842367	24.5665333170353	0.7756554042341726	2634.1773110037	0.303319583044346	8715.397216796875	29.0	83.0	34210185	1.870667381320739	28.0	3.021736206152401	152	16.78005687145885	55.11227605863192	54.0	-15	167	11.80656476710802	59.01107612176599	0.2081492079718802	30349689.65137482	0.3173834445524621	444.9441326860066	13.63810287257694	12.64840571632455	0.7244606374464578	2.021088301628797	0.9875791998027666	0.3421350239976448	0.7165353459023369	1.427413641968425	0.4644389603941744	0.6842021121651197	0.6687675634060131	0.9852540489384076	0.9233296185000186	-0.0633727824057514	0.4111303206888528	0.5044251467816572	3.65776768477391	0.1151450905105805
0.8668064398383641	0.7502412647499119	9.747311235296316	12.99223555577887	15.41143303091592	15.41143303091592	13.35180706695258	16.5668810538243	1052.133916219075	11.2617534476461	0.814755525390886	614.0034675928189	0.5835791985484964	1081.81396484375	53.0	95.0	3236702	1.547987467009253	23.0	2.851608272968649	126	13.21662368577663	73.69014084507042	73.0	28	98	9.581566057001424	75.48787329157251	0.1395315080217792	6164629.266967773	0.3929651854790716	268.1821563181908	6.097322891441091	5.724326814041191	0.2097552512304536	1.428829203995771	0.626630136451953	0.3926288799400331	0.5365285364399146	1.192455224572143	0.331121430896541	0.7464231564142038	0.7407458917812465	0.9766602509725424	0.9127003171149788	-0.1076879026789124	0.5104398767927589	0.460801663051623	2.428217099663349	0.1718647205990771
0.7805594833263223	0.7039145596674964	11.13707299880876	15.8216261417714	18.710230624513	18.24399417166362	14.66453274052085	20.2498540819276	1567.663299771363	12.34972032660332	0.8300538921594031	786.2241174295445	0.5015261360932619	1608.07795743168	66.0	143.7	5843841	2.359110306129052	45.0	2.576358372258156	187	24.83553004535148	103.3392857142857	102.0	21	166	18.22831094990688	107.6797224134963	0.1604500525692344	18645539.48181648	0.2190334467120181	915.9146471088436	20.24641063181209	56.16286664320042	2.99197778902822	4.548547304001572	1.641643924757667	0.4736073996334813	0.9538828734875798	1.668089747210124	0.688239768476352	0.6217474834067362	0.5911840288686454	0.9761596387769664	0.9012553949580778	-0.1280441320425558	0.631376144008433	0.4980400782202397	4.4176495170514	0.0602715695612199
0.9565947685487544	0.8914954980464198	10.57994440156268	11.8676363758954	15.03876026989334	14.62907470280182	13.75222774145277	15.65647805784498	999.3416576385498	11.35251887222044	0.80896414402389	597.5361429334514	0.5979297854403797	1026.810791015625	64.7	97.0	3536574	1.200509374986476	16.0	2.923705499817988	119	9.768164600550964	80.89772727272727	80.0	46	73	6.888823686026482	81.84165698580289	0.1356990839932213	6877637.019744873	0.5032856978879706	153.6145402892562	7.35311012829629	1.463690653948172	-0.0120313611505864	0.7208088153429674	0.4931217460350282	0.1880475299569053	0.4604669867672233	1.064363122814143	0.2719021514192903	0.7752089664943557	0.7730319825431687	0.9715690989261948	0.9089950946221488	-0.0545648974074089	0.2771992170463893	0.4318940724078942	2.701005746437353	0.2579256783421098
0.7405863207064548	0.6670705543686609	16.09026249906903	24.120780618622	28.0243563808627	24.46491913416466	24.65998378357423	28.91092295576826	4707.43287486086	17.86352017091283	0.7889798318587674	1721.63459143369	0.3657268488368146	4725.230729733361	41.0	129.0	71009971	2.51327248224055	48.0	2.827318790867819	200	27.52832351139872	82.68149566392611	80.0	-16	216	19.77695044611637	89.42884868632893	0.2843839740733697	37773105.60471404	0.2015854150863682	1161.289252138482	22.96014809379599	91.92284964391524	4.562785074579367	5.636943988483624	1.559826970095044	0.565849762368097	0.9290729112923805	1.674180088386229	0.6791800700000924	0.6263610260711859	0.5976141490284669	0.9851189743509962	0.9201060535132952	-0.1256177647652383	0.6539725822641191	0.5050532939419561	4.683986595654753	0.0563091585484077
0.8746018577658036	0.7918355720840142	20.29899812888232	25.63537032752626	29.68928786079924	30.48839903444588	27.27375940115064	31.74111664568235	7952.861042908708	22.42074251296883	0.7650938585739552	2518.363046846518	0.3166612660851223	7984.450817121869	44.0	98.0	40164128	1.86614243958278	29.0	2.788023533814115	142	16.96229813560365	70.78350515463917	71.0	-3	145	12.24518008399292	73.8119209507776	0.0865981576833858	43500882.34245624	0.3146735208730722	437.8950724670109	18.61713664062361	12.77653019410443	0.2188219789898154	2.109249165637423	0.9308708307359336	0.3869650126828662	0.6849636801096401	1.389507697467518	0.445141828249744	0.6958883704176808	0.6820441276321313	0.9820620051744036	0.917706054821966	-0.0855297892808683	0.4564109173184428	0.4940313905272854	4.280398792959864	0.1146628689997966
0.8425952373659764	0.6596432220912453	32.92647151538833	49.9155761973914	54.69054821662054	56.28552890397545	56.35478213040238	59.69830167795931	46061.81695308984	42.05862677430049	0.6872993108024907	9041.328722234775	0.1962868449467076	46181.12132671056	34.0	90.0	108686329	1.956129579239992	30.0	4.070791377533611	158	17.83886944548153	60.94437745536582	60.0	-69	227	12.67899309832114	65.019686023376	-0.162307004833925	195233441.4447773	0.3026709093566714	513.3424271562944	35.3057529701758	21.47564056807035	0.3157971585061728	2.517306145845675	0.750795838626034	0.5379339216392935	0.5785456307915953	1.294784389210013	0.4095390635245082	0.735622674658247	0.7274462139427657	0.9927271535232236	0.9486495162409874	-0.1563506661308245	0.6485504945478168	0.4602999741628313	5.904562604900182	0.123784825496252
0.8601023979716548	0.7031648746610153	70.54161416606311	100.3201620389103	105.8951291797692	119.7088305013461	106.301437995918	121.1149223671468	422229.1695570224	86.28561193457173	0.7629441462603892	35674.41564462901	0.0844906468258848	422394.135696	35.0	117.0	1913275195	2.407580134226725	44.0	2.823792200196477	200	25.28868036334532	75.60745402081496	75.0	-100	300	18.16077765010645	81.8534506044779	0.0838501913517234	2828609007.59034	0.2159551980357132	983.5002723500556	57.25853404308472	72.96386159284529	1.226220601063583	5.183238113402997	1.284209890181392	0.6020977633950019	0.8087658488228532	1.563541935119902	0.6018063305003365	0.6638759431978803	0.6421801551054139	0.9926058990657836	0.9444087430099022	-0.1590893782034122	0.6900124520594875	0.4896138335645875	7.502232091756159	0.0648950869188765
0.7444415956604681	0.5806511549576674	31.40163686194042	54.0800385805308	48.39223208806967	58.45637920356601	62.56996660209587	68.11241633782083	44187.52290403914	40.25943021427003	0.7006667419657004	8626.588028215041	0.1952267848765628	44297.78230255553	49.0	102.0	168319696	1.827248938808224	28.0	3.271070359774975	146	16.32594660744124	77.26257025672186	79.0	-28	174	11.54140650024649	79.95130296698603	-0.4547141191375951	283160764.4934044	0.3340122519466487	422.7060834439095	31.75709992157088	17.64920465819269	-1.649272826680346	2.398227081035292	0.6167956026576035	0.590939161892948	0.5241786172996853	1.203323374150083	0.3364813204260247	0.7528839919421983	0.7471582041470951	0.9906503348092328	0.9427754984190784	-0.1794586831080331	0.6804565416332256	0.4474106141898464	5.595685997787928	0.1416595240951053
0.9307927703622696	0.3688395292040297	2.561539618117424	6.944861966517872	7.050459180674654	7.050459180674654	7.85556579757308	7.896089881364691	79.82691272224446	6.464227309598729	0.794018817621986	112.9153240188193	1.41450195389248	83.257202489624	46.6	101.2	1046672	1.973598688035962	23.5	3.615867371550425	130	16.61833276114977	73.10614525139665	74.0	9	121	10.40813731722823	76.46783381879304	-0.2707573823114393	486832.3052749706	0.303392528323086	502.8211354202428	11.37328171499934	19.51898140957245	-0.4239972114106657	2.545340283242896	1.076506945947192	0.4037606972791928	0.7650476411109687	1.438856571748332	0.4765151862474737	0.6660324979941049	0.6484290114121358	0.972442944153066	0.8961030462988281	-0.1170786127144307	0.5890145841379517	0.522835030607991	3.317434186675849	0.106748253443453
0.9344454112382148	0.7434049737869759	25.0406149789277	33.68367963879555	37.13766212184037	42.46985248091846	37.70237870946026	42.97567593329775	18042.44050820668	31.47555987209059	0.7410703151518333	4489.054677922835	0.2488052919382479	18093.85360717773	25.0	108.0	74869072	2.405200330385937	46.0	2.548512850260786	173	25.84269084530921	67.28855794750811	68.0	-35	208	19.0811946632724	74.29461465698826	-0.0283263631763116	99872458.60168456	0.2125639442655333	991.9397363752178	26.86281789007928	58.73583493033787	0.2628499718357554	4.87937913405372	1.672360324385081	0.4887392935910322	0.9699689955677252	1.710570788285929	0.7132558387022283	0.6154099543086036	0.58408219064714	0.9805624324452616	0.9090657135383868	-0.0953414161111945	0.5735029248864852	0.504610142812302	5.104829351451604	0.0544357908505032
0.7928940106093433	0.6432759550361347	13.67256342831603	21.25458494332809	25.8514963923301	21.77971933861853	21.40096111813171	26.24224593669067	3297.890901565552	16.85263309955237	0.7863240445798763	1362.615814080651	0.4131779536532877	3327.576160430908	56.0	98.0	14736685	1.527927635198753	23.0	2.869505712008514	131	12.9683692465833	77.45412064570944	77.0	29	102	9.31348511190706	79.12189331467768	0.0844576048352685	20831538.52581978	0.3974774223307243	261.1331966991235	6.647002373827292	3.915914182075317	0.1677632720138373	1.166518868811148	0.7521607998542563	0.2156295432636692	0.6052522860140696	1.295033950748113	0.3807961246128992	0.7211071718268431	0.7120647083769838	0.9723410733372276	0.9025687666505534	-0.0353624885915397	0.274751456849239	0.4838042458694262	2.55787926842829	0.1666162479467207
0.8636866417080941	0.8484862188198147	9.646235050100024	11.36875866235903	12.90937162233701	13.44056433254036	12.4618967393727	14.30536419750479	729.7686096982534	9.819044989482672	0.8536961336967513	459.1672759125061	0.6291957064340761	748.1673045484099	59.0	92.0	2638485	1.243422812765116	18.0	2.687372203614386	110	10.44687278336913	75.56570155902004	76.0	38	72	7.5532484878841	76.65741043506652	-0.1709344998182594	4396499.355326084	0.4652109860566167	166.1833225033606	6.222992296434389	1.777997102019873	-0.1187563447261861	0.8480497250328836	0.5225170851271607	0.2375632877191984	0.4754148389302391	1.111797449894661	0.2914459269043604	0.7701429549010339	0.7670028051545723	0.9700949169842302	0.906487107087183	-0.0521278467304863	0.3100542865807944	0.434200373507933	2.478128013095767	0.2202825510452191
0.5638794269984109	0.5372227059263047	11.08220460625719	20.62869734284357	21.85386179615129	23.75205367436711	14.00794646791834	24.28600547946195	1787.484960266298	11.63209803740627	0.7641191820109349	932.1474588472438	0.5214854835524733	1833.97560048846	53.0	100.0	3628649	1.699846350040319	25.0	2.951293623818227	135	14.99970047435083	77.41433566433567	77.0	33	102	10.7298970979304	79.64792500776124	0.2580943035527228	11634359.66562386	0.3602865665802728	350.8125916915252	6.599377290772351	6.601035439024562	0.0529823566081051	1.410551891979796	1.049991625903708	0.1397778651879579	0.7514330971391399	1.425575301837257	0.4635043622004851	0.6710236160517336	0.6540757949507084	0.9624083838843096	0.8816511456227379	-0.0594227050553816	0.3770711644750245	0.5182660021759313	2.551014306566866	0.1385250556261066
0.8240496154076338	0.6463776728926259	21.51557567656152	33.28638438310603	38.133702929188	38.67517929183555	38.65506915763884	39.99681210628898	12617.31684672549	27.42963224920918	0.6777465682769008	3867.183707668298	0.3064981053140413	12719.66771517624	59.0	107.0	42785515	1.735081612855838	25.0	2.972169103288559	144	15.05453958981431	83.25936648501363	84.0	9	135	10.66897594858065	85.3601871267954	-0.102171665335289	92680097.72184752	0.3491352648508787	354.239438835716	14.45700253214759	8.072865038667963	-0.1725163021660324	1.643549051413995	0.9103753895595088	0.2864683244807237	0.6763611208106248	1.385673715239463	0.4403341485435292	0.6986728890564738	0.6851807439412537	0.9765110074603184	0.9074521256934144	-0.0553628229355616	0.3434708019082588	0.4916118454058437	3.777911300157257	0.1338054744579754
0.8001056404189604	0.6738803549527875	6.73225321139998	9.990279671933225	11.09436828118645	12.3264458383932	10.12916746794918	12.96042137647793	356.9626168782895	7.993279114876655	0.792166923461041	307.1962507607919	0.8605838153229756	384.7501259766	56.9	111.0	854433	1.785784007004361	27.25	2.410531243186804	125	15.95958333333334	82.075	82.0	38	87	11.71367839302795	84.3817219544612	0.0738153195838445	2739526.703238035	0.33125	383.969375	7.834951653818497	5.284379850542267	-0.2009538974405683	1.339237326262674	1.215117978432567	0.0373466772728579	0.8088092715298225	1.509122297443097	0.5462059828128452	0.6585981052329496	0.6362262349253632	0.9571336008644492	0.8745356589461	-0.0715864391237937	0.4468742427990858	0.4978232673940735	2.792806293351956	0.1307253279601305
0.5322812235396714	0.481298710902516	4.452919150048247	9.251882561036314	10.42031999737322	10.42031999737322	6.03970550627587	10.82433081974643	127.1255314350128	4.924603369633759	0.7628774902109026	160.2696092872512	1.260719286504472	136.7926597595215	3.0	79.9	283256	2.233390322233911	44.0	2.320793694801141	105	23.89427143406382	44.09803921568628	46.5	-17	122	17.39643347050754	52.6974345470739	-0.1091819367645071	379875.8983612061	0.2322183775470972	832.3825451749329	8.88273746732482	25.67505899562597	0.5988032367331386	3.138086647530139	2.128816787201663	0.1824932099868697	1.150506433931323	1.716361657117142	0.7491362542238382	0.563605562273443	0.521650135460255	0.9483635383225985	0.8519284297930871	-0.1021643769692375	0.569643800824423	0.5164483574876313	2.93583107687502	0.064483157134338
0.8386655056406445	0.6280023444665542	15.32741430832733	24.40661956659882	27.35104309637615	23.89880729979104	26.90823428659235	29.20392379343716	5282.967771303925	20.46898993980044	0.8139220674118482	1802.270366360456	0.3411473331618727	5310.64467706306	43.0	87.0	21683525	1.639699583755782	22.0	3.231581558115144	127	13.77657844922446	64.92828851365437	65.0	1	126	9.665746184572518	67.23262736968607	-0.0576192691995124	24005315.11803498	0.3793728091383638	304.5435337187194	9.665174370031927	6.904527845393641	-0.1223338942370212	1.475615882414111	0.7472832969243723	0.3274146878750394	0.5975175426387197	1.298334354952325	0.3853244950801304	0.7254411493444943	0.7162124843280109	0.9804684906813912	0.917278320160898	-0.0611995161197566	0.3922634409553608	0.4736226722698235	3.079433778828236	0.1604048012622304
0.74053381239441	0.4681575090613852	9.190726932309037	19.63169820929636	20.2212517206201	22.08190099521552	17.46119452848436	23.3562184322104	1684.904992421468	14.53793631870674	0.7238288651990465	946.0160495367244	0.5614655151428767	1737.07763671875	19.0	57.0	800029	1.425882405082984	19.0	3.797188202046319	89	11.69741319444444	37.93958333333333	37.0	-21	110	8.201006248998558	40.82556898970709	0.0818966621057734	2895234.342971802	0.4537760416666667	227.3150998263889	9.33571803512325	2.803955948484323	0.1560605081460052	0.9264586602054918	0.6910805064613545	0.1457699729130488	0.5727803873493735	1.25582803384456	0.3608287710521478	0.7333264928439767	0.7254398182365114	0.9743613607789026	0.907353271611104	-0.0257198631259454	0.2466043704564526	0.4692677831263899	3.04577209690967	0.2150488181152063
0.7940021525390573	0.6771484540189876	6.684757972474976	9.871923848898769	10.66635163159861	11.62987129120525	8.937120976447407	11.80954669182548	326.6035715738932	7.838328785727278	0.7830059249678007	292.9092111697087	0.8968340724450365	338.2171630859375	52.0	105.0	2106690	1.731894699872694	23.5	2.782295663352727	121	14.47788305446212	80.7557003257329	81.0	32	89	10.1567594165172	82.83829072610958	-0.2558002188200621	2320907.867431641	0.3456906704580419	340.6992753238762	6.770729456851999	10.28124061527088	-0.7097681333655272	1.956863431952694	0.9996567862132244	0.3320247443555517	0.7196963970469927	1.40147967341161	0.4525846734540671	0.6848093621080196	0.6681478403931269	0.9466460087534224	0.865163875936578	-0.0874540631147086	0.4448879249932856	0.4936435964720326	2.555089227035756	0.1180708318378769
0.818534888831915	0.6608185740411944	9.373729221201694	14.18502685824528	17.56089444135242	15.16178934392703	15.36530885524404	17.62651380165825	1142.822474638621	11.61093938249153	0.8244204677798963	641.191673724211	0.5610597340824665	1180.463581085205	51.8	110.0	2783018	1.942105188918873	31.0	2.867271830225834	150	18.27472336965944	79.30562347188264	79.0	26	124	13.01100322428654	82.48905980658927	0.2846830696042649	8032399.49756622	0.3001954794627005	515.0630735110383	7.043222715424184	10.46987425717119	0.8565643683117283	1.853699497217237	1.374892463119512	0.1443485943585673	0.8850947808712208	1.589032597073528	0.582812084883599	0.6324837696604354	0.6063422932833405	0.9653359282370974	0.8819868662583705	-0.040508345113675	0.3581616686683558	0.5182383516001081	2.631205580845406	0.1016943903268208
0.772223155482983	0.6735291374950912	32.57264503456116	48.361152058991	55.7419172323193	55.07905619989831	46.75952915918637	56.33467748580875	39635.29619224485	37.34560144578639	0.7176858441521557	7833.174768260541	0.1976312913183981	39702.00229767009	44.0	113.0	264480223	2.186981332053721	37.0	2.821273405223555	200	21.41272941618853	79.33403055415818	80.0	-27	227	15.28587245313859	83.68138471673903	-0.0915199727249397	278016214.9179034	0.2530986785330618	708.6857441427821	32.48681442831318	42.05470844376874	-0.92718271496341	3.879497095199978	0.8547095690281584	0.6387026619911595	0.6516099598595834	1.353628162598562	0.4193655236449031	0.7063263722114576	0.6944628332668282	0.9930899081361216	0.9469817527745285	-0.1864277471137608	0.7265006310729712	0.4898331164175775	5.632961036330697	0.0885890689050698
0.8410913574739234	0.7959162107109452	30.00608677726606	37.70005733450684	44.89537598057849	46.18821522513725	41.10325815134117	47.24721522431654	24258.55946714919	31.7091924003251	0.7099793067079909	5707.971187390752	0.2352972028335176	24326.10927755723	35.0	98.0	59019482	2.06659940919143	34.0	2.860438642839418	158	19.51441992571013	66.12421211866544	65.0	-20	178	14.06501075112306	70.42753116486942	0.0968939766259027	120658405.6338198	0.2751296858371106	587.6257176643929	17.03616939895901	23.48129505120403	0.6145968003562509	2.855804091933922	1.083102799800292	0.4496508260608286	0.7518526077381348	1.473172169408061	0.5034725324816466	0.6746699754684434	0.6570132625725467	0.983926187274776	0.9200257716308649	-0.0962442319028669	0.5278073252377731	0.5042651348245418	4.073349626209787	0.0919327969177391
0.7301360588802615	0.5965935154672475	14.93746335876662	25.03792443514527	27.62173014487487	27.96613798251783	27.93525321511124	31.21065320779472	4264.041231791179	18.28109146961877	0.6719455260205703	1892.478647736998	0.443822783332241	4311.689971923828	42.0	123.0	29802553	2.421718149855626	45.0	3.271651439645264	184	25.48088872977087	82.7745253164557	82.0	-83	267	18.33167580035695	88.65282312776738	-0.0335223496272484	33878030.29470825	0.2156515103971942	1007.701007158642	59.25164312684467	49.51284396550205	0.5870834834667564	4.091376712769674	2.180082324278912	0.3034652563062587	1.120833105686577	1.867091534433128	0.9064162092155708	0.5817335586296101	0.541698464739862	0.9855394390608374	0.9192635125581256	-0.0425758443843143	0.3808819524218167	0.4921811358751667	7.666281112291111	0.0534958074196725
0.8587342279859966	0.6321626199274409	28.39957211114232	44.92447230493002	49.56176110735473	52.20198009871663	48.756347634245	54.12364554527528	32732.7685991923	38.57818204245237	0.7127618772775127	6942.696092777012	0.2121023179490025	32840.1008605957	54.0	107.0	96123483	1.884727261230145	27.0	4.005259210283473	159	16.69103706606178	80.68732782369146	81.0	-60	219	11.57918322105814	83.47753928469785	-0.1878266251275687	228846228.5625457	0.32280123011375	458.0546937004192	44.96701416331304	14.3966372487792	-0.310161354802509	1.974995256898319	1.073017820513279	0.2939221820307214	0.7453612557099093	1.475377089304577	0.5067526983315799	0.6770125505565466	0.6597451312669708	0.989634833716636	0.9346485307247164	-0.0509905754702658	0.355266748519606	0.5027204660626435	6.688849407176892	0.1171092889869809
0.6837848029989753	0.5629894048769332	20.82917210224286	36.9974495466678	33.87742461341617	41.56255984488521	36.48736743617199	41.74572019138211	12825.31696533535	25.29829374973276	0.715717160150846	3702.156433817283	0.2886600341982644	12955.65232178074	18.0	73.0	6755423	1.896280656285425	30.0	2.819342414346266	131	17.14952474834698	45.06624953993375	45.0	-22	153	12.37070465471376	49.86335025780605	-0.0167000904575164	32212334.07234488	0.3092055649830285	455.3868513370674	10.55609765065079	11.34030900052437	-0.0806257271410852	2.010193791225273	1.180651101305897	0.2597439536148957	0.8003099561903491	1.522620343531777	0.5316727092666451	0.6583629944362145	0.6377459053876557	0.9774773324926944	0.9050779323949	-0.0392360955489413	0.3283991257592816	0.5125896832928748	3.216681586326372	0.1021926926147213
0.873565840238806	0.7849232466601225	18.90721625095182	24.08798099865525	29.64800003794522	30.01019622464016	25.9749470832293	31.39619125300572	6678.810755411784	21.04243736074667	0.7648537596421878	2242.358999399668	0.3357422573446483	6735.954284667969	47.0	105.0	18956329	1.932103144530072	31.0	2.629667214366694	144	18.10740226239617	75.55581014729951	75.0	7	137	13.08736166961984	78.77193457025847	0.0515458275849161	41796715.4006958	0.2989239823101298	496.3372289263126	11.70364398979155	12.84906712931404	0.1102794887047628	2.197428403332509	1.083718810176497	0.3381246964091273	0.7374052652062557	1.466363947241863	0.5164709277801	0.6829913094752764	0.6656955362987313	0.9725961901080378	0.9005457020517886	-0.0839838668844976	0.4380773762152481	0.4896449254779265	3.379392382572685	0.10606181329354
0.9059593610071284	0.8809866446064463	21.36787521251965	24.25448256603832	30.27999884793117	28.90679079941751	27.3047711154165	32.44754278580913	7850.941303253174	21.97357552708661	0.7831840185896897	2439.129139575271	0.3106798338391061	7915.594345092773	30.0	109.0	17873181	2.371222222024317	42.0	2.778738495136924	158	24.53122576818401	69.92412894822533	71.0	-32	190	17.45681994323478	76.2888412584276	-0.1384397201018064	46068658.56477356	0.2234204050220967	930.6034913855216	27.14030175500903	51.68856848773101	-1.301733954223811	4.266206735636401	1.951545068038757	0.3726838355399614	1.057092236672765	1.792723419115416	0.8076284190136953	0.5954053153700486	0.5587344017746306	0.9775170782039466	0.9019291935095578	-0.0630087180264172	0.4568037228918014	0.4965616725915998	5.153382370912	0.0561017656187508
0.7766334934099198	0.6864187205152286	7.458442294680889	10.86573263777327	12.00791733546461	11.54223572651357	11.42619857678028	13.32715011913093	478.6909580230713	8.438691896932038	0.8095637465306991	365.5413872699193	0.763627098325725	496.6426849365234	-12.0	53.0	342686	2.113538774076214	32.0	4.193633736370633	88	20.09384111693817	19.74763406940063	19.0	-97	185	13.5223388671875	32.87899620072353	-0.3141601560627963	536884.8426818848	0.2852551025485376	691.0593398282398	27.40059955350932	26.37178672062484	-0.9291521465512244	2.707366300893725	1.509753046503751	0.2855702682089133	0.9093847292499104	1.620002092043376	0.6460266395024987	0.6317020330007578	0.6044280534153035	0.9780256460647188	0.9052767245175578	-0.1040651951412608	0.5533776728815134	0.5067384690499301	5.205611504836236	0.0978368337250244
0.7123544093492641	0.69926548294956	6.495140294748163	9.288518385536664	9.690574109024707	10.5228342904327	9.17137256396398	11.25416725118203	258.3781878153483	6.61671702825875	0.7945219523479129	246.9157474520256	0.9556369658745556	268.2304382324219	93.0	132.0	3747014	1.52747445562267	23.0	2.539996752256279	155	12.48525537520183	113.2682926829268	113.0	71	84	9.532784065187869	114.2619705300397	0.0465296842329803	3501962.394714355	0.3985358569364688	226.09178210249	8.926198904498774	3.770202718861245	0.2785099253215287	1.141265687539998	0.6628443440184364	0.2636490736808748	0.5761608940498323	1.18294604976718	0.3186107143933208	0.7263667946365179	0.7205878979719444	0.9751957754950624	0.9060370759909472	-0.0811774399859144	0.4294182621064237	0.5003128753273034	2.967522727726469	0.1846827094350676
0.8595090704899985	0.4584783657588424	2.704255747485049	5.898327924392131	6.359989220951951	7.334701872775743	6.482492196534062	7.334701872775743	43.2586669921875	5.069666351739483	0.7014886476267849	84.95303503533108	1.963838484682701	48.44970703125	75.6	137.4	568291	1.880203529465028	33.0	2.145067896951106	147	18.07163681799251	105.4897959183674	106.0	66	81	13.39907955292571	107.6929687129298	0.0009130384350114	561908.8256835938	0.2869637650978759	469.6784673052895	6.813629995153099	10.44367646259541	0.2616462189580257	2.169788310648428	1.410759988030336	0.2088326430945709	0.928076628308724	1.427722664068092	0.4919782516514434	0.6102426091336115	0.5842300218177993	0.9270990264871568	0.8297693992814754	-0.1660872765264524	0.674872040891493	0.5639659978017684	2.569384605768628	0.1011991715866271
0.6777286230495894	0.6731754034482996	21.488414523842	31.92097395978658	29.4413361534268	33.50641745901223	34.41516861643382	38.8898419276716	10453.4441234894	21.63375772816796	0.791429522292817	2921.313368300224	0.279459413929988	10502.66931084327	35.0	103.0	32803755	2.174357291258159	37.0	2.775473094002065	156	21.38550681211742	67.14025067428209	66.0	-27	183	15.42508403483805	72.14199138167757	0.126182475465816	54660795.00538179	0.2536835343726104	696.6536599086047	26.5384950889449	30.54684338022476	1.235519344474019	3.300890641515323	1.059744720594516	0.5116362812947617	0.7474819972451535	1.46275496567091	0.4898977219553936	0.6745528985270325	0.6573674555005475	0.9874183184333564	0.928020485081446	-0.1183422591472604	0.5987975716222214	0.5088396710896339	5.096746687357765	0.08683856467996
0.8235882745012256	0.7309617328301404	81.49340278747009	111.4879194454457	116.0487977361248	130.3234740021919	115.6588309295922	134.9999440148032	534415.770768547	91.82014320380624	0.6043289525930907	52698.33579540923	0.0986092452317105	534673.6306399999	17.0	62.0	323390275	1.654455345813558	23.0	3.082494455490294	122	14.0637315659518	38.74764776839566	38.0	-39	161	9.911538204742532	42.59581994637605	0.1614834068455315	970113908.3116	0.3739361072354237	313.0236693204303	16.61776214415086	8.540950976085451	0.3167483580078226	1.668791265265401	0.6158533018385575	0.4604609502562115	0.5246355688124715	1.203981039514798	0.3357057515842065	0.7525505543446418	0.7468020691641316	0.9879046581330808	0.9356762635177056	-0.1138098194651187	0.5371456358561671	0.4479668180808719	4.044061795490801	0.1649425184866142
0.8629373729293178	0.6878372576601007	21.15528652667819	30.7562381814627	33.74075394182086	34.57470399367144	32.52290358827914	38.30291478791138	12137.83264160156	26.5407073774998	0.7472474473377704	3418.066026867032	0.2816043133723769	12191.162109375	37.0	95.0	31623001	1.95274250732372	31.0	2.980455408503138	147	18.13764436272411	65.0956743766897	64.0	-34	181	12.89838218141934	68.91752071904995	0.282115492297192	57903444.21386719	0.298425968177375	512.1778395046634	25.37876729204218	15.78957171869145	1.023197727010034	2.277908208396582	0.9718046176391708	0.3980681519196212	0.7086965276299201	1.41930574378725	0.460159465096707	0.6867196361872394	0.6718630404199687	0.9854900836876446	0.9241098040061272	-0.0801791373656747	0.4700221242644435	0.5040676557379469	5.005024119804828	0.110191253670066
0.9492793339067128	0.0	0.0	4.142214703378964	6.021297617623629	6.021297617623629	4.501204838707077	6.348873443375604	52.71571708333333	3.932118814522176	0.8498078247503804	80.00616949034698	1.517691002170619	63.03374000000002	45.7	83.3	110882	1.35713050134262	21.5	2.506673905328226	95	12.18877551020408	61.21428571428572	58.0	37	58	8.727272727272727	62.92909842490538	0.6233409799350629	249618.11281	0.4464285714285714	212.8826530612245	3.575418660287081	2.390459174674294	0.0633045874455836	0.9377696252375176	0.5811004784688996	0.234507397061678	0.5070574162679425	1.156801720204558	0.3208534030814313	0.7588118022328548	0.7538755980861244	0.9453073242546924	0.8769377990430621	-0.0638601739054331	0.3883386725618584	0.4422697368421052	1.867105263157894	0.2163303195325198
0.8627352786391835	0.79591578648064	13.21271791076937	16.60064812785411	19.03865736450877	18.16554093445627	18.69177564616697	20.34330971705786	2195.629094441732	14.32196478817526	0.7971389000102214	1024.840090512382	0.4667637594650117	2216.523536682129	33.0	97.0	10301896	2.032560152114351	39.0	2.194745434412308	133	20.72843577927327	64.64719517848864	64.0	2	131	16.07334906286318	69.10882484053053	0.0646979128364046	10586182.17730713	0.2695485947897638	596.7698263935234	8.932953452428071	18.35812450882487	0.9212928561277722	2.762850942758302	0.9964990673191416	0.4636135581533785	0.6999782310435008	1.421485455710707	0.4805682239518438	0.6955674529641113	0.679591316606669	0.9745699752003574	0.9051117284016296	-0.1260446535697743	0.553121515117301	0.4765077730340156	2.91319320008245	0.1021393986846142
0.5852710716123424	0.5120156499001877	31.41641870814496	61.35831729805383	47.90424459680609	61.43339889669137	70.8748247524564	71.46144547724504	44974.60735066732	35.91124811736208	0.677018457793152	9033.62106018635	0.2008604764406533	45152.44732666016	34.0	91.0	54941950	1.928986258184818	31.0	2.848983351119156	145	17.63186524286218	61.93483551856795	61.0	-49	194	12.81449171715235	65.6777793438297	0.109276821021787	194768273.8006592	0.3017139265020028	477.6468488247164	24.34151489049479	14.1999807704275	0.5636541221143752	2.227019624348505	0.982763396299306	0.3851608492676318	0.7117819166231883	1.430511575094042	0.4679208160578	0.6863523698649611	0.6711188099808827	0.9853351750999796	0.9238514487531287	-0.0732339993822845	0.4546723176556348	0.5016319501508939	4.901902814033111	0.1077472830375285
0.7837263286146461	0.7123889547956855	8.464410246837902	11.88172583229552	13.66225554447361	14.99690723324313	11.77437838393709	15.19558814419013	599.2007293701172	9.312021364150768	0.7650730886976698	449.2582772099369	0.7497625673490075	611.8645935058594	38.0	84.0	2471360	1.675644477787645	24.0	3.132168759556891	122	14.14052287581699	61.0	61.0	10	112	9.91829893950073	63.54659656221192	0.1659436296178066	2470813.205566406	0.3671931735657227	317.1699346405229	8.210982412895593	7.145605503014871	0.1893983501563213	1.525662499457812	0.7477280237878047	0.3416896300378304	0.606554624500733	1.277709186903665	0.3716748862833044	0.7194080557315895	0.7108400276783406	0.972478342496626	0.9022085817162924	-0.0766855186476804	0.43636361191916	0.4909945902838706	2.83123893931526	0.1537699484536728
0.6329491057279919	0.4383587291451663	9.271043654026355	21.14944459325725	18.48485047993694	20.65623227117242	23.2190338979952	23.22565194355424	1642.849731445312	13.38652204194589	0.6803886134335181	989.5983936083773	0.602366957042242	1672.021484375	55.0	118.0	9214165	2.043336747140324	35.25	2.401915001620415	145	19.63474540823334	87.04681978798587	88.0	23	122	14.57919140467076	90.22040640259144	-0.0866416799181943	13609789.61181641	0.2706598284408595	562.5728962466756	15.62202925087419	21.79765502455795	-0.1210980957916973	3.023630920633712	1.006492265794395	0.5007570106989778	0.7288998546830491	1.427252672917761	0.4619729835194862	0.6795205422354578	0.6632644534503837	0.9741014929945816	0.9007176610372974	-0.1199297502646098	0.5984082411497426	0.5073653014110339	3.88806385224265	0.0879075088367025
0.8723048955947428	0.7611016753704256	12.31439038730007	16.17969160468173	20.53695139694945	17.80772319790388	17.37707682759864	20.58996380514231	1873.300352096558	14.11362419597703	0.7576137919654492	970.0062416629496	0.5178060424626192	1906.617095947266	59.0	100.0	7696820	1.528779014373562	22.0	3.239371891688732	146	13.19237751148169	79.53859348198971	79.0	22	124	9.304155726573107	81.24682339746205	0.2705597455997126	12585667.74993896	0.3984477285231355	274.658459085172	13.0147365710653	4.190355740757655	0.2381886374787498	1.13007670606385	0.7359924868068245	0.2091896804056488	0.6058605274734715	1.262935767961696	0.3605940064362095	0.7182900843371292	0.7100829321965996	0.9806713129777096	0.9157499805006936	-0.0447239311364577	0.299865428592495	0.4964180079764896	3.593750540855034	0.173807437019363
0.8973507656690439	0.8599157437423158	12.73714477756489	14.81208463765692	17.89948606978703	17.32772345116346	16.90102160373745	18.74885413165295	1617.012023925781	13.29163549075612	0.7721891477422631	862.7850215103235	0.5335674742947516	1634.21630859375	57.0	106.0	12819785	1.813134347309078	26.0	3.755103872090097	195	15.77478991596639	82.33333333333333	83.0	5	190	10.88325947868737	84.74640040115203	-0.1301219339326507	11736863.70849609	0.3350074147305981	403.1746031746032	14.24140468870704	14.64375250911293	-0.5836409384833355	2.105654271565803	0.8646642855386919	0.4180356916808704	0.6615298174927239	1.354049677986103	0.418241734221473	0.7012994389000298	0.6895099927258582	0.9870256006652268	0.928709536579	-0.0940678375717763	0.5103583445307618	0.500434774260884	3.732372261891282	0.122937877835748
0.5685962134406993	0.4227414656469005	26.95948340008916	63.77298086629469	68.90768504475781	49.78811370218527	64.30163817625223	74.65224109103859	34128.52065467834	36.26107544040133	0.4836548889937649	10520.26916150569	0.3082544733758792	34314.71383666992	41.0	103.0	117357168	2.089751916660056	32.0	4.085838191051336	157	19.43361472831899	71.39169833382051	71.0	-97	254	13.3814993511132	75.61407576416258	-0.2513956088419729	196193980.1520996	0.2788609345242247	620.7138626812863	53.60242960439136	27.08504460017843	-0.0112942169727383	2.845944114871208	1.109639206193621	0.4340775702546774	0.7422189440859843	1.483073172912692	0.533283076008442	0.6827064273282033	0.6650242250862447	0.9911271506832168	0.940415165357837	-0.1056248055414347	0.5147830617309905	0.4865610399408441	7.291521972105925	0.0980228586666934
0.9856280158291724	0.8713611566461839	17.42132953765467	19.99323633464259	22.90069104613712	23.70161601162461	24.17660497882203	25.51348647472444	4786.753781000773	19.70589385851749	0.7933430656169823	1731.345810723786	0.3616951884167752	4816.347801208496	14.0	80.0	10829447	2.151077985203579	35.0	3.116348081674254	146	20.69149056223264	46.57648911046969	47.0	-55	201	14.77477782085298	53.30692925292433	0.0248219376681397	13686272.17180634	0.2626282204126615	672.2593685185773	28.32873052905341	27.00097446679036	0.3760398523201121	2.983523001534363	1.340677527647967	0.3776978063207853	0.8522837871238542	1.593752816195348	0.6015327866722571	0.6461077091557487	0.6222040365453168	0.9842575869341365	0.9190371269987252	-0.0678064675212314	0.4557282693459292	0.5078878802930743	5.283643387608316	0.0819258278455205
0.8617796180552134	0.6915253306569376	7.408884369089732	10.71382932863994	14.44921875	11.05624160895668	14.47149974820019	14.47149974820019	426.863116979599	9.232959746744074	0.7009823223775489	391.1135054875315	0.9162504089249388	438.8244667053223	19.0	61.0	848772	1.546360312966912	21.0	3.077800491633781	96	13.07029051602011	39.97797356828194	39.0	-2	98	9.251935941316663	43.23819897058924	0.1976495568585397	820400.705406189	0.3980671078421859	271.3034795940151	9.159342270939876	3.993593363299024	0.1890755263539998	1.163050140622474	0.7855187313522722	0.1949575037348694	0.627446762808045	1.301618264920114	0.3849139435235326	0.7118707538489341	0.7020838154504001	0.9711468768496232	0.8991355011993968	-0.0422964046962647	0.3168809950639519	0.49622838935502	3.010570519168597	0.1683390467592825
0.898225076908274	0.532247124413583	5.872229243021134	11.03289989493323	11.48404388706348	11.48404388706348	12.24	13.45944307911735	448.9534079999979	9.910027356647689	0.8027885224972504	353.1971182633876	0.7867121887699075	475.4211839999999	10.0	67.30000000000001	510342	2.083435299035416	31.0	7.879297449383134	95	20.62806161097551	38.73394495412844	41.5	-97	192	13.14344489795918	48.384071228286	-1.587811062790382	1019442.848256	0.2870970457032237	840.6998569144013	36.99744689699845	64.56690820124817	-7.051839103812927	3.682176658333173	1.97291965625362	0.3143861259675757	0.909276155331151	1.719163174918458	1.117258026185117	0.6603724312700539	0.6374167467882731	0.9737753339903892	0.9089367874027404	-0.1371398606134788	0.6253489760102509	0.467254015137434	6.047214757359482	0.1024825837558271
0.5570961462683998	0.4608665566348553	17.19290043377901	37.3055935308427	36.98131742088293	28.361725718555	37.13307977182097	43.49134167379295	8366.569950902493	20.78280239028781	0.7036559004561774	2832.40545205836	0.338538429569077	8395.078221785732	57.0	127.0	103562279	2.227419063581657	36.0	3.068455574352177	198	21.75985523476669	92.05674327454123	92.0	-20	218	15.29189984528488	96.0479899462046	-0.0350248233182808	77439514.8331164	0.2507001812906075	750.7723903914233	27.43631863104207	42.93305547796199	-0.3519503518860618	3.72297411225239	1.250107379073782	0.4968962074105408	0.8195667733954901	1.555523821257829	0.566567509861193	0.6547764550555333	0.6329293747567	0.9852706443738228	0.921820877185644	-0.1037159852579052	0.5792663726651708	0.5084203731014358	5.178613007441175	0.0767338417943409
0.7997912824508251	0.7149732740473129	19.44572499324499	27.19783479900842	31.52692918760088	32.38111177831916	26.29268955432289	33.2487370587215	8151.89921000003	21.75259117378462	0.7928324648590823	2470.634870729678	0.3030747568246331	8218.959140000003	37.0	89.0	14861902	1.791206932740855	27.0	2.573179191215397	118	16.17467350553219	62.13512739765245	62.0	6	112	11.74634921036968	65.22857693360541	0.0683523368439742	34969758.16796001	0.3290688366221625	393.9931920607809	8.43833742360751	9.456837981152368	0.1124522776845332	1.830657779357489	0.8760954295237245	0.350104629150335	0.6508524768755926	1.321035883756068	0.4110149180136014	0.7103511238223281	0.6970936188505124	0.9683347798099708	0.89676137719359	-0.1133976300505188	0.4323511591786618	0.4703854578416227	2.862804961490961	0.1336577640067431
0.9294253104952492	0.6986113378948438	12.44618844306865	17.81561186878715	20.32857536972279	21.03805726571788	21.74292719052566	22.61695406831178	2368.401489257812	16.55828059281034	0.7801208849467428	1101.435584811384	0.4650544216456059	2403.43505859375	54.0	91.0	6478446	1.395262642166733	19.0	3.200015817961691	124	11.40481325360259	71.68316831683168	72.0	25	99	8.182508454734652	73.1112335776625	0.1562453860028178	12846967.19604492	0.4347585748673877	206.7758553083031	5.574093127848375	3.525878419725287	0.2593167403028109	1.078268696765213	0.544474842366985	0.3288649392936819	0.4842466284332622	1.143094185902599	0.3061181661440765	0.7678502700102485	0.7638995071767412	0.9690512971756052	0.9051509155669012	-0.0713987261226708	0.3996344730754217	0.4321556491793623	2.332481863215262	0.2107374164914886
0.7327861747576732	0.7062540086768743	9.868131094507472	13.97249569314989	19.20937271229855	16.15549442140351	13.52081728298996	19.34069543734144	894.4921875	10.23885167080137	0.7243113414183896	619.8356342672606	0.6929469512748099	933.75	53.0	99.90000000000003	2026888	1.723136483075686	26.0	2.857409047166625	131	15.13383655102337	75.8433734939759	75.0	32	99	10.67915088473062	78.13503911401976	0.2054350491667796	5700622.5	0.3507040209028886	352.8670344026709	6.073009716100009	6.255163654602651	0.5446124563918396	1.382661234628932	1.128437428227444	0.0988068223141013	0.7852035781081466	1.480768556029238	0.5026563590082852	0.660502747552977	0.6416380595847273	0.9598956363994235	0.8770082785046847	-0.041537081184278	0.350308210297207	0.5230190115003136	2.451309665098837	0.1318491378255986
0.7791774728453721	0.6529995145778542	8.679545286309446	13.29180970665886	14.6591814765525	12.59437033211665	14.24144822889336	15.15078026301368	820.3489939371743	10.35667869677604	0.8139384855364431	520.6649072595859	0.6346870796546141	839.7052001953123	65.0	113.0	4578494	1.677036100264914	26.0	2.93942217458819	154	14.89396915898382	87.45200698080279	86.0	48	106	10.63717883847754	89.3889865976585	0.397768463929792	6709572.811279295	0.3508097061179488	342.5373999859897	8.815044885924813	6.182063342060191	0.7570270388601913	1.482259393963479	0.8081320972254673	0.2927173524831566	0.6454739069008718	1.310856063734804	0.3856833898114167	0.7038693714061581	0.6935288655820236	0.9788561101948532	0.9106700822446796	-0.0614184895533631	0.3988199185205504	0.5079020737136596	2.940383654416642	0.1407139297139812
0.9055641277451963	0.5508177985717216	7.979735042454446	14.48706825223515	15.45131324515816	16.07664144030089	15.52847439383535	16.4650060734881	1068.439696874987	13.11896932542045	0.8249176143398769	612.689199053547	0.5734429381888033	1086.87015	74.0	114.0	7792020	1.528177031225385	21.0	3.072635814672321	143	12.39717685235262	93.89302325581396	93.0	47	96	8.84270015317406	95.18659764952744	0.1114285710077044	9847574.35605	0.4084072471606274	244.5885559762033	11.00371837725732	7.097564366085834	-0.1167678140694843	1.551143569002116	0.4664516308106397	0.5385697314184067	0.4334200575835555	1.064045149077446	0.2743702172087112	0.7886482633951603	0.7865931285309308	0.982342216466679	0.928539291906892	-0.1768492402186425	0.6382611498711382	0.4059054811758533	3.276040750826704	0.1945715616819656
0.8066109972321466	0.6787792770557196	15.07375789999644	22.20715689108916	25.99805884791124	24.8872326686275	25.18088180648883	28.85240438526148	3663.147179860766	17.91253696561217	0.6687239911753244	1718.462788776875	0.469121961089806	3718.351655091001	40.0	98.0	10105475	1.987982427146905	32.0	3.104159597471545	151	18.43243988919667	69.16473684210526	69.0	-17	168	13.0945459683972	72.9292194708786	0.0619433530131264	19776689.31143722	0.295196675900277	534.9102301939057	17.5683202756364	14.84959980458619	-0.2443719802634645	2.187249094623858	1.351767645352161	0.2352314640711198	0.8656298826740618	1.600037282355188	0.5952213932812082	0.6404184785828047	0.6155427410141141	0.9800958745254928	0.9090264647744062	-0.0327590700661496	0.3143448637113104	0.5120258217170964	4.166257192788539	0.0939981695097787
0.9610194907791452	0.4323497188445772	2.989758741031877	6.915139783187063	6.998574247938379	6.998574247938379	7.394196951635134	7.513777222178686	101.0537147521973	6.645584113105039	0.8289585045078749	126.5667188932714	1.252469730614425	106.5444946289062	96.0	153.9	2378849	1.849427455804046	30.5	2.380542050507318	167	17.31847299168975	123.2434210526316	122.0	77	90	12.38175221714593	125.1012484686746	-0.005730662598881	1667455.687522888	0.302025623268698	461.3815356648199	6.039463356642608	13.53441879287489	0.6974305448596959	2.416434669461738	0.7174392525845804	0.5404795629710848	0.6049795790666359	1.211706786408209	0.335858061185715	0.7162534893863396	0.7087561778184764	0.9597822734982824	0.8827527399706043	-0.1797715528668443	0.6766139987934763	0.5065773647384344	2.369301071173017	0.1196493765690685
0.9100660927342076	0.6794323523091839	14.53839683139769	21.39785775873949	24.03013753114253	23.91709823307637	22.67509991708967	26.12098597302799	4077.824592590332	19.47346480337839	0.7534792794039822	1638.193397282544	0.4017321883484753	4089.797973632813	27.0	113.0	38717155	2.491995775758008	47.0	2.810522591975934	194	27.05761382662794	68.80160169235418	67.0	-27	221	19.49057561941911	76.48712503527625	0.2455447431801161	23926464.50042725	0.2035048510518443	1116.619900728628	27.1070922098327	76.33638351748056	3.755114039484141	5.115462962157598	1.926413259633344	0.4521076239349973	1.049436344251157	1.778215737250325	0.7934709295950552	0.5968879043083877	0.5608192677420417	0.9817944542700178	0.9108678360484012	-0.0860274959253934	0.5358479919504016	0.498876469121851	5.129169541911131	0.0521189837079451
0.9148434069361788	0.8183054524097848	5.736840734205769	7.010634864171622	8.438455711209194	7.865542591195235	8.348445871053729	9.094166959137272	176.8460102081299	6.413633083924323	0.8497471889450233	179.3045177091559	1.013901967582603	191.8451385498047	45.6	81.2	382592	1.311886709367989	14.0	3.264763679164728	100	10.46812271177882	64.11235955056179	65.0	25	75	6.826026582027375	65.56513186789098	-0.2012550101868683	824701.294921875	0.4942557757858856	188.39186971342	4.103710540741417	1.804140142658145	0.0790257373978584	0.7622958476069889	0.6234901425207595	0.096500055826092	0.5305120478867722	1.169449526639321	0.3383081021331119	0.7496898635609069	0.7440417855200125	0.9651047811757272	0.8969339503464787	-0.0810394232341466	0.4202587600011342	0.4543550190949859	2.017005941921759	0.2581492459054755
0.9624731012598284	0.8428643653468046	24.33453360258622	28.8712331462412	38.37653763694688	34.40453169278722	35.23591952823141	38.95467516229599	13727.43990674956	27.78778530345833	0.782834439719967	3541.663005384062	0.257998798715752	13783.938318	41.0	98.0	43690068	1.943731508246931	30.0	3.002025183890533	149	17.82467430523356	69.33179499635656	69.0	-11	160	12.60325507902274	72.84268221113506	0.108787699947517	73138353.463836	0.3027797737173821	499.1585542955979	18.01840818585402	16.13367516676974	0.2227135027629618	2.293258353024313	1.01111236988967	0.3870697271206846	0.7185135229176982	1.438901820127336	0.4789643647425793	0.6861256931703854	0.6699271692759836	0.9805981789257306	0.9141349254577557	-0.0811233160926338	0.4564882553341788	0.4939154483693749	4.206789548630778	0.1087089585543305
0.5185682434208115	0.3233847136893266	25.65836111494557	79.34314773949204	90.306722191209	79.59885300641923	56.74664711037272	90.54188968291729	50453.74515861834	41.14483675074632	0.6387900948207971	10336.85023449237	0.2048777588659672	50578.85668352673	57.0	117.0	212650188	2.04007107106801	32.0	3.670334547142278	177	18.92840900086426	87.76331360946746	89.0	-50	227	13.33181582444474	90.98456838845468	-0.2968676215793945	418701470.8259504	0.2866952813296243	575.7924691196497	36.96935915963567	26.87580937152618	-1.11526774772618	2.778425801842872	0.9247780846479688	0.4978013346459665	0.6742321741877416	1.393447221441946	0.4537824953252645	0.7013618558587027	0.6877754465886683	0.9910322906849068	0.940556188056782	-0.1254526048631383	0.5801733680657304	0.4848367653682944	6.042008850569852	0.1059402805045772
0.8931548119565395	0.6491430249211231	10.13263234165459	15.60924473136841	18.48011948998909	16.75654156443703	19.16817173327819	22.16554839018764	1422.313749369925	13.94147204282896	0.7493088300203576	816.2443966134222	0.5738849089907291	1434.247593036572	7.300000000000011	100.0	11182580	2.631295797140505	50.0	3.155050952743468	186	29.33166002844289	53.85746951219512	54.0	-80	266	20.46498526096248	65.28134468142207	0.0151438084989335	6112266.939382207	0.1898350939730815	1361.026941157607	43.63888260540642	110.0189027673904	0.2157679535681406	5.888234580470805	2.983247561570493	0.3275199803885165	1.32865417812201	2.05614740542417	1.200609184518576	0.5423301399404367	0.4911282624098358	0.9804933450870672	0.9061815543524384	-0.0443167544292475	0.4277799412879769	0.4638188750020415	6.550700497362768	0.0392899255720568
0.7521046350096185	0.7153787717580725	8.650646605519702	12.09240048353739	14.92332619405973	13.0817031636962	12.85302429233963	15.62244592963714	652.2489203052828	9.094750452061026	0.8201452072202996	443.4748060254016	0.6799165046035412	669.171612826176	89.0	123.0	5805168	1.336196532520859	18.0	2.75443053664948	146	10.49062781917204	104.9479768786127	104.0	71	75	7.417674493498726	105.7605540723377	0.1416978854520077	7484881.759705022	0.4458960280070241	171.2169467740319	7.071807891757187	2.141260134452923	0.05423566325279	0.907197051974522	0.5072149526244842	0.2809226584756235	0.4666673836497196	1.097630554391103	0.2860978057429016	0.773424236337601	0.7707210650726168	0.9708793716510556	0.9080181089025482	-0.0631447330743206	0.3540860330076105	0.4311882607968006	2.640237711816873	0.218315154712586
0.8590334059395777	0.7116011164593772	13.65134352978231	19.18398273137281	20.54685866206575	19.24483113437541	21.35615145755726	22.24564790488261	3060.194651285807	16.47968202521723	0.8169666783189574	1247.706628656505	0.4077213284887789	3082.313537597656	65.0	109.0	26069008	1.626155759413516	23.0	3.047515640150849	148	13.72112469802711	87.21406913280777	87.0	25	123	9.65380294456046	88.90719877454084	-0.0014955192541688	24364116.51611328	0.380981582457494	298.1961392335468	8.87679948505571	7.346227506094353	-0.0811821974128407	1.546396126123695	0.6176522648692209	0.4293031886083887	0.531839925552086	1.190217614468009	0.3274964801864181	0.7482137921657608	0.7426612711556704	0.9769496892817694	0.9133911418004612	-0.1070041458440157	0.507578206492311	0.4583436438650851	2.940092796138086	0.1701157019359833
0.8222936904156208	0.6722166374652003	11.78809559441399	17.53615566384169	19.10736357863181	19.61465317411004	21.20626423253741	21.50540456930995	1966.661131223043	14.41987015652317	0.7422797948896266	1022.671551793269	0.5200039475826127	1991.911796569824	71.0	118.0	22307046	1.684691623323729	24.0	2.952249901633329	156	14.46119905492271	95.0373478808225	95.0	40	116	10.27106400216041	96.75179036231346	-0.0243457652670573	18646104.94084167	0.3559432467599476	328.8114460925752	10.65556659225979	7.673887910394673	-0.0769825601694406	1.631374057519932	0.7381966270531795	0.3762147009610933	0.5996711979845081	1.270381412718534	0.368396777975241	0.7227792062458173	0.7140169439146132	0.9806461062938532	0.916783841698755	-0.0852967318656519	0.4477837154256825	0.4829264623535087	3.229706801106453	0.1432757848383845
0.9461522689275526	0.884258782755468	18.40784272557971	20.81725744155848	25.32171999878225	24.08751866613114	24.53510926792031	27.12709610695094	5345.031102006779	19.69629536117953	0.8317403752594901	1777.446338931398	0.3325418140717759	5375.653038071694	51.0	99.0	23956153	1.712008015013137	24.0	3.089226683454389	141	14.66829637118263	74.90305741983595	75.0	15	126	10.34929530998739	77.16733869051521	-0.0234741491703729	32010928.82300779	0.3540517614074527	344.3301497374438	12.18973104992004	10.25516519275405	-0.1449771662045726	1.830850085956044	0.6322656551190659	0.4863361659169455	0.5368400181086044	1.202406058749451	0.3348177490136494	0.7471599850097035	0.741122554646744	0.9833231397565272	0.9249971562277162	-0.1326427177563867	0.5704759272150406	0.4564052185623473	3.448143513470376	0.151868547042352
0.8495987468380931	0.7041293965138842	6.78063585403577	9.629815041960216	11.72788771346855	10.53125	10.41218979317331	12.42441810151014	375.4758834838867	8.181478791932017	0.8293326803619928	303.4892951718798	0.8082790627081747	389.7285461425781	49.0	82.0	1231211	1.219825913520175	16.0	2.92436830688486	103	9.888489208633093	65.36330935251799	65.5	32	71	6.938053097345133	66.54935421747223	0.1034567382414159	1726036.233901978	0.5208063764815486	156.4543372496248	4.185811296171296	1.843199027783378	0.0667823648509186	0.7265782153449449	0.4689988924920855	0.2149034875080928	0.4240713496018288	1.084391509602614	0.2870465661806056	0.7954522490141283	0.7924570794881112	0.973204668845588	0.9166833148426428	-0.0513714290687275	0.3099902423648258	0.3847597495728543	2.030001525458091	0.3090716458121203
0.6501127517137465	0.6129567497703681	3.847261785247704	6.276563210518528	6.174663444953682	7.12235063518756	5.518460590381856	7.446704458188042	66.83560291926067	4.080473780095468	0.8075615817930976	98.62349476802429	1.475613153174728	74.82087135314941	51.2	106.6	356213	1.810629732092888	19.0	3.563700410542547	134	16.15820252385349	76.01754385964912	75.0	26	108	9.653333333333332	79.05283598450458	-0.1246381215383901	467581.8780231476	0.3308710372422283	470.6839027393044	5.752671762626514	7.188163562880519	0.6024007153647769	1.591587472581845	0.9472170667574336	0.2509652920018609	0.731609959461829	1.267411850071491	0.4018060993749027	0.6701295381516863	0.6557557309986459	0.9652842807795864	0.8831985093110191	-0.1540295726492103	0.6049256752187065	0.542953740578175	2.362851673610188	0.1429840215552431
0.8685209016652129	0.6125089735516912	6.228184474955051	10.16831547600084	13.19069384073484	11.79565750604857	10.49163095042901	13.55650353151579	381.8202975000007	8.831394525632588	0.7761045940003842	327.9466594681309	0.8589031584108762	409.72108	44.3	74.0	488729	1.202154434791251	15.0	4.887357512160257	112	9.74181332145244	59.02238805970149	58.0	29	83	6.57646956066032	60.39231195511215	0.7961919227114341	1494347.56498	0.5334150144798396	163.5890510135888	3.605249668551725	1.868106389431854	0.1922604473587457	0.7227641841094101	0.5861793458493183	0.1100612632430843	0.5172420217191298	1.156373798777795	0.3117265011359139	0.7528685431621333	0.7482727215534539	0.9667354030229256	0.8988495064605136	-0.0588185633077219	0.346908331443527	0.4569218631052149	1.889588248093349	0.2766262432019598
0.7483455474584068	0.5948961933314618	21.25392697535803	35.72711880426483	36.39877009123008	33.59358764931784	36.17083460258402	46.74180642973031	13920.87582926598	26.7362302806891	0.7591902578903716	3686.1913114327	0.2647959335779137	13974.55636996926	50.0	106.0	64079927	1.926951724223857	30.0	2.999763697439412	166	17.45442525434086	77.90729762878169	78.0	-7	173	12.33168025072586	80.92874062328924	-0.0792853154644215	91525812.76012012	0.3064448631737433	479.9140350520549	21.44148067554073	15.42149337056528	-0.1581854339225607	2.293797163379179	0.950457770444019	0.4135077949230947	0.6968462575833176	1.40773686171003	0.4539443552814319	0.6911875492028815	0.6768492762612002	0.985801310940047	0.9253243011684464	-0.086065106992849	0.4875415621173627	0.4994152467015683	4.594079588710103	0.1101029328660316
0.8541899224240727	0.7944847970517075	27.23237964619766	34.27677879709672	37.71198627348348	37.4126686956526	37.57984054361066	40.60084186301254	18842.93203353882	29.27887902163916	0.7958049524165157	4303.050815138383	0.2283641849091913	18881.6614151001	35.0	100.0	109937554	2.084351096042172	35.0	2.723867286859994	164	20.03179989335484	66.76035952984559	66.0	-50	214	14.55829560592592	71.18577340382173	0.1596449977260858	95681201.72538756	0.2693072563485023	610.4687305460089	26.79350797438195	27.21316651374646	0.990671918432888	3.180010068046315	0.8002342824852295	0.5973947973741172	0.6266823316990522	1.327802245683299	0.4013766730709373	0.7143706818854864	0.7039926093511651	0.9904135109188478	0.9388871090893192	-0.1645337820559427	0.6859541003175842	0.4861343241169341	5.118427898984861	0.0998983941115628
0.643523301078936	0.5566571421732596	8.0524701746497	14.46576279109946	12.98497667077708	16.35501673082682	14.00966637551105	16.72860398856551	668.7583923339844	9.309055423953168	0.7508149492909304	492.5655605879379	0.7365373896376404	685.9588623046875	70.4	116.0	5067358	1.720846949097889	24.0	3.529431674121992	152	14.44318480642805	93.74054054054054	95.0	28	124	9.817831344858371	95.55299458821148	-0.2498854730262258	6263061.492919922	0.355760084408733	343.0858339420501	10.47588751449123	9.681239295580657	-0.6449069981060026	1.656541702533544	0.8942811233621769	0.2997131669261234	0.67904866275487	1.365905196797987	0.423394594876251	0.6946323501557317	0.6819989146832958	0.9768326176320576	0.9067547994870672	-0.0624047463461167	0.4045296991397543	0.5069212147180336	3.206931647764001	0.1388208205755501
0.7369645667312803	0.505433677819841	7.239933484196466	14.32420078421664	16.43082744024585	14.51743276081773	13.22713355604456	16.7552582435676	723.1698757143787	10.55642842471208	0.7894411870581671	493.5425056212265	0.6824710516788102	741.88523452176	43.0	113.0	3075851	2.231272506975229	42.0	2.480791571554003	152	22.85729711385688	78.89115646258503	81.0	-3	155	17.18469890165383	83.51478205001602	-0.1882219195016184	5174440.908138299	0.2391441837505977	750.9042528576056	19.86074713262842	32.58100775640254	-0.1768594578533568	3.489353955675438	1.591153410469901	0.372182411011961	0.9659695930997056	1.61155301460106	0.6089962056952806	0.6109818554827281	0.5792263636259053	0.9766730713714196	0.8993623615169436	-0.0991261741181253	0.5383421662112444	0.5133955260478198	4.402033241393198	0.0686281356103699
0.9406633382927416	0.8892025644713603	14.61005597347751	16.43051488741863	19.15196974040884	18.66272177321411	18.84936881352211	20.92155972877166	2628.934479899646	15.4555829838678	0.8576235496889608	1074.089822721974	0.4085646983347319	2641.61433381993	22.0	97.0	21520454	2.308611396910214	40.0	3.001117994935164	181	23.444369897306	58.51213688818146	57.0	-41	222	16.70171762972242	65.43565777461352	0.1859447860974949	11310931.10957271	0.2345814498392679	858.1551451750538	23.3405166504287	52.7615561259252	1.414963645258652	4.159558160128289	1.268040856092655	0.5320787223554478	0.8276559620342255	1.55919815078658	0.5689296280419259	0.6521150055289304	0.6298500679170209	0.9877994818148624	0.9279857498678626	-0.1191184256679755	0.6193611706732249	0.5101946979805517	4.755736328854809	0.0716171043218548
0.8127186011416029	0.6718227981714658	8.574631488766295	12.76323386479933	14.74059551883844	13.97542485937368	13.28125	15.0884436842406	695.7372029622396	10.37291757264284	0.7433371095817808	510.8128272269394	0.734203697965341	715.63720703125	60.0	104.2	3422591	1.682541863072217	22.0	3.174373781547404	139	13.96893994844541	83.56716417910448	84.0	36	103	9.68567470290516	85.426198525138	0.0884883774324951	5222459.411621094	0.3787535063033901	314.1644655188875	7.71219293728636	6.139455599412679	-0.074811591240653	1.401868610184827	0.9804720164055432	0.1768571156441806	0.7120076774950499	1.425404167989357	0.4654054221284546	0.6865009038592219	0.670802669671073	0.9647339073080616	0.8875623152387819	-0.0411066135446682	0.333836182508356	0.497969614962714	2.757913997044758	0.1486200806135374
0.6913080222568364	0.0	0.0	7.44232724785411	7.73445544301601	7.112198253704686	7.540021220129289	8.437546148021946	125.8440937499999	5.14494053070219	0.8512259103481313	142.6684189090659	1.133691813876374	145.6830449999999	59.0	96.0	251870	1.418595616234939	22.0	4.763628473666625	135	13.13265913146936	76.48780487804878	73.0	42	93	8.982552800734618	78.37838178801165	0.8994151181678235	894955.8181499997	0.4324806662700773	292.7864366448542	6.112509316030487	3.675381298157669	0.8353064861521767	1.060490989208995	0.6734025408752843	0.2209747319390239	0.4852312104308808	1.212609477125289	0.4358491146444191	0.7847528754840493	0.7762015278289999	0.9761356398481108	0.923323157959631	-0.1279335278294434	0.5275379480925628	0.358296813533407	2.452372274340771	0.2415917997591908
0.6791317963527668	0.5369555433897796	5.793984045291959	10.79043529137396	11.14562037374434	11.83406802480132	8.016858457728313	13.12174438789485	303.7376403808594	7.328127702859087	0.8080664572364922	270.418326855689	0.8903023231385121	315.1702880859375	45.0	114.1	1705974	2.12380763597939	33.5	4.2624280364376	190	20.937024	78.152	76.0	20	170	14.67594194540561	82.60687622710351	0.7265665558657661	2108518.890380859	0.268032	716.160896	12.38168500403658	20.38174420218364	2.233183890379872	2.59264675225869	1.874431432776812	0.1651518286976553	0.9835026725426752	1.741066456111388	0.875595834256388	0.6217678065171106	0.590601459800178	0.9738183054382158	0.899605513639854	-0.078670111618827	0.502313702471061	0.487510420408194	3.492977830236295	0.0915947869123304
0.7220939151478927	0.0	0.0	5.055534700118175	6.519390820087339	5.725283366690792	5.310216794518389	6.846756226951477	58.13894748687744	3.65057084477436	0.8241776618114416	88.05919857105698	1.514633518106479	70.49600601196289	67.8	105.0	228705	1.514723982603099	26.0	2.185641849754565	107	12.97740784780024	87.55172413793103	91.0	53	54	10.42708333333333	88.80528875210545	-0.5073005478452237	555958.2432746887	0.3674197384066587	221.0749108204518	3.633034290271132	2.880016786550295	-0.0465215152863168	1.122298327966138	0.8906897926634768	0.1113001493056283	0.6954545454545455	1.278734361209334	0.371970784399014	0.6848119351408825	0.6717962519936204	0.9199418782971414	0.8358981259968102	-0.0877399775927017	0.4691120192016405	0.5246237041467305	1.890121610845295	0.1577405994994645
0.869086976352751	0.7756552909365902	20.28556558715758	26.15281017765393	30.49400638951202	30.49400638951202	27.40032660837942	32.37096545637232	8288.330750400359	22.72906672042471	0.8096566578718469	2446.214946231981	0.2951396390779674	8336.683514785938	61.0	126.0	41094507	2.149079479722865	33.5	4.361470539983329	171	20.37651017142857	93.3168	95.0	-59	230	14.06085707526255	96.91764633661184	-0.4544110610259542	78306719.7840355	0.266507441632653	685.0050091885713	52.76418773121092	35.63877648405635	-1.736556994744061	3.00160014273946	1.46500479565168	0.343207349621664	0.900930398291386	1.649872202934184	0.6461499805276263	0.6325800982776497	0.6053401536570051	0.9859705314017444	0.92220910009442	-0.0524778212761514	0.4235713062400468	0.5067236211579946	7.237395181103361	0.0788863180451336
0.8325961784873143	0.7575075859439109	18.15679126744877	23.96912137166793	27.46767009396001	27.9116910988926	27.6667750099849	29.0141272499816	6101.3935546875	19.95659885574933	0.7854188490918974	2055.900840974378	0.3369559466287659	6180.71484375	41.0	106.0	11658860	2.10790964391719	36.0	2.615594058360088	158	20.56601094578128	73.152977412731	73.0	3	155	15.05184557306787	77.3630471721597	0.1629196867130969	36991832.16796875	0.2599322634914343	633.6829634142742	11.19679643289599	22.22530482424191	0.8311043331739836	2.855472730691131	1.328336836464889	0.3626349199665786	0.85321943072483	1.56863754950982	0.5769586542528178	0.6451415887874165	0.6207017787633744	0.97485853164935	0.8996934351491644	-0.0770200052810572	0.4580460894683907	0.5063019231036902	3.287838126062547	0.0820746973406243
0.8002855356313229	0.6955501209068711	12.1777572510408	17.5080945067815	18.74752239010254	19.45330129957833	20.17576900326528	20.17576900326528	1986.137966294998	14.01147479024346	0.7345631821312835	1040.22649178376	0.5237433196668757	2019.65205687048	55.0	100.0	6615112	1.638007411365834	23.0	2.920788157004478	136	13.81804729283096	78.15891472868218	78.0	26	110	9.791484814801535	80.0624271931723	-0.0667172656433088	12945954.02832228	0.3730920617751337	301.1762964966048	6.619613769953549	5.886436068768357	-0.1756758318371902	1.426085169274992	0.850700606611209	0.2531017199210746	0.6522194755290877	1.356150834073137	0.4191467453301985	0.705724254809661	0.6937383753436681	0.9690281715473924	0.8959334812990492	-0.0463386758692287	0.3376947586445392	0.4903181141495629	2.544522678026041	0.1449746436469347
0.6542078808563648	0.4901060594506999	7.10204612405974	14.49083517151279	15.18015714800565	11.94132189440644	16.47521304869834	18.37333630962155	600.2382573999026	9.48001856939426	0.6876965240646623	500.3836111614736	0.8336416497825764	609.0222318984376	56.0	93.0	7068929	1.547689643541954	20.0	5.579808235438564	126	12.44585310856345	73.4286858974359	74.0	-16	142	8.375062495027409	75.2609190050665	-0.7060981782675531	3449627.337108647	0.4042737610946745	272.434016862878	19.82281177508244	6.972973757912142	-0.5258691769228824	1.265704664956602	0.5950108712203217	0.3575517475236424	0.5117977236453617	1.181935970466226	0.3286807341868616	0.7571384979612283	0.7523864332717942	0.9883283127045452	0.9371523783210522	-0.0854173718953139	0.4444934887811651	0.4465858900765726	4.43340257965884	0.191411120175778
0.764695623928611	0.6511882222665814	44.51203099891896	68.35509224043793	71.59730023456825	82.3646591248571	74.96190693175252	83.27738625901866	101440.5031998952	52.27083990949944	0.6184291872800518	17008.59380103601	0.1676706371173992	101686.9068145752	37.0	99.0	229098457	2.067516284039037	32.0	3.268381552620499	195	19.24817382373152	68.35093082050103	68.0	-70	265	13.50368033644034	72.56321901521245	0.010208271510125	535289020.2045441	0.2812913602259043	593.5710098207716	38.54801816847425	21.01455168803869	-0.0807659197225064	2.564560178575777	1.392282526396639	0.2942920194995381	0.8711878884893955	1.615412099664559	0.6208513711825623	0.640924731692171	0.6158553144379706	0.988896698472296	0.930620511700704	-0.0446557058484915	0.3498765742917307	0.5081727025833072	6.184967125797783	0.0880088735279264
0.9656997748592469	0.7020196875627717	10.58764454484018	15.08169177077883	17.87752829857657	17.44979468719458	17.99706127761216	18.65161770511014	1604.962627092997	14.56438634753767	0.8181793688561927	810.2372698534717	0.5048324840566669	1630.968332290649	44.0	106.0	6297678	2.098375335761104	31.0	4.365551424021028	144	19.74974063155077	75.26485397784491	77.0	-30	174	12.93738104660147	79.6371302066622	-0.6994745327586533	10343719.42090988	0.2876581184099369	677.2742632465526	32.13018801039106	38.45738168074914	-3.3682941507913	2.924534953718372	1.341955914916517	0.3695016850861163	0.8397825755501542	1.593669822629846	0.6221930593728503	0.6522235998506456	0.6292558364777233	0.9804219100929822	0.9119671177215424	-0.0749202587123397	0.4771710868336113	0.5022603178287424	5.63322190895075	0.0980159171012285
0.8666723111126762	0.7493423064578117	13.38246113406306	17.85894246025263	20.51295471245321	21.05086823256292	20.40434800728852	22.18297502823992	2617.970771789551	15.47785093605545	0.7745560849695177	1185.972039101895	0.4530119479871836	2673.865127563477	41.0	113.0	5981634	2.262628190544256	39.0	2.935827543151581	175	22.65767818953685	77.2768361581921	77.0	-4	179	16.20801261681143	82.21258099935964	0.1206985805352598	18072409.67056274	0.2438545756328003	787.1990679562066	20.29953689475108	30.60530142559744	1.341372741258422	2.976456158240836	2.104268332794832	0.1681191867691364	1.104425946555949	1.842073914681747	0.8738682092943159	0.5834631680538273	0.5445169471396765	0.9759056866311584	0.8980263549176276	-0.0354127384499928	0.3598421918522281	0.4992776893082311	4.480883212565884	0.0678955712958115
0.5218476874901526	0.2965692474716309	4.602839200295616	15.5202848560214	10.7501816845112	12.73013793103453	13.203125	14.9937492062122	265.1518007914225	8.099224761303203	0.5983530426399211	333.5720659434247	1.258041864878089	278.916015625	53.0	99.0	1924495	1.611130797349483	27.25	2.497432034652047	128	14.68662109375	75.484375	74.0	32	96	10.9855845917622	77.55028610521047	0.1787568576756221	1677413.992156982	0.3763671875	316.1560058593751	6.182463848472782	5.554034159984779	0.4512336995116595	1.39916685847831	0.81784985011613	0.2670394549270701	0.6345914602233543	1.320298861620473	0.4030808337688204	0.7124866162104136	0.7010301088776004	0.9701050789129628	0.8985437145797424	-0.0748932464578544	0.4305117652846819	0.4814249341897625	2.456912468582337	0.1566156816146308
0.6353476984313734	0.4402848130117793	3.824628469906584	8.686714501334071	8.203125	6.775487182668122	10.09314076383143	10.30480373915676	117.9154713948568	5.519084065353038	0.7868904223533472	147.7804754670298	1.25327468667929	126.1711120605469	48.0	103.0	819265	1.901723962436136	31.5	2.690299767458952	137	18.10809327846365	74.71851851851852	73.0	25	112	13.36082821311337	77.90140967678074	0.2411186436253386	765685.7490539551	0.3021673525377228	485.772620027435	5.356387251075223	9.375022177991868	1.047941516798891	1.770349912502186	0.926926407812119	0.2847842095422713	0.7225086345580413	1.24253550215894	0.3653476586141216	0.6723680844052458	0.6591874600463872	0.9660359418323688	0.8844170392803228	-0.1769982386348425	0.6481074527944295	0.5478668953240705	2.267202439768297	0.1334429397504853
0.8052365675582631	0.7194511097602007	8.2539900589822	11.47262120664923	12.29593438667457	11.84602756794973	12.69856208410646	13.44399597709071	570.7057228088379	9.238174121338364	0.7910325698501491	420.6277401100493	0.7370308782604266	584.0216674804688	27.0	80.0	1549702	1.83846971458491	25.0	3.011560576836571	116	15.96284698557719	54.0343347639485	54.0	0	116	11.12573994109068	57.66750187525196	0.1550860889870252	1942187.867248535	0.32377645563558	405.8314391497356	6.713501018096177	8.078014687872928	0.2374055732323273	1.652352607903976	1.144635248967183	0.1815039334916904	0.7903871289865354	1.492393269894846	0.50732929773078	0.6604039520971307	0.6401622405153748	0.9592694396313262	0.8764541990552428	-0.0382478075951502	0.3115977487506444	0.5124597437000158	2.566298662202002	0.1165819263281424
0.7984564221542672	0.7047090798149511	52.39286342632854	74.3467977453708	80.89542004950188	86.97641515586555	79.12193916752416	88.1038968188926	161082.7975707054	59.3626781263957	0.7604086785803778	18827.95573736102	0.1168837145946432	161189.3079185486	27.0	79.0	419511124	1.856058268451731	27.0	3.56709768824571	142	16.33623077531125	51.70838117106774	51.0	-96	238	11.29340389571562	55.74383122332762	0.1706363096830786	500875580.4725189	0.3261468455750234	433.6180361224023	43.22488730738034	13.75709333551696	0.8344400864789345	1.986819506215262	0.9282020366031816	0.3605326136310551	0.6856268274763645	1.401224254813575	0.4506261935269344	0.6948244227123644	0.6812875501326195	0.9909881022107024	0.9394666722930304	-0.0691117337856871	0.4329260823186296	0.4986439807200428	6.554387218163496	0.1237550415498626
0.9054655404174606	0.7842000093688675	13.58933862704483	17.3289192357721	20.53094481566099	20.25794234659321	19.30982708750924	21.50231941779922	2360.676804235429	15.69073922066892	0.7156398275977169	1198.065725282091	0.5075094240484637	2387.039178539008	65.0	103.0	16871777	1.485113011415942	20.0	3.216253793133205	146	11.94050930871823	83.24385072094995	82.0	41	105	8.384907800853824	84.58795253058422	0.3142226041659219	17079555.85690133	0.4199073984148668	225.583030464569	7.618465397588742	4.573238895341115	0.1109814948272383	1.183236680734309	0.4874549839383804	0.4098533505951937	0.4359227202304273	1.062611662739449	0.2786116212051902	0.7905569638620408	0.7871918662555816	0.9816712913037746	0.9285681443374464	-0.1450506615802173	0.4820454746024633	0.3914967522040475	2.728027751254892	0.2243184087642638
0.8661822891373762	0.8330286508104522	40.71098109728986	48.87104550087469	58.67761498220595	54.05574605572127	60.03386495475908	60.39251694966542	58131.0791015625	42.3312340644845	0.718159213849299	10104.98432932794	0.1738310123518131	58203.91845703125	36.0	95.0	276459939	1.98026050162065	31.0	2.943674826908543	176	18.28286234530147	64.63088422662024	64.0	-25	201	13.11602552238708	68.53107269635386	0.1941094086154842	273355164.2944336	0.293282850828423	519.3567289981484	16.77496788673893	20.70153654549021	0.7657099356613735	2.65147723224064	0.819760579125215	0.5268290582731067	0.6375619195613852	1.338305109192019	0.4071783927480458	0.7102592361287923	0.6994163084056773	0.9901849426545838	0.937875687713148	-0.1289836305295565	0.609823596545683	0.4905048059131233	4.039388349534862	0.1090761607381004
0.903803645919054	0.7524497154293253	8.015421824373453	10.65243518605106	14.30602987710869	12.43352211066583	10.93261086317649	14.70685746494269	538.5891938209534	9.627709759069369	0.7447678295195789	429.8348649729024	0.7980755460827073	560.4611778259277	70.0	119.0	3242502	1.744525451466903	23.0	3.210423381923632	142	14.66465131344002	94.76657060518733	95.0	37	105	9.77266479104842	96.66636523189943	-0.2184678799771297	5237165.6772995	0.3537194063566676	363.6832628790206	10.87268172156306	8.219092479643882	0.0698847807942054	1.692885743105332	1.025588576520402	0.2490660211632926	0.7155056721267663	1.416065404555098	0.4966898247117388	0.6880023198975009	0.6729370637968619	0.9638697532759776	0.8876944240658305	-0.0867689613049728	0.4684426874973248	0.4979049578540216	3.271725001931924	0.1362881307315886
0.5041359578909598	0.3762019041393569	7.099748677168623	18.87217634746116	19.00005905253981	16.49422929390761	11.98047494884907	20.29351157389967	592.7744865000018	9.514142700414444	0.6250553581636135	545.9572581660291	0.921020169726936	616.9513560000001	24.0	85.0	1636614	2.181735229325199	31.0	6.462292173514856	144	21.05630756824407	53.77574370709382	57.0	-79	223	13.29509943181818	61.19732124976103	-1.080173041292115	2310552.005832001	0.2786368468180699	853.2815168954123	42.65269679130975	66.5551949842415	-5.659480651178829	3.231086331802828	1.769802853300559	0.2896528729364532	0.9597925322001132	1.689375201180044	0.7971951540939839	0.6252498651997696	0.5970570616497242	0.9834353870349544	0.9184073279060604	-0.1161639288144103	0.5746817329046853	0.5047651828422198	6.502159801237109	0.0984220703091335
0.9054787720391876	0.7462388988965594	12.24489431942912	16.40881269729475	21.00802478652862	18.11995170555165	18.21683710505391	21.06634123876847	1930.155220432908	14.85783157176748	0.7682827975500774	975.79331663497	0.5055517329928072	1946.800273314564	5.0	118.0	14076967	2.883915117020126	58.0	3.23812412031045	199	34.93595327694889	59.7794001578532	59.0	-100	299	24.12456018595759	74.53345286444079	-0.0617737749032292	10793636.55102012	0.1599515725828807	1981.658912663078	47.57098236565564	169.3875423219386	0.1939680864609609	7.347677244300974	5.022086592337127	0.1878986876724539	1.733303556454174	2.381611829537999	1.991356900239647	0.4840229312915912	0.4169281562911851	0.9684766709099164	0.8824953780754131	-0.0225940224218894	0.317360855746337	0.4065524989885141	6.854885509733524	0.0280967661803124
0.6958283634286806	0.467340512097117	7.498219844621584	16.04444650213289	14.83745315072638	14.83745315072638	17.55079214736475	18.69389600912555	907.6219680000046	11.16418095169815	0.75216548016454	602.7086055216081	0.6640524654220412	941.7797840000002	36.0	106.0	2248090	2.235215750604203	32.0	3.466119846393617	153	21.19211253993396	71.02590673575129	71.0	-7	160	13.86914940912522	76.31557742370134	0.0616485290090489	5484988.897960001	0.2574699991946092	779.3879298773122	18.7716422327129	32.16756083737941	1.647887793777882	3.095981469911508	2.090912055999785	0.2042088442770454	1.080325518824767	1.794691709301452	0.865597602875035	0.592857198281702	0.5566281817925656	0.9704407452926728	0.8902432888719086	-0.0870577353449288	0.5342661578107253	0.5006306859131385	4.303383851636933	0.0751260145351595
0.8814803453663729	0.742764287810004	11.86409681147542	15.97289612086224	18.4269103593257	19.16341755182579	16.04912654603437	20.66536060431199	1768.043518066406	14.07979398911884	0.7856540749578278	900.0114971471817	0.5090437469160631	1787.6953125	32.0	77.0	5825171	1.653191830560469	25.0	3.281383974605875	110	14.34579168787689	53.82688053097345	53.0	-21	131	10.22065440482708	56.7616650129667	-0.0676049821485352	5759751.599121094	0.3695626370506696	324.5535473485589	13.34476463124352	7.618648026944521	-0.1985292442031604	1.511560510330745	0.8587314698652709	0.2760843816200711	0.6602381383682625	1.346637221740778	0.4124527783370593	0.7015730554901046	0.6897156418860911	0.977702551256316	0.9091581014123028	-0.0561184723213391	0.3614129348956801	0.4995823156765931	3.630610689633773	0.1432355778925997
0.7974814552378525	0.5379620505084135	15.28215322680171	28.40749307940765	33.09112567240047	26.79647362411226	31.05437033053442	36.52001033594794	6509.073014259338	22.65444892062524	0.7298994285507562	2309.761809668033	0.3548526502326935	6592.493762969971	35.0	93.0	10196810	2.091463757028908	31.0	7.695703858139833	138	19.55169095316746	62.51642335766423	64.5	-89	227	12.55591805883351	68.20432082765757	-1.39062391874034	30653172.05982208	0.2898492028078214	743.5261901273375	49.0627947453944	67.89121324170846	-6.827049909539513	3.11384017536319	1.535228000197659	0.3341751620980869	0.8901000825961044	1.651707266307566	0.725475606249006	0.6401427277971569	0.6159916626899319	0.9855543198123388	0.9236067491953366	-0.0670538324294245	0.4412080441870749	0.5123011459120776	6.976208998347357	0.0981792908452469
0.5547495820158062	0.4745657447854742	8.82508801714583	18.59613365295715	15.7569739024503	17.9575304646999	19.8998039504319	20.15003537915629	900.1819610595703	10.31619737108804	0.6777623898036446	665.2121856856588	0.7389752455188755	915.106201171875	31.0	89.0	5122235	2.003100162722065	29.0	4.951110161000321	123	18.47243287828122	59.74311183144246	61.0	-95	218	12.60015508966558	64.42763206183837	-0.6076074868024142	3798532.424926758	0.2997210321285879	581.6803617913836	47.85198177779417	30.08730034978085	-1.893571853848598	2.700376905668538	0.8005695457065569	0.5417395092161853	0.6155555312286988	1.32766598536698	0.4122745482353975	0.72086102906801	0.7105399861639181	0.9904440465725286	0.9400832990398806	-0.1515082650070115	0.6430275425277551	0.4731328701586262	6.883073501359941	0.1220306558135139
0.8557962924706879	0.7789987786827264	39.49130566463126	50.694951963096	57.82660314149353	56.05459634275036	59.056975737073	64.03845114775054	57121.32374890646	43.38455193699717	0.6652639617866785	10781.74283695548	0.1887516277520072	57248.02984619141	46.0	95.0	179873657	1.741102943900326	25.0	3.028270923271181	147	15.09476942006069	69.95266324027567	70.0	2	145	10.77869369310337	72.47555303600828	0.1503943910704101	300707057.7175446	0.3491282460572328	359.3306934678334	10.79878056284374	9.599424399350683	0.2587630129470048	1.776162248023354	0.6801758687437629	0.4424220393091217	0.5606057645684546	1.237626841620821	0.3546677044264395	0.7390507470103015	0.7316491901958326	0.9821456484342396	0.9220211083930148	-0.1139606475878512	0.5155574379398403	0.4613751136003443	3.24398462946177	0.1512675995285678
0.7162690639079845	0.6315371020634524	24.54973042223831	38.87298203387538	37.44559274467424	44.53735959843152	40.08350363927784	47.63447843736719	17350.53240200028	27.84351445271582	0.6928181263380712	4678.142212191923	0.26962528317878	17412.69096	39.0	91.0	63061655	1.833554959812418	27.0	3.467583993139153	145	16.34440110104573	63.92488564894225	63.0	-84	229	11.59212296856336	67.13404013866732	0.1795679824472617	78461815.64424	0.3261832049090536	420.5883401098512	49.22888333240037	12.72543959268647	0.8029955068849349	2.047637589998971	0.7692768857163655	0.4515766194712955	0.6031928363057719	1.30738023117202	0.3972510053745935	0.7241813864404851	0.7148411703456267	0.992507574665174	0.94639332572714	-0.1085017965013309	0.5344162118375174	0.4746523813614733	6.99343481931343	0.1318222602527784
0.9429207780168926	0.748793581779268	8.753756227407706	11.69047978029834	14.4185169425574	14.26191218202642	15.71732181384602	16.41644577315123	736.7797683291682	11.02319628982966	0.7633454833325444	516.798739173633	0.7014290584357425	747.0606056369629	33.0	89.0	6366014	1.979114291962956	29.0	3.550810200046245	143	17.57907830344322	60.43427076520602	60.0	-35	178	12.0822775533655	64.52530290901645	0.0432061182883179	3110397.824940081	0.3034000173664505	511.2136325780924	24.29881488610373	20.57839914182232	0.4849677453748292	2.4470029523119	0.9204478749015258	0.4514972311392817	0.6750849845511215	1.401430062182613	0.4569949382012953	0.7000140811454856	0.6868854817321723	0.9862718215284244	0.927633738834235	-0.1034254528807912	0.5474130166527984	0.4911489452889045	4.890509184996156	0.1154130321544331
0.8380290383148226	0.7067749649064213	16.29654853902851	23.05761996137796	26.8804761862583	24.7095123383688	27.55822926096668	28.69592305537495	4870.281600000078	19.32295508206222	0.7259625462816809	1913.98835512502	0.3929933651321083	4928.947199999998	21.0	81.0	7409598	2.003518290317696	34.0	2.727932951177307	124	18.89984494159337	50.75725704669752	50.0	-27	151	13.74979166666666	55.83194176721499	0.0226012000606071	15364542.41279999	0.2865762887891585	540.9065785931613	20.19144319236377	17.11629053937573	0.3487665484046816	2.487147211655761	1.117818841760954	0.3783357326770592	0.7592081989501612	1.483064155303263	0.5198207791471267	0.6740482531330395	0.6558181489948208	0.978765209032752	0.9098641217836504	-0.086089513882478	0.4724964787998725	0.500109039515795	4.455096188850465	0.0989076141567521
0.7779878371199387	0.7458792286209897	17.48608502698336	23.44358758898852	25.5491710248811	26.00501040768382	26.30507546073951	27.64046835623796	4669.077742172783	18.23882600268901	0.6961470488259462	1940.605278027945	0.4156292495410182	4736.641467627519	40.0	106.0	11156179	2.133046055874164	36.75	2.839843639541938	170	20.60392342299085	74.13395810363836	75.0	-19	189	15.01690856323531	78.42221337201201	0.0429098655807676	29130551.30742851	0.2627530088774191	654.1998060533714	19.47579025881942	20.72749437801948	0.0134912308405015	2.699129826739491	1.453655935760228	0.2945752106524978	0.8868465396424233	1.630498294627303	0.6476653528686243	0.6380931839277291	0.612237324851518	0.9788249496312452	0.9074243629444998	-0.0577215457451887	0.3876838955158236	0.5060500075109327	4.377483813815768	0.0813985308488286
0.7346542797441503	0.6093020352129416	13.43323838209616	22.04692846200892	22.11505921312444	22.99121084240671	26.0248469736135	27.87996879481754	2570.922997500014	16.19687034982797	0.620073808494711	1463.637236358341	0.5693041906667735	2659.09842	34.0	93.0	4472918	1.945972305944153	31.0	3.409391621241396	139	18.17650854892685	62.5589692765114	60.0	-38	177	13.14720615830711	66.58093430319094	0.232255405518729	11787838.63884	0.3022166212708026	519.3961757463306	25.02526850762296	14.01438204156648	0.9054058030180032	2.061576904794631	1.420021070075453	0.1899211944708574	0.8746749398533338	1.594041165930596	0.6168231963317254	0.6420553344990363	0.6166470832719713	0.9792466306620786	0.9085832962647502	-0.0588884582525217	0.3595230470633919	0.5022287833768468	4.986445205606975	0.1007359789963651
0.753306973441862	0.4164849695639375	7.066025589516101	16.96585976899545	19.6234002044335	16.57863636798953	17.45379988896183	20.65309758829934	935.4585785282852	12.78050047442101	0.6460588808254573	715.9703954110674	0.7653683571296885	953.115854041584	47.0	95.0	3482513	1.866781886287725	24.25	7.467374360782583	128	16.45672268066015	70.45727848101266	73.0	-52	180	10.17961120605469	74.2314312117639	-1.454709957149309	5251959.41804734	0.3452070982214388	546.077288795866	40.18435910051353	31.60756696901498	-2.977683024305734	2.228014481660939	1.079123122326142	0.3418025613386444	0.7006217734371802	1.454322344032875	0.5773085746310574	0.6992960338153947	0.6855355861112831	0.987498277418095	0.9330983064908888	-0.0990543336226965	0.506347097208912	0.4827342036374648	6.31638688172579	0.1394301155983777
0.7632901829658092	0.7459199766690808	11.88162215996281	15.928816135238	18.61193563554868	14.98352417504312	18.28809404640345	18.80619640501176	1596.266022920608	12.15830898229455	0.8145364624383885	810.9183115772057	0.5080095046397773	1622.786321640015	63.0	106.0	7048970	1.623607172726863	21.0	4.662256007316619	171	13.63609505075735	84.18086225026288	83.0	35	136	8.911604705850019	86.09393788707955	0.5886724934386811	12028361.82718277	0.406557489432232	325.7485717065771	8.248865292727844	10.83187515404597	1.036155672243305	1.554610555110577	0.7925939307673112	0.3240009628888706	0.6054350644916482	1.334467246571211	0.4203290863674921	0.7258403311260413	0.7158690735092149	0.979550961849262	0.916721548877126	-0.068447491420137	0.416395593074171	0.4656504413588876	2.838647812824554	0.1778253166947381
0.8974962327359373	0.8717007250146899	12.35611434567027	14.174720739692	16.68390943944746	16.00794426995996	16.21095	17.86445080735907	1501.916652092799	12.72175846395753	0.8286362287297266	765.3923120429481	0.5096103774976034	1513.173033638595	39.0	108.0	17180460	2.168682391261866	37.0	2.630027059454699	158	21.47435339520676	72.59604029176798	71.0	-1	159	15.44532420045298	77.24965729327059	0.1517161459006881	9029874.531957809	0.2529848982480964	697.3244858837534	19.08791015381423	35.92791276319012	1.711879739192369	3.566216286883998	1.002828070630548	0.5603137224475161	0.7184027700882857	1.436073522092973	0.4743802912066625	0.6850966302210663	0.6691729123912882	0.985048870990796	0.9232610823032088	-0.141772177590827	0.6491839141839465	0.4983870215034386	4.294846903814633	0.0853005811385183
0.9162269176682192	0.7181306386723931	38.9664563128198	54.26095784585521	63.48489253453726	61.10793028936291	59.13516275597168	65.0200800772831	73460.53807349363	49.71535015683309	0.7867828822620347	10781.15505118702	0.1467611772786228	73542.32821819052	16.0	62.0	99317512	1.747480208194031	24.0	5.484963301001156	113	14.90692223662022	38.91320452115473	40.0	-98	211	10.1025672444499	43.545847949978	-0.6610300121644711	139453968.7131143	0.3600111490719231	382.0033875773861	37.32562845245764	14.45253259845001	-1.216901978971961	1.624138304394118	0.953418421819726	0.2590753410640173	0.6946034768954422	1.421744776524325	0.4657566571729933	0.6925135095146412	0.6783750093863511	0.9886649551449176	0.9328286623272468	-0.0391741124299997	0.3202828539390165	0.4980686395061482	6.095730433370936	0.1417759729898245
0.8329720811039494	0.5794385797918093	6.216131698116223	10.72785264030859	12.12765666111372	10.47458734196169	11.80648189348478	12.40519597584948	394.2133851112197	8.936001739574346	0.8012958951492614	324.4731642309641	0.8230901752344617	404.167890564	35.90000000000001	104.1	2444138	2.141981665813636	35.0	2.832587875576153	140	20.96491851851852	68.89333333333333	69.0	4	136	14.64388888888889	73.69815315038619	0.2312042239820425	2195204.666016253	0.2580345679012345	685.1263999999999	10.35360144118895	27.93981179954038	2.197391293835168	2.917358712195923	1.494828046163382	0.3224987429665354	0.92534257279604	1.624329541693707	0.6159410809107124	0.6229739724655456	0.5939849206010721	0.9626416057261812	0.8775263463343401	-0.0713315957000112	0.4720709067712404	0.5125268496307138	3.161889395152393	0.079424808768206
0.7283954864365332	0.5078119094686993	10.45040629777623	20.57928556403889	22.2036125356804	19.23146180434301	21.26952	23.51205539277857	2163.31571137174	14.98985871893444	0.7298649155437862	1108.293806820089	0.5123125584463719	2203.52837635224	67.0	116.0	10075909	1.707091774943133	25.0	2.85531586051586	152	14.78019788359246	90.98289136013688	91.0	35	117	10.65702833484962	92.83994247485272	0.1047072804221782	18992772.79644389	0.3551842910781151	341.3683984834925	9.86359587116296	7.079370775857816	0.2380545077883109	1.537310411936417	0.8184249089693433	0.3003206175583207	0.6308595374624072	1.325591397181377	0.4057316638712641	0.7145550092091187	0.7033267684194902	0.97873737906019	0.913165823077002	-0.0742127827806715	0.3923784230132203	0.4787920564406012	3.111881961224914	0.1473099958063375
0.878850247168594	0.7480119837617398	10.77101553555711	14.39952269399462	16.5839060519953	15.8144761611	15.18507899701242	17.5086517745625	1385.49017906189	12.65502407872695	0.8325471506501434	721.9009058948824	0.5210436831704421	1402.215957641602	76.0	119.0	15007156	1.601975348351495	22.0	2.908774901673368	154	13.19429962834807	97.64313725490196	98.0	47	107	9.332500043828864	99.03836980085272	-0.0626373577789021	13753773.60916138	0.3782152163697723	274.4164398308343	11.33531192644114	7.734964354587659	0.1595638028835709	1.602949681860577	0.6205636047951603	0.4437522468596343	0.5367201597297956	1.18471103890728	0.3234960050995236	0.7454921162937994	0.7400242646416386	0.9835771271284	0.9248171000646632	-0.1148226623192853	0.5271307858235783	0.464506641401683	3.329960518799403	0.1594445528743831
0.764209177767052	0.3792990211949775	2.413116476466618	6.362042456276635	6.201503737675242	5.466798000000001	6.570273500534662	6.570273500534662	51.94285921276305	4.861931234430243	0.7911643742150508	85.09446316074951	1.638232173785318	55.3442229126	85.0	141.0	1607575	1.83040954708242	28.25	2.959636900916383	174	16.5625	113.875	114.0	70	104	12.4038	115.7430703469254	0.2570780092848494	741416.5762393579	0.31875	428.9427083333333	9.0784832479366	9.038503679853752	0.8488064479141677	1.799739711145254	1.04228004051156	0.261522709855402	0.7530372090152933	1.399158804480787	0.4560530199414571	0.6690204025185733	0.65240567864198	0.9625736651716365	0.881189951755232	-0.0975578704320673	0.5189914816110981	0.525148751711811	2.980760034264742	0.1188296185931885
0.7450490087378795	0.5528773571544456	17.22584301777169	31.15671639444563	35.42301827587854	28.32036739213678	35.21525789504854	36.27393155793105	8187.657371002653	23.21328066520896	0.718277888938489	2735.046622682076	0.3340450752578505	8236.557980209564	65.0	123.0	51313023	1.941777905852597	32.0	2.693483982737353	164	18.05479292403746	94.7010138248848	96.0	15	149	13.24448813280374	97.25544586886676	-0.2277279959532339	77906486.46623537	0.2982822485081441	490.339731691053	18.78297097251941	17.4353453142052	-0.5345434093674153	2.50849872118545	0.6941096416650212	0.5631830365465886	0.5737634187641356	1.249733291097613	0.357944658064974	0.7325306870362754	0.7251425993914229	0.9864200907819844	0.92992927207475	-0.1600792018468424	0.6515072074014067	0.474482496844381	4.281278635814802	0.1214724296624919
0.9274943849729694	0.8434804221284798	21.41687596784065	25.39107655136353	29.54763103871442	29.9304043000174	28.85261916728705	32.96642468102964	8537.959899902344	23.55008092980849	0.7226707129298485	2795.415765676098	0.3274102711243785	8578.828125	16.0	78.0	22470126	2.041809185449804	33.0	2.92170753777204	135	19.33585956526911	47.34914658634538	48.0	-41	176	13.87668232598412	53.10410467878109	-0.0472961470446523	24192689.37011719	0.2801299008786149	578.1042512797171	19.5507980368866	21.62823522366038	-0.1424110291322075	2.751861124481995	0.9020259495362112	0.5022655561859075	0.675453299707855	1.385609820386504	0.4375796330471558	0.6981595257884654	0.6849086874602782	0.9864841315430272	0.927421190805647	-0.1189895226371235	0.5858724578526548	0.4947651305507984	4.368998585067825	0.1013707277423846
0.5643737084989944	0.4172942300963296	19.00911557291633	45.55326721993783	31.94434787909974	33.77949303797202	52.07710049505367	56.6554057136424	8962.64109143464	25.70906635516199	0.4420893065966899	4719.885370755246	0.5266176925533609	9045.959136109195	49.0	103.0	32360374	1.859420117044284	29.0	2.783921720604962	145	16.96922464272008	76.61325536062378	78.0	6	139	12.22159493163764	79.42332848233242	-0.1372984294508548	57062499.18776034	0.3172787828353643	438.474210260327	12.55876135679272	14.19633862222505	-0.4352274697122701	2.305858655223532	0.8462964229460409	0.4638718043774412	0.6523217715479457	1.348362861429147	0.4122762115374626	0.7049786987329316	0.6932365793658366	0.9780035254629762	0.910218364551	-0.1057571085318567	0.546666953305535	0.4938283454693674	3.491805405181133	0.113225956674334
0.7312193211918105	0.5221638746719356	10.46012995629851	20.03227427954564	21.18443194756869	20.17804553448031	20.81242174888537	24.64650628882083	1888.704485504044	14.64798600061752	0.6887410927140347	1072.846207579991	0.5680328584032971	1923.6676987061	15.0	60.0	1922273	1.651864028609652	23.0	3.163294099096558	91	13.89180291319857	36.71637931034483	36.0	-19	110	9.792301062912957	40.70788494323581	0.0710798140993799	3187771.101892129	0.3748959571938169	309.0393868906065	8.781266475208826	5.971472683795247	0.1920300268431481	1.389012110443842	0.9388785847691627	0.1935132990263497	0.6922302412620998	1.40268493756748	0.4519901960579303	0.6923388010543116	0.6785031005992374	0.9662170076432176	0.8903091952611829	-0.0353124004044394	0.2722892450021711	0.5011518932139165	2.944184385686526	0.1460770951596431
0.7812170526810294	0.6379253622469828	9.718847501932482	15.23508560264716	16.59746662124285	14.6039195890329	18.70599166627848	20.48866308535159	1117.526491261872	11.9019086718432	0.6876875633614036	757.2945630243839	0.6776524484616673	1131.935605555886	-6.0	67.0	3514177	2.342355723767961	36.25	3.964851741351639	124	23.17168277629775	31.26284796573876	33.0	-97	221	15.72665325162352	43.37339127464916	-0.3813917918217718	2128315.714566916	0.2389947452645479	903.8854077349156	33.13351459918213	53.02629238801693	-2.315793225743707	3.667796999168913	2.119823650231864	0.2664715123662254	1.101157324487024	1.845349782264502	0.8864258806491214	0.58602975090535	0.5476119050847952	0.9757839075807712	0.8984788435726258	-0.044678473190536	0.398328913302531	0.4973844050477071	5.722433367922876	0.0633472037431145
0.6459939198442276	0.5168331069104632	5.684763758884785	10.99922524868288	14.897509557494	12.03242942676816	8.375094740602192	15.00177398364107	252.0248641967773	7.105432633646251	0.7039008979510606	274.1163023657005	1.087655788405364	271.216552734375	10.0	82.5	354070	2.186599019705456	42.5	2.332177476596931	114	22.1923305588585	48.1551724137931	48.0	-11	125	16.71729289271164	55.24787404241811	0.0105841931949678	827841.7657470703	0.2443519619500594	733.4069560047562	11.31164895462648	20.73238483161098	0.0775779805276823	2.789844912797333	2.059643212507965	0.1487845360518881	1.122573579599614	1.765714539634206	0.7757117712286377	0.5725556052879627	0.5316637534404905	0.9499065022918112	0.8552766047115414	-0.091801662078044	0.545692108161244	0.5082668336543598	3.33584076089866	0.0710160990057044
0.8409408945991027	0.6590288009026846	4.83801320556633	7.341125606255159	7.752267813356296	7.124490284673441	7.771364359229739	8.370159515355725	152.2694129943848	6.173452734688594	0.8794325327861671	156.8038467718168	1.029779019228237	158.7680053710938	47.90000000000001	115.0	1353523	2.222094253578932	31.75	5.436791271082408	137	21.74221453287197	84.02941176470588	89.0	-35	172	13.54988447805083	89.22947943364906	-1.330803516771786	1264094.981964111	0.2664359861591696	900.9579584775088	35.29079446055714	69.04197115896616	-7.378080514886316	3.788499805305063	1.092358030155431	0.5517602751667822	0.7439615708079154	1.423745183734221	0.5041438246276824	0.6784882622330621	0.6623834226559752	0.9839058524011346	0.9210149798505048	-0.2119352341953304	0.7440161605538965	0.5075200882194978	5.883417210336704	0.1081628786492434
0.7610567131261867	0.6917870400032713	7.655645917532584	11.06647779567594	16.73571714972576	15.45221851802861	10.62650782040042	16.75216615249447	425.5256652832031	8.422217217061057	0.7081004510869118	386.3726942592937	0.9079891667689384	454.4448852539063	54.0	105.0	1073379	1.812929879330332	28.0	2.587016039295175	128	15.74082644628099	78.24848484848485	77.0	35	93	11.38063203120584	80.65560905930394	0.0894169007156771	2956312.705993652	0.325032139577594	382.5018916437099	6.680573072277871	10.24795737183645	0.4473043842449852	2.038850983413218	1.215552806780568	0.2727460003619854	0.8411530755001617	1.381031314624506	0.4501697925397164	0.6363066010926846	0.6168634353779598	0.9569710015241254	0.868328041753985	-0.1695089571702002	0.6710320881196363	0.5656565763524748	2.543769827672194	0.1148638175547649
0.9420185172668804	0.6445545779200441	10.9279943729171	16.95433520646362	20.6079034375129	19.47731775719275	17.76022658761402	20.73943242566875	1986.076286185812	15.97129771243853	0.7582803372926193	1007.669887324985	0.5073671612383929	2012.19810213888	20.0	74.0	3441873	1.917052649436493	28.0	3.219840676242504	113	16.85160611061512	46.16741741741742	46.0	-29	142	12.00179074712819	50.83294934133508	-0.091860965806211	5199497.236038328	0.3105256157057958	452.5583077446817	18.29423967400082	14.85146474562557	-0.1485983549230135	2.248448275353374	1.087012094887917	0.3487168955487792	0.7482191312609973	1.490528844073873	0.5175999999894828	0.6775741213224477	0.6595639985107886	0.9792586264849528	0.911013040739115	-0.0657714989586273	0.4414163568219073	0.4954972680103361	4.242908328668518	0.1074411369749878
0.8967350907932629	0.7300282215824757	3.045328061133848	4.171521005766759	5.124452142973432	4.750411166414966	4.297443144257408	5.282197585108399	32.83203125	3.740749267852258	0.8754904827490515	56.63668991844677	1.725043738146624	36.93603515625	109.4	152.0	780315	1.862982746646453	25.0	2.999461904368258	179	15.76	130.2	130.0	83	96	11.11111111111111	131.6826994458017	-0.1476313635416361	640483.1616210938	0.3175308641975308	388.2933333333333	6.993851440245698	7.406402147461822	0.1904978044626758	1.733212733486282	1.19467400297175	0.1934387100397532	0.8335939285202656	1.385095452673405	0.4604464547621394	0.6402359438159989	0.6193110431850157	0.9573485785938094	0.8694400300431494	-0.1897339791554994	0.6696494766376202	0.547371515403903	2.61631501616422	0.126209490422077
0.8058205045254924	0.5454324437764634	23.70809068204228	43.46659417230899	52.7073287124286	42.479878049054	50.48163535200202	56.22299699077772	24336.18479410808	35.02627284593486	0.6444467564713879	6301.811551325415	0.2589482124926631	24375.8447265625	48.0	109.0	128162618	2.032942713104174	32.0	3.161773927478318	174	18.82271670395609	78.91565116032638	79.0	-30	204	13.3083294201787	82.40407899382402	0.0152226132202946	165522521.7822266	0.2862491087025429	562.7522367620664	32.31123163544153	19.44129134988796	0.0859575923894371	2.505139275621199	1.398386340531496	0.2836470239884683	0.8774108745427041	1.61599281871911	0.6168893591405482	0.6382205264135834	0.6128037863552204	0.9836000368066766	0.916805140006322	-0.0407239546061401	0.3393277625833922	0.5109671056102425	5.659905710317901	0.0871335765091408
0.7601990001007547	0.660253120330774	17.32615869538084	26.24169149961877	26.42685956087102	27.81848601312624	31.19426670705091	31.92923159235319	5760.625823974609	19.94890763896266	0.7208348764823448	2155.897511924647	0.3742471005410937	5795.151123046875	38.0	95.0	22056051	1.942252366764054	29.0	3.147063136653903	165	17.60213685048511	66.01121865376155	66.0	-19	184	12.43211720226843	69.6544974148747	-0.0847942390168382	28116618.72473145	0.3063808409862791	494.2680219640692	17.21025058860127	15.03207679826722	-0.2778878906209489	2.16438142578324	1.225200150787579	0.2769649365487854	0.8105416711261574	1.544693749568348	0.557080401520581	0.6573223021608025	0.6359954205825927	0.9819072958061076	0.9143851538060804	-0.0439507785949971	0.3402528999709622	0.5078572945054598	4.12010802322696	0.1026054313898907
0.9069891073492412	0.835213531552959	6.665066439694168	7.980074780758687	10.00444313524191	9.57911764107186	8.375094740602192	10.34906293524662	259.9737060070038	7.237840901980514	0.8308317398103998	237.0958734528641	0.91199943676795	270.705099105835	67.0	110.4	2056366	1.598853265627108	24.0	3.249508981314936	123	13.65959120785458	89.64372469635627	91.0	26	97	10.11714537790413	91.24345686706872	-0.4785766862553756	2253719.683513641	0.3628808864265928	289.3710436165156	9.270860885568656	5.762544073609133	-0.511617932023505	1.494167192382122	0.703439454006712	0.3633099867119193	0.5790718607971141	1.232782488287441	0.3529674879230414	0.7308952835073925	0.7229008289224026	0.960891332176081	0.888297303618537	-0.105053123560776	0.4859743231418653	0.473052556197634	3.011951963555295	0.1523816849738289
0.6675912040172314	0.5115409910445735	6.339036580403843	12.39204030836209	9.923338966799433	13.36097395401997	14.13605761872807	14.13605761872807	434.7239685058594	8.272817109689509	0.7598328988406597	365.2372701528126	0.840159035647674	442.50732421875	60.0	118.0	7223649	1.926417895199232	31.0	2.8142965052133	158	18.02156037437619	91.0425790754258	93.0	23	135	13.05027071605292	93.7437686493558	-0.0660741975767339	3888707.530517578	0.3021530774740855	499.1429558787835	17.13069358883311	13.04299268984118	-0.4024812640700472	2.170418011782509	1.136276542314766	0.3129732610802916	0.7815841140918026	1.489096382809401	0.5108728371351265	0.6634619380176805	0.6444280748008707	0.9783160122966124	0.9070595281724858	-0.0640486765576371	0.4343314634225462	0.5153956278565343	4.107564059547547	0.1008339068054723
0.828705005016739	0.5148389489562192	8.010995336953894	15.56019674345798	17.94583950728235	17.16064574276341	14.71404748220856	18.08926938456144	1069.534867696183	12.89481292034879	0.7738036132659177	653.6069619743785	0.6111132808435422	1089.69445438524	76.8	117.0	7213725	1.54942966310361	22.0	3.253626764667433	161	12.90052961302317	96.1383399209486	96.0	45	116	9.090341499307478	97.48973798230102	0.2967203543973217	10356727.44131774	0.402597898559404	261.668609101845	11.01025725718907	4.086047589278194	0.3015033272778007	1.111910316444234	0.7214474939737421	0.2102236609553647	0.5769613314077001	1.275687809084177	0.3796002193371383	0.7347713950731625	0.7259679505527539	0.9811499063810724	0.9201175881153256	-0.0555776268818905	0.3587587172492586	0.4583650654927323	3.303323692164353	0.1898165794702087
0.918413429941988	0.8150912854113509	8.758586390429112	10.74552819689261	14.15628482335673	13.02775882490922	11.95538058783575	14.54496476448121	647.1119531249996	9.868837407846486	0.8037691009579688	450.1311821482632	0.6956001662069646	679.794375	51.0	103.0	1131328	1.802687631762106	29.0	2.912888081891838	139	16.8288231426693	73.27179487179487	71.0	32	107	12.03131972899509	76.16877346578485	0.4858011826506648	3943950.824	0.337120315581854	432.9261275476661	6.109655252848436	10.11475064219536	1.35617346908487	1.774769420137319	1.006425621177397	0.27294056040088	0.7632945008267835	1.331405145599309	0.3959267700591932	0.658228488136348	0.6426658616216696	0.9633131556781348	0.8785269350008819	-0.1138913914493102	0.5604398576335051	0.5566569662502701	2.432309005954608	0.1382259887216882
0.9001862995470765	0.6858321350633052	7.359400669576185	10.73061510729135	11.39448463004729	12.50625367925407	11.83277367095577	12.8289676981132	546.9317685471281	9.659552705296557	0.847416716839988	381.6593130125752	0.6978188778947998	562.1021387696001	53.0	106.0	2976631	1.831715844910897	27.0	3.11999854481404	126	16.37949380165289	79.60227272727273	80.0	16	110	11.73362696725777	82.25004835588521	-0.3918580763910943	3802660.571427031	0.3348140495867769	428.5486311983472	13.55874337042837	10.5996038239105	-0.8605500513095958	1.826370772693777	1.314781291202677	0.1657222587404729	0.8266063675049055	1.584102567692174	0.6182212389783159	0.6570131022984546	0.6349337729749653	0.967346741623733	0.8900844313048898	-0.0434571475018684	0.350079047672124	0.4997091170003629	3.664802978171707	0.1167467124363689
0.713905863936649	0.6423101519375856	15.54005973933937	24.19401233572503	27.01566114803828	28.19546835991834	22.62450901573612	29.25688207799631	4428.320045471191	17.27224727862972	0.7946525090969608	1641.091764472623	0.3705901442581943	4462.679443359375	48.0	107.0	25379363	1.96459607557185	30.0	2.733879824476244	144	17.68615858441675	77.96402691511388	78.0	11	133	12.61302238995608	81.04417391949896	0.0160907469343388	29311584.25094604	0.2963139335759508	489.7686334733957	12.81327532405967	19.0784507046551	-0.2400691199978965	2.594128659963066	0.7753389504377682	0.5359376924129859	0.6145935047793132	1.291401156740359	0.382572054725641	0.7186981951167836	0.7087709606785586	0.9797575512819529	0.915033248985866	-0.1520120696478216	0.6248944478903221	0.4814105870690207	3.515079150945785	0.1151639701715706
0.7593206621743775	0.4103290016663949	5.62107527321168	13.69894706536419	15.3349345380134	14.42520318111347	12.78316477863806	16.27466952549459	519.7592213948568	10.40189355676408	0.717440143259426	435.7458436620982	0.8383609673969895	532.7723388671875	35.0	56.0	1159915	0.9653173900935272	12.0	2.741818667662322	68	6.74623601371537	45.12704174228675	45.0	23	45	5.072443317251768	45.88146567974872	-0.0278798065804326	1121543.788452148	0.5582491493769783	68.6589965118692	5.164968161029549	0.7208619532212468	0.2707814479080302	0.5222726289456741	0.3168802416691638	0.2388029818239192	0.3149506815352693	0.8907861485768531	0.2134595645788306	0.8428462525880145	0.842717615245755	0.968401032454648	0.9213588076228774	-0.0713566897121364	0.2824903800186761	0.3132623164181117	2.261287699269705	0.3830323719551913
0.9271148957375324	0.6519566692671435	12.16266672144846	18.65563663168039	20.12696516026447	21.5479131480326	21.43666008285368	22.88078660159681	2694.80625406901	17.29591861069766	0.7798171911296283	1200.907850468572	0.4456379187391548	2740.60137939453	39.0	100.0	6494211	1.92021596563581	37.0	2.115786383265444	124	19.4403880330094	71.37337942955921	75.0	9	115	15.18498279240411	74.91978424203414	-0.2405841190390435	15382924.48114013	0.2925001251261532	518.8147796771223	10.93528168120454	16.59646044364521	-0.3003734232643995	2.806209906097533	0.7895507470650786	0.5591549370368727	0.6162442069677131	1.301330413955201	0.3917706316815821	0.719877966582952	0.7092085505258799	0.9711309807504636	0.901355810273217	-0.1671375205600432	0.6499783881832363	0.4729532098307351	3.228659215968644	0.1095058379987174
0.7099054579137005	0.584383645531811	7.260590016955688	12.42435525441216	12.54694553607197	11.57901125256013	12.97085193927205	17.03260391873308	527.4842638969421	8.820117606165953	0.7832893857767783	403.0586275154215	0.7641149795402608	547.7185363769531	69.0	137.7	3942498	2.277398347283047	39.0	2.981020806344143	193	22.75845051379124	103.2906976744186	102.0	42	151	16.19226446280991	107.0548924617647	0.2861459387834379	6277265.215782166	0.2390143320713899	791.7817739318552	12.57153946308112	34.0861849461959	1.678256688263185	3.2863270778687	2.233507706374186	0.1892551749860136	1.134173927582588	1.877834057811418	0.929164201182756	0.5803674234365142	0.5392462740286472	0.959717717840637	0.872206763916155	-0.0523717906965629	0.4423314691660365	0.4848560035393437	3.507808788904538	0.0606931483695741
0.7890978880698365	0.6964281361960415	14.47894335072421	20.79029062468615	23.45137122075784	23.45137122075784	19.93101659131519	25.41545930923567	3027.552220662435	16.40557442429796	0.7426627951563411	1362.762638830004	0.450120275227434	3081.984619140625	78.0	105.0	9817981	1.089132028273206	14.0	3.723439834426715	148	8.687485782018893	91.4939446366782	91.0	64	84	6.029719042663892	92.15781653657451	0.4634645287267818	26175489.99395752	0.5684064486775781	121.9212436093916	4.45768391512728	1.287390306131633	0.1438585764192789	0.5640700838841691	0.4030481532156784	0.1630531541050026	0.3724667836832043	1.022509903230696	0.2621366969142819	0.8188635030804767	0.8168247451116453	0.9768309563320036	0.9265260222477748	-0.0374929341688414	0.2155719620656612	0.3457080853422895	2.10163071090652	0.3755329032935376
0.939034011515758	0.8013495069825498	7.302097864801628	9.11225102302414	10.5228342904327	10.09214217191593	10.69993465795798	10.8937665001399	404.0590922037761	8.556713632088927	0.8421401733115447	313.8554407564496	0.7767562884048784	414.9627685546875	100.0	152.0	7308728	1.831605138204347	30.0	2.989147939008022	187	16.49105186267348	126.6351351351351	128.0	61	126	11.88875162099738	128.3008148808849	-0.1695365305624457	6830743.255615234	0.3320448827205584	424.6416484051619	12.15818562742164	10.47917763405925	-0.1518287697594508	1.833920167626592	1.290462560892819	0.1766177073096811	0.8400174479287177	1.527312780985777	0.5567609947667816	0.647150549084954	0.624415630964153	0.9676160404224942	0.8876433516049246	-0.0626276839391642	0.3855126879934822	0.5162676560560598	3.467026250193035	0.1095533306416524
0.6398651123933912	0.6106517931614297	35.01518466905986	57.34067280435116	66.0569407741418	61.35648705369756	48.11182451098564	68.0413757835037	48653.37892786662	36.69029604866883	0.7538631244810804	8549.360473810555	0.1757197683327568	48726.30406188963	18.0	102.0	180746592	2.421534886979523	47.0	2.789064975607313	190	26.59835814441206	56.78936644079041	53.0	-60	250	19.49885833947684	65.44070379306606	0.467335615304541	208669700.9890136	0.2129347017145855	1057.453572185439	33.71870613129938	90.46595021050388	6.748089167891656	5.64728310223503	0.939036370578884	0.7135582104092824	0.681607585929343	1.40756673906037	0.4617523076776716	0.6987437651217119	0.6848271369969035	0.992435717184672	0.9448114699793706	-0.2265671842436838	0.7963912700599493	0.4872784679442374	5.704467020534386	0.0744379187637813
0.8096367672761947	0.4510727104233389	7.000714836977849	15.52014714081809	18.56418035860459	18.56418035860459	15.52238045783665	19.1117132872383	844.3364723917439	12.56568175874283	0.7056954976260474	612.1771910846961	0.7250393783778967	873.8356455048668	66.0	90.0	2174246	1.016465827219546	13.0	2.694453113267609	105	7.647521447086486	77.91501416430594	77.0	54	51	5.619209540115659	78.48144437051083	0.072548160659569	5382248.319819758	0.5226829522747153	88.58767825758974	2.677690929568848	0.7171645859669376	-0.1269181957623916	0.5917926472224064	0.3995480515940296	0.1940212032624105	0.3981099544519116	0.9525217016901244	0.2336918778392176	0.8011847056310639	0.801088832488256	0.9601115685548488	0.900544416244128	-0.0545577127049167	0.2661454763888914	0.3968516194525585	1.621596388951455	0.2867512159624288
0.628317009067902	0.5070719711928862	21.26338508798543	41.93366286439249	36.94915834947259	46.88850335893987	38.3911935740879	47.60788782624682	15359.31249886404	26.34763363021684	0.7299110609232935	4093.819565710614	0.2665366412730641	15430.2032427991	48.0	96.0	44820959	1.771224637038384	26.0	3.470497359006424	145	15.27711689048106	72.33479349186483	73.0	-11	156	10.66958458559053	74.89747602485426	-0.2970378264094524	86557760.5641008	0.3444045357071809	377.3095653828864	19.5726548851839	11.45688987178471	-0.6438712187585426	1.840396877859598	0.7714645050890018	0.4087288190852709	0.6126385849656372	1.305344139046209	0.3883924120419487	0.7191403445287328	0.7095473515195295	0.9849770055800858	0.9255919699986328	-0.0890940243051445	0.4837221562377325	0.4831053600924292	4.393786006896963	0.1382308518052652
0.945983026895032	0.5480586670819918	5.542051415038223	10.11214993560007	13.57775132900879	11.43215757228744	12.85583134655775	14.22374913127425	338.4175229438022	9.565922204495354	0.7705566636248206	304.7764729713192	0.9005930612580323	345.0116140423469	33.0	128.5	6145839	2.613851432097684	50.0	2.892628792255247	196	29.11520307674379	80.59160305343511	80.0	-34	230	20.6002519526329	88.42586492529355	0.0152778969825749	2694264.082635837	0.1894055642963049	1324.127105063807	32.41736100459412	101.4730289491367	-0.303543003726105	5.944750010036841	3.085610631027542	0.3166109218758884	1.350751435396465	2.066655296951369	1.231974474783105	0.5390931312736741	0.4864826241269535	0.9717391296611748	0.8891328336566191	-0.0564616025408517	0.4762120470261207	0.4570105818226913	5.630400098432533	0.038663168965352
0.6419054692714321	0.4734815512747157	7.793758144755233	16.46053182805694	17.3283864222841	18.50983589878636	12.48091511067999	19.2843679958665	943.3080412499966	10.56610540754624	0.7731802005872426	601.5971331955018	0.6377525759224031	974.8895849999998	45.2	99.0	2141950	1.929423163637705	26.0	4.166657768411548	131	17.1485312192282	72.343163538874	72.0	-19	150	11.3130039187424	75.77924054506704	-0.3581868762695062	5598296.90775	0.3153548145965255	508.9599867748637	18.35143780336323	14.64688587428818	-0.5383432667017367	1.941275226398461	1.200882471743312	0.2311964652786955	0.7861820149947942	1.510254956619389	0.5487558152978129	0.6690209437999842	0.6480619117647104	0.977260340538738	0.9072453152342	-0.0821071345510794	0.4362144445061625	0.4872447667494457	4.261929236455554	0.1215361031042842
0.8870185464970396	0.7307041355423648	10.1099429287086	13.835891213623	16.2347340056554	15.69795350611923	14.28984322094942	17.51545960464989	1192.561797205299	12.27269211379904	0.8501024418049007	639.7350163998004	0.5364376235252404	1216.627293698832	51.0	102.0	4054612	1.811158731359469	30.0	2.607198715385205	134	16.65274888663232	76.12863705972435	75.0	25	109	12.24077958555037	78.79851989810278	0.2396594411072544	7554290.389829725	0.3269748058788627	413.6373575604642	6.100000822496379	9.992872705506077	0.7519916037520165	1.835341496298271	0.8839242493623896	0.3476324522173449	0.6823802303592428	1.336587447286994	0.4028890161250297	0.6916467468556223	0.6789642867206933	0.967708333193842	0.8910147853117287	-0.0847205302833416	0.4557682071443242	0.5131485096072901	2.420674035375825	0.1288628743349777
0.9600108883287998	0.9112863385147958	12.503410742789	13.72061690639072	16.58005603757805	16.58005603757805	16.11714797354884	17.38616189641294	1597.480616569519	13.1719416247233	0.8707747085535321	758.9305747035678	0.4750796766056039	1621.760215759277	60.0	94.0	5591725	1.281679959876636	19.0	2.56402850145401	114	10.68132624950807	76.68939393939394	76.0	48	66	7.819346999779573	77.79235459156916	0.2320480020694955	9814325.91176033	0.4480730308652387	170.387290108881	6.440511244932869	2.284008186616764	0.400634473412905	0.950348640794527	0.3705169779844163	0.4377156411964278	0.3602508122581346	0.965900023319903	0.2372610712018547	0.8215856214919798	0.8209012104435609	0.9783860512784393	0.9282920430725824	-0.1353193007462207	0.5115936485554966	0.351267917247638	2.509066406313243	0.2527422659445028
0.6930920834962792	0.6358892774208457	7.56122597443759	11.89079017829295	14.01541503434572	10.68561176072428	12.93676829911188	14.41788041330306	468.4648845568957	8.24141253909015	0.7688655338266375	379.3893128885732	0.8098564596734376	488.1332575726424	55.0	106.8	1941356	1.952327430984574	30.0	3.918541565377079	166	18.06641709938413	81.16483516483517	79.0	24	142	12.46953118424375	84.32789656569254	0.6495769296783923	3471210.360396318	0.3111137946302782	523.4636718592764	13.56651687018495	17.73173946942264	1.503441751385905	2.077686932085455	1.374300445418363	0.2055098800297733	0.853418142227011	1.591819229337726	0.6256757235596583	0.6478698877553521	0.6243688474742531	0.9743239697078012	0.9001222529593633	-0.0687987813305077	0.4523730716745042	0.5061152832570932	3.659211342529965	0.108537562091326
0.9453448758521824	0.8077973061507375	18.9722775099948	23.48643324944997	26.5635275021866	26.66938528765026	30.35726565264645	32.09893969230441	6479.261109798975	22.20277932441185	0.7497719442832541	2241.6712762856	0.345976375746825	6511.005035431434	-2.0	100.0	26703180	2.749667287802848	53.0	3.051692084359825	198	32.0125272988114	48.3717549325026	48.0	-92	290	22.41476049749234	62.93892604116274	0.0679177698675793	25784448.97553492	0.1744980274566971	1621.481735964864	41.13739746080557	103.1365260115185	1.22182193782587	5.741857671632354	4.611370459899265	0.1087860154265924	1.668283275359731	2.330080577561275	1.808350407839329	0.4907982492653115	0.4252997884249633	0.970753717648917	0.8860086851938134	-0.011744261549884	0.2086691277657348	0.4148976692531989	6.39176611563317	0.0320120237623069
0.8098171045158061	0.5212900531521514	21.16220712019755	40.59583909616789	52.13894415579072	52.25205562508636	45.03861415140296	54.22420503729187	17339.19582176208	32.87520487224825	0.6401771039346799	5060.614877774624	0.2918598376646248	17430.79443359375	76.0	126.0	103409184	1.841386320997012	26.0	4.694084567276835	173	15.90258724562064	100.4971498371336	101.0	-51	224	10.87130299070996	102.5971693230104	-0.3312145501364103	183479664.9887696	0.3334014568456959	426.5020277071906	56.36607824829562	15.29305479690946	-0.3249923618120748	1.975433905562245	0.7863735794866181	0.4244672343001711	0.6048608411660281	1.309352533659665	0.405323577756581	0.7255075305381701	0.7154688576295107	0.9923551598784556	0.9463515188238592	-0.1102931318481687	0.5017794107785339	0.4661433363424911	7.48787787232144	0.1409361413843082
0.6023994159189082	0.5085343339555897	5.833908319323084	11.4720047984657	12.11321763628088	12.93411225270699	8.912972038362996	13.39556159915069	326.8182277679443	6.910728990014651	0.7812614695797074	293.6918525354708	0.8986397562378475	348.1388092041016	77.0	115.4	1404352	1.518797561551762	19.0	3.293926192413174	137	12.33611098599162	95.8255033557047	94.0	55	82	8.502697903148691	97.08337245920998	0.2196419681128572	3281271.362304688	0.4045313274176839	242.654114679519	5.27571795621038	3.635039453137584	-0.1356511405813663	1.142747282651578	0.8418714501205611	0.1484322511232765	0.6793478578390688	1.270509000271992	0.3665483185293136	0.687253080050458	0.6765784303086149	0.9533869373680116	0.869529566489921	-0.0786213322468669	0.4418046931797527	0.5386532473562956	2.280204484781283	0.1673091558600943
0.8561482885224588	0.5970641295805492	17.58335691795313	29.44969568060608	32.89695285263554	30.58261731909455	32.29062914422364	34.76035033941681	9070.29946645101	25.21330655445814	0.7361956951189011	2856.967291066312	0.3149804812546255	9137.32744216919	75.0	119.0	47676151	1.625108358322821	23.0	2.961614224149108	159	13.82143222406103	96.57278417120936	97.0	32	127	9.782948561313528	98.11071242113552	-0.0050538991696013	87953281.4192009	0.3757579678209981	299.4092492037713	11.19854857992312	5.507543703405106	0.0837074700501322	1.370699579495212	0.8592793166580629	0.2301522234499979	0.6548266073973262	1.350460453969181	0.4170836181451554	0.7049904555678329	0.6930020695901951	0.9777348967606312	0.910023670190991	-0.047228841574773	0.2903291011958218	0.4915083873611002	3.32717670504625	0.1498801627328073
0.7021455392531726	0.5958954995632402	12.20494764858121	20.48169126554368	23.63061198432885	21.68876639854432	19.19988991387914	24.13218305315814	2476.394732157389	14.38112815846216	0.7642955712242171	1158.162136236912	0.4676807462063782	2512.981262207031	57.0	104.0	8368951	1.653501148137104	24.0	3.098408060693004	143	14.5067474147981	78.60778210116732	77.0	20	123	10.11080800195672	80.70193513559852	0.3704678421488457	16366550.23138428	0.3652942512377174	333.6189277657496	12.92545910579809	7.817234233178876	0.866926665950905	1.597067632178141	0.679497445745209	0.4046845152872916	0.5619092471022196	1.236960312877636	0.3539738408727931	0.7379655007479914	0.7308041963131893	0.9821632142895628	0.9217947583036378	-0.0999099912331309	0.4895352206545205	0.4654220453657614	3.563024158649189	0.162573280144612
0.4112419552173178	0.3302218325625819	10.44617330862965	31.63380575889071	31.35637893635042	17.84140129025744	26.07255693252965	31.61365409123089	2025.618145833329	13.00914813125106	0.6176984333503799	1253.37013972789	0.6187593364060529	2099.601	26.0	81.0	2230959	1.94589839913209	26.0	5.081767787665619	115	17.27790637860083	53.9429012345679	55.5	-54	169	11.3071717242421	58.675701640142	-0.7834646885421717	7228586.029875001	0.3205399329370522	533.0013693606159	32.46689495475296	16.15327935835536	-1.648297697834842	2.082413790995076	1.249250274050908	0.2534931541598579	0.7749115944681301	1.567130485084802	0.6393804591155554	0.677628709745149	0.6583034212058122	0.98191291138956	0.9187945595468322	-0.0631280099806997	0.4410003829024201	0.4801078024076308	5.679594954868738	0.1237702888878815
0.9031043999259571	0.6091246130233664	12.91135626399851	21.19657618153614	25.15488916361517	24.10628522762477	21.05205182056019	26.71367581047977	3534.39081391311	19.14272121291104	0.775511029617414	1446.902250381328	0.4093781153701525	3567.221353212339	52.0	100.0	11471306	1.716591150939697	24.75	2.986884906625373	138	14.70780183856359	75.3305351521511	75.0	15	123	10.31692293752853	77.57914416680377	0.0600781135585443	21469405.93516938	0.3518666958816748	343.8340833442523	12.21678102973977	8.6230255687559	0.1115414100099232	1.68616843945155	0.7684070960151566	0.3740981215959763	0.6056250546783687	1.30459351853296	0.3927299471505638	0.7231439669555962	0.7134583785898527	0.9799818033417856	0.916332813617931	-0.0834284194390583	0.4554063755790478	0.4742257545432994	3.462248841838864	0.1444440896076172
0.5934273810385882	0.5016590899072823	8.124469579751587	16.19520057187276	18.54681643840797	13.70526847602775	16.54909329842575	18.80807741370712	781.7666816666674	9.6106754607611	0.7133915047067535	575.273403649347	0.7358632916190642	823.44735	55.90000000000001	100.0	1732438	1.60016764431661	21.75	3.088409877936353	131	13.45124828532236	78.27407407407408	78.0	29	102	9.305782666864872	80.10266560506608	0.044530252316404	5283598.074590001	0.3809876543209876	289.6063648834019	6.701150773473076	3.84820175925001	0.0351206661427694	1.168138527081551	0.966658091139467	0.0972025841900104	0.7230594773610365	1.359066584615757	0.4212675565744107	0.677834767530242	0.6628301226973246	0.9649258194499638	0.8852018210474818	-0.0615693613700459	0.3883663297493325	0.5215770607434073	2.578884179820417	0.1491919989809331
0.5975246893252051	0.4435694117285983	14.95521843247391	33.7156215848905	35.20685861709017	24.64039496151505	38.11688580599333	39.87758976636457	6591.349108245104	20.14591631291788	0.7106805320126433	2392.172987627539	0.362926154925579	6648.021353865332	74.0	104.0	27356844	1.168485917567249	16.0	3.335289970038164	137	9.271652618385945	88.96261407123933	89.0	39	98	6.56272107783459	89.73982608098608	-0.03305377040078	53538087.45550858	0.5494251148370799	138.8896826573587	9.474020737028289	1.798469870335897	0.0635695780925305	0.6893387040398966	0.4300944814794673	0.2306390685418869	0.395687991292144	1.051230693513673	0.2716388988945899	0.8078904193851486	0.8055966533726603	0.9837316962575852	0.9348712035986266	-0.0460831908620407	0.2836737458351157	0.3655823123782359	3.067442357088237	0.3329032362977332
0.7731667771102188	0.7336663974618853	11.30393277657804	15.40745605316521	18.53201575409853	18.53201575409853	14.0137637464323	18.93521033819687	1469.115161895752	11.91253314009308	0.8187616772896974	763.3033669219261	0.519566734262654	1507.636947631836	58.0	123.0	4548387	2.133743871163723	36.5	2.953715505926009	172	20.96450215059377	91.81362725450902	93.0	22	150	14.90323252622292	95.4725301226276	-0.1123737776684725	13742116.82029724	0.2631997461857583	685.261858386111	15.82726681797672	16.16631826066077	-0.0904696767976903	2.223804768925011	2.482079073955845	-0.043352730212896	1.244334314337661	1.831874726699955	0.8366385437577346	0.5486503739060674	0.4996167831256204	0.9549088556917712	0.8604148566797404	-0.0821782825014822	0.5294696207786395	0.48234354834539	3.985452731910395	0.0727230190652234
0.9387001925209516	0.7068061657458382	7.515439045261417	10.63295626083136	12.06696201475852	11.40625	12.39408250940746	12.89535897922679	543.0469512939453	9.981158089109254	0.830977692283425	387.3643767801465	0.7133165481495732	563.1256103515625	52.40000000000001	92.0	1675894	1.385844645788032	19.0	3.008459543104498	120	11.51686105885515	72.66885245901639	73.0	30	90	7.993082987755904	74.12647587892944	-0.0662980964927786	3094225.677490234	0.4312066648750335	213.9723085192153	5.534956937590973	2.160648983487492	-0.0536874772024951	0.8642250039777385	0.6320558284428863	0.154181905635109	0.5467687114175421	1.195879473371442	0.3291546449042885	0.7408301637954529	0.7351443559937633	0.964325312156748	0.8934891616173364	-0.0379700336501578	0.2800608529983343	0.472142484020366	2.340186694301936	0.2058619281432412
0.7802034028708328	0.7271144330796311	6.739697621629032	9.269101691577786	11.62857806893362	9.700585616534498	9.787576571929336	11.80802840091469	328.789891880079	7.231784681324781	0.8352581129082544	275.8093978300625	0.8388621567802327	345.218434112595	51.0	99.8	1247002	1.662412886391259	24.0	2.615659376585701	124	14.57703110103326	77.49238578680203	80.0	32	92	10.68515625	79.56104191665004	-0.1485589672350723	2185218.668910021	0.3632404854544049	324.8895359323868	6.389810724777536	4.945803600999603	-0.0378467817682764	1.312294198134462	1.053513918226656	0.1134422805737335	0.7734660563966804	1.342445994536176	0.4102657496640715	0.6590146788322482	0.6412717579846573	0.9432061650863398	0.8545357818360164	-0.103832145749176	0.4989471449646867	0.5371785785907818	2.514887385365941	0.1460041520946996
0.9478809997183146	0.6936506751381947	19.83895168830322	28.60078192002155	32.00937462681831	34.50376002698837	31.85867392092772	34.82051194339337	10352.69014770852	27.11013775907552	0.7528539133054443	3051.234289201607	0.2947286401570678	10439.482515	53.0	114.0	27178139	1.983119731712932	34.0	2.629418497768921	153	19.1607164300475	85.96815658778849	89.0	8	145	14.03970518669983	89.10588914313304	-0.3937277889666293	82888024.21289502	0.2846120344332546	549.335532885793	15.53756256506828	20.0239852439394	-1.417413445411317	2.757262394801029	0.8063305519476628	0.5413440719817689	0.629966687382634	1.259785003067396	0.3682028779283067	0.7139808654695806	0.7026530427651859	0.9842920303607048	0.9236893365872424	-0.1814846455191855	0.6345345698071951	0.4797072284061908	3.879343731017832	0.111937409006446
0.6336938819494082	0.6013743022780083	11.3866392609268	18.93436287149978	21.99954701797508	22.32845588225249	14.74895611549618	22.79374825110429	1612.776961594581	11.99858991027944	0.721959671115403	921.2002772983108	0.5711888867680154	1653.35760836064	50.0	90.0	2902975	1.466995297071474	19.0	3.225147234178334	122	12.09322869522752	69.86067019400353	69.0	25	97	8.484523066250434	71.55337421500141	0.1692994828368114	8465001.416456314	0.4240176180211453	239.3721215966953	5.090862291588512	3.234861805349146	0.2709467621345005	1.022474491088155	0.7110147117445975	0.1801948304188775	0.5846311087131457	1.266051569433227	0.3659532262274086	0.7280741818373961	0.7203228059465724	0.9605772295876196	0.8872095138657022	-0.0303191431882489	0.2662293845549531	0.4804128782596844	2.238845242168649	0.1941901724772677
0.7740906058590951	0.5435424625822648	5.254562455240496	9.667252913925232	11.72881814539868	10.12918432490165	10.14283983901944	11.75744764342301	248.2316407104485	7.483329665133485	0.7727608529311736	247.1783543678052	0.9957568409102532	254.7622805664061	35.0	91.0	2122128	1.945691481663242	27.0	4.410772004969762	163	17.51246373961355	62.86680761099366	64.0	-25	188	11.77247332272442	66.98155373851979	-0.1194293929337541	1142998.242989062	0.3197216275047043	534.2930420285255	15.99243833171949	16.7058964533048	0.0812653298405925	2.162104331535009	1.199753609856189	0.2859634571598911	0.7675811874245944	1.562656009860609	0.6033549925639627	0.6795659017846472	0.6589747806927752	0.98239770565562	0.919295430009565	-0.0633130073945818	0.4416006101315502	0.4681674995418434	3.96880251456016	0.1209983549484395
0.931310405677513	0.8294868121249508	27.7194090338762	33.41754037398806	38.66217701157572	40.59604004588657	39.45940930766902	41.41653929498277	20150.69484710693	31.12210308244349	0.7849186681134994	4562.324276942805	0.2264102707901323	20226.63116455078	61.0	114.0	87521955	1.869428751018822	27.0	3.227920235022852	177	16.5201922273739	87.45762868496442	87.0	1	176	11.5160961504174	89.93418565162935	0.0002091211290348	163596183.5861206	0.3241545229445109	439.3209336246241	15.93829829858155	13.21879689221284	-0.0291098081187926	2.010950102170936	1.041691886544615	0.3173556386015834	0.7370844059232428	1.451933946802471	0.4846562355090256	0.6786022486892042	0.6618168071309569	0.984494705379622	0.9213963660728972	-0.0588705459555653	0.3787556463110976	0.504059210813674	3.961756669546599	0.1164251537192049
0.8654282997738707	0.7823455370122154	20.58850517176988	26.31638348752849	28.34559754866044	29.64151454911886	31.21602156651943	31.80467214750305	8541.785081227621	22.77494301780895	0.7805710837409509	2588.833336246727	0.3030787255390252	8584.877014160156	63.0	116.0	54835466	1.856760411434572	25.0	3.481413058001516	153	16.34608219756726	91.38370227783123	94.0	12	141	11.03449586034293	93.78802062951765	-0.5483494853410903	75514233.49761963	0.3273684964596952	445.2117715995233	16.98396255651929	21.64020529076716	-2.380657924659137	2.502568842933641	0.633329243404019	0.5960856456797374	0.5437053175875334	1.202733146736769	0.3318157582857462	0.7428597122029483	0.7371097337878818	0.987546453390836	0.933274113716586	-0.1796824252622191	0.6834172236369154	0.4674089100180474	4.063869427202957	0.1373772619813533
0.7825080802340086	0.5911059666757145	30.97258469771974	52.39768576843272	53.44503307689335	57.69666194131339	48.98813069642855	59.50820768826621	44786.15363273766	41.00161249936112	0.7467332936909118	8167.349110172251	0.1823632629215585	44841.87104754532	21.0	94.0	189282999	2.265780695955136	39.0	2.970704537651715	191	22.98721924004884	55.74197492487825	53.0	-68	259	16.3786960279986	62.63032194736299	0.3758540785792563	175894805.3600798	0.24019064479975	815.389458704583	33.05758504503839	53.37120745582402	3.338995693446173	4.285269671884689	0.9359956696359852	0.640845573795246	0.6834787186025741	1.411873563611528	0.460739152138411	0.6972471118023237	0.6833932331710766	0.9924566157583714	0.9446268056676564	-0.1793684612020619	0.728014600740591	0.4909651068873857	5.676251278693674	0.0831513572791532
0.6992301357895667	0.0	0.0	9.043170750379316	7.319600484699695	9.77581637274678	9.290470854075805	9.894410818638976	202.4172380606135	6.323257511755967	0.8473997254793555	196.7406651417334	0.9719560795648232	224.53004557984	47.6	81.80000000000001	334661	1.388620097306828	18.0	2.743125670575206	100	10.92899308483724	64.50649350649351	64.0	38	62	7.531308787960225	65.9260703610245	0.2836421374144474	975862.9816077251	0.4579187046719514	185.1590487434644	4.321976309493841	3.296742519372103	0.4235464639550566	1.054591381562675	0.5113445655170761	0.3462204232689081	0.4415286404416839	1.140806445601948	0.3147037025626384	0.7908716672917233	0.7862172722866972	0.9711529536473849	0.9140214694141764	-0.1194684523512717	0.5211639141814348	0.3804397060007158	2.045968491147313	0.2466993246158955
0.9204012321670864	0.5176028473064005	3.913725956021316	7.561252756603452	7.852709026985528	7.852709026985528	8.309973770265463	8.309973770265463	146.8916015625	6.959386353904596	0.8373691302119574	160.7799250892596	1.09454811152597	156.62109375	22.9	86.0	434025	2.003512804044461	34.75	2.542352188344196	106	20.2497520661157	57.88181818181818	59.0	-3	109	15.04229263981821	62.81466244581609	-0.4318353428337135	617977.001953125	0.273388429752066	595.3769421487603	14.22123162048916	16.85237732358161	-1.321920619425346	2.534447919639955	1.353934580050387	0.3097856570647315	0.8759659699539571	1.525778906127786	0.5570641876591561	0.6349752228228633	0.6098138760326643	0.9658521553424196	0.8830779567480029	-0.1261971990984338	0.6101956021413861	0.5210516931617495	3.731403060546621	0.0923642876032876
0.7084457092142197	0.6319467215936874	3.666500006338657	5.801913169344754	6.736386735483645	6.424611643175407	4.464322544490932	6.908229354364257	43.56062316894529	4.110340490055765	0.7779735077936059	76.95710210849695	1.766666693679448	48.35998535156248	55.4	92.8	326287	1.490464564929002	24.0	2.651521765105873	114	12.83636363636363	75.4	77.0	44	70	9.110870740941047	77.02266490514924	0.2104975898704559	286895.1734619139	0.4069421487603306	247.3309090909091	6.402314735700879	2.771178242085602	-0.0951707779575609	1.034254485386231	0.9016866944489086	0.0662693327751441	0.6777510652120752	1.33320041321113	0.4282098154832833	0.6963543120857725	0.6835180303176458	0.9514432187237672	0.8716751353400323	-0.10978057418558	0.5024876809668984	0.5015723468948032	2.522367638902208	0.1747950098782801
0.9099030447299924	0.8232891391257579	9.441408560845566	11.46791341237818	14.67799832751101	12.90937668164594	13.86521606550204	14.75286436634567	747.2529942813418	10.43468933062283	0.7668077372347087	519.3292064117508	0.6949844435366994	764.2947004397998	55.0	107.0	3755712	1.853556445095697	26.0	3.580665373047752	149	16.16298027757487	79.54594594594595	80.0	13	136	11.04264691358025	82.26207296590968	0.0040499177536257	5172019.419780471	0.3276714552390228	439.4911322132945	13.18041199483801	11.15911034070128	-0.5955408233883108	1.813521486229388	1.198115472372205	0.2061149366758582	0.8023562089137772	1.530741302160399	0.5455963400492782	0.6586770656901764	0.6382228992167432	0.9697041761901232	0.8921482136380996	-0.0368880982476569	0.3278961568148248	0.5124919892245162	3.609110962387751	0.1162802257451325
0.8740045245491737	0.7779443862242212	14.31212500102362	18.39736265787326	19.99338401665671	21.71184521554592	20.32114428417652	21.96190304689391	2961.529053155635	16.07937820275324	0.8363857523735513	1192.398707801681	0.4026294141977536	2993.02636116584	23.0	62.0	3538237	1.540797623338958	19.0	6.223841514439878	94	12.52053751711352	41.50114025085519	41.0	-56	150	8.154652335958446	44.91368257618342	-0.7346781760384969	6037649.152253329	0.4336723748551933	294.8942404330093	27.57780476401744	10.57060265614132	-0.4186252803260333	1.476170423365461	0.5506026569617035	0.457062201322496	0.4651343587606713	1.164288201647346	0.3297942404644309	0.7807588575031326	0.7759425685339247	0.9892255841062552	0.943013687062708	-0.1307923239912463	0.5546494448784862	0.3987651757300737	5.229363177231338	0.2205635726177706
0.9702961800623188	0.7903924724947949	38.17765771434919	48.30215246590751	54.83095693028369	57.27783379406579	56.53128454946429	57.95036349244283	61541.97135416666	46.86739402645776	0.7868865596804584	9579.722588178143	0.1556616139747618	61671.814453125	16.0	69.0	47465660	1.82475919985724	27.0	3.286613222558782	118	16.22353803334456	41.23779023218575	40.0	-88	206	11.70196416558718	45.94860071879557	0.1206554485414428	130206092.7148438	0.3274255775445411	410.7185647815467	37.4989248321522	13.26622918781122	0.7448757830494677	2.114111722393966	0.6323842658107528	0.5369424339886076	0.5386684861881051	1.208871080198093	0.3377473793687888	0.7457238798065358	0.7399907414679573	0.9923808297150498	0.9469741240991814	-0.1492618249564447	0.6235627927063916	0.461641018767419	6.093222335641006	0.1408439342124576
0.4690148894287406	0.3120022832549318	3.114274819449915	9.981577015913354	9.71285822341519	10.01044681371198	5.563084260924025	10.24750246463475	53.69194984436033	4.68150824044306	0.6089727917607712	113.0209670870406	2.104989061016789	64.03015136718747	66.0	97.2	269003	1.269433559880331	19.5	2.450352880462593	108	11.07875	80.925	82.0	52	56	8.345270890725436	82.00655461607931	-0.1019015100419546	430607.5702056884	0.4587499999999999	176.219375	3.005741838009044	1.475479878356401	0.0244700273708386	0.7837845719742282	0.6406940607750324	0.1091039987435452	0.5604912226774574	1.104197422075278	0.3077647730165041	0.7331215283442003	0.7277746724710286	0.939632263373154	0.8638873362355146	-0.1137498665836345	0.4630944493622817	0.4903137393420794	1.720483659390542	0.2230763351435144
0.7721835415107069	0.5989835206690647	7.047808904536517	11.76628181133283	13.62743894813535	12.63007577518496	11.2329820557258	14.65848938969306	446.5151031812032	9.085729159487997	0.7062018091071982	400.0485809664651	0.8959351612438489	479.1264533996582	62.0	117.0	1425422	1.955600517383239	30.0	3.391793793569069	172	18.6404845492072	91.11801242236024	91.0	32	140	13.06923076923077	94.0933196089449	0.1339239598872945	4241971.350669861	0.3024960456772501	551.0606072296594	9.57097249346126	8.68755733870138	-0.4151136159272547	1.733735318140714	1.789636023119986	-0.022653427763893	1.011022610075769	1.713725279879935	0.7490763235141507	0.6048770873952903	0.5711614489136215	0.9563855586888962	0.8685090368515126	-0.0776574251769218	0.4836026507483454	0.5044133271899534	3.09576577697664	0.1016020541249981
0.5775850198012783	0.4784440760394882	11.63461937530375	24.31761611851056	25.8984375	18.51847659014441	26.441626693386	27.82043343881674	2180.014514923096	14.0454907873298	0.6129674903394927	1326.435916566906	0.6084527912483638	2202.787971496582	57.0	115.0	20255776	2.032081570907077	30.0	3.783705013930867	167	18.36992139040497	86.27103911497431	86.0	-41	208	12.49820746425806	89.45989214970794	-0.2166040025493825	17629071.4050293	0.2935230170773753	560.3801134599477	35.19538281998486	23.53449202415887	-0.6265155097740466	2.620331295087385	1.107244171240384	0.4049067226773519	0.7602256362638471	1.496608993461359	0.5208921902079684	0.6727369799093287	0.6543337314995384	0.9868971485437804	0.9270372812652136	-0.0803474147678305	0.49419912821239	0.5018898065277011	5.90052810174053	0.1011693609942309
0.8035391509752193	0.4998565418117757	24.0772315297134	48.16828332873924	53.62620137609544	57.88810209267187	46.17564663271607	57.92846520356866	24891.50429677964	38.70510148990894	0.6105990084353935	6751.943386849179	0.271254935272141	24995.71152877808	83.0	146.0	236813682	1.990327085029339	32.0	5.996998644023814	189	19.49633361313579	118.8576772021694	124.0	-77	266	13.39341839974264	121.5031887390656	-1.205258922347742	369012311.036705	0.3063892937740842	635.8774438658781	86.68931589422513	56.19118202537209	-6.354926933629988	3.62583617144013	0.7314143961794333	0.6654684900923288	0.5473172384917043	1.27957054259321	0.4204141592221652	0.7517901612351441	0.7436848766685447	0.9950617799726904	0.958852479379913	-0.2244406434135384	0.7529697110768918	0.4282729150222221	9.27176731662564	0.1314508998145211
0.9201140162387988	0.4619124698939771	15.3636448218861	33.26094406027299	32.90319705723008	35.859375	37.89819290563464	38.29648014956079	10812.08307266235	30.6038608231918	0.7147987350805287	3308.0591401756	0.3059594638649985	10892.60032653809	45.0	101.0	34773824	1.930433071644797	30.0	3.036578638691997	159	17.52898506016525	72.25381210034432	72.0	-3	162	12.49212663984757	75.50868537771053	0.0632479196661111	62104831.39160156	0.3057549826668517	480.9482044382141	18.81114593087317	13.36781000247936	0.4193433448247443	2.043542870023491	1.277877991714068	0.2285320362355111	0.8194144030536965	1.544106261038884	0.5713095298732024	0.6584065707559041	0.6357668327109418	0.9812157838427866	0.9138392902029424	-0.0610479289639756	0.3129417174944913	0.4940017946747683	4.314779216296854	0.1051415670055057
0.8567404163615022	0.8137169671462304	21.94133457454344	26.96433214547981	31.6912750463357	32.79322443505146	29.24821479761896	33.71259501284349	9521.400705973309	23.10143314922821	0.7842772714949315	2770.01246710606	0.2909248914782334	9584.65576171875	16.0	111.0	22934787	2.620502054300022	51.0	2.821821217636388	176	29.53417265160523	62.6351724137931	62.0	-51	227	21.10950885138919	72.61105169040184	0.0661625852555032	50533801.92260742	0.1880045448540097	1349.200004280618	34.58733694937837	95.97434763843891	1.485139365333876	5.703531639534981	2.708588602623572	0.353766186847792	1.25978413984794	1.987263696978873	1.090285103535671	0.55498896820086	0.5074470322052848	0.9790302827502142	0.9035957118526045	-0.0536706090632137	0.4344591886232644	0.4738790943283825	5.816464327127947	0.0418711859251273
0.885246058395998	0.8478908642405389	16.31104552970469	19.23719928780527	23.42082740318967	23.00849028076375	21.46599782213723	24.10151058543841	3637.254638671875	17.02965484410791	0.7819903397197961	1462.621233727527	0.4021223090010536	3670.46875	84.0	144.7	30137403	1.986399359321027	33.0	2.731193278869739	190	18.68211442536618	114.0813848920863	114.0	34	156	13.34685330135084	116.4087219994874	0.0241712843280472	49738487.37304688	0.2895675366181874	536.4281786576134	16.01216034001049	17.45087991293426	0.3794646536523848	2.486905816431309	1.070912354009826	0.3970153770756604	0.7513524074593174	1.471343520417642	0.4960065777999428	0.6741067493327724	0.6562189649636452	0.9794662597851757	0.9104018136616028	-0.0776151717325097	0.4767567774577774	0.5041482881821789	3.956786352718601	0.0978443861787042
0.684649443075744	0.4955234686253479	4.793198124835905	9.672999218650356	10.45993098686602	7.32959073827625	9.68447533426566	10.89903952190283	223.7870534261067	6.622613527921072	0.8322961818036909	214.1720831524797	0.9570351808720612	237.4035644531249	4.0	50.0	197941	1.677358770942294	24.5	3.765642320047897	71	15.15363511659808	29.01851851851852	30.5	-41	112	10.29917159763314	34.95508582011147	-0.533500271280329	290073.4503173827	0.3716659045877153	379.7836076817558	13.12577311987776	7.141873062310446	-0.2681315887804276	1.464830584352706	1.063945611438947	0.1645388386638535	0.7111801640315356	1.425016566073073	0.5396058706975437	0.693545949164551	0.6791205869421256	0.9632755817272016	0.8891538283939333	-0.1065292222195581	0.5356409262534968	0.4897463743699817	3.60875275456865	0.1478848290127297
0.7445363284713451	0.5999930911833261	11.83488552646581	19.72503633854293	18.17644404811854	21.49679083089762	22.242194	22.242194	2087.537116413755	14.68600613446262	0.7442545433017346	1061.334057477845	0.5084144608174171	2135.105885061218	55.0	98.0	4783541	1.59513839662246	23.0	2.678464604456162	117	13.46270841456242	76.62339331619538	76.0	26	91	9.735247801768631	78.4124370414308	-0.0530403842694119	13127720.4891152	0.3761176571658923	277.3658794879759	6.638525910303414	4.860023015659277	-0.1376821534588859	1.345138813392211	0.7999645292453722	0.2540101770879289	0.6271093217723779	1.326054856116799	0.4013710775758087	0.7144251136739679	0.7037308598611105	0.9562044209574824	0.8802451842734421	-0.046526231861883	0.3373028812855981	0.4836944894839621	2.549918607689717	0.1504265407631675
0.5064218890894053	0.4073229617154051	7.096496359917277	17.42228410112458	14.54874466203926	14.82557939635089	19.20108507447222	20.11670122155022	684.2975739284522	8.823026026743822	0.6707214185207442	559.8933159363478	0.8182015211921362	709.170032047872	66.0	103.0	3212811	1.345671721644902	17.0	2.941056867866905	128	10.84557276323542	84.70871559633028	84.0	45	83	7.64033581973097	85.84190450361257	0.1693302343496484	5225755.228976504	0.4646704822826361	193.2660708273714	8.166584395814958	1.533877666913441	0.0023571994510242	0.7140839241412428	0.7072141330378581	-0.0007586692695667	0.5830613320675293	1.250111543824931	0.3589666300123915	0.7289572536141828	0.7208846140632682	0.9738149399000708	0.9057645436894356	-0.0384248208145428	0.2750878348160942	0.4763563175522819	2.857356676480198	0.2312848504076416
0.8426446565422909	0.6892170380174656	5.98369557877418	8.681874139365874	9.54988253056844	9.54988253056844	9.450771473875347	10.65052547680766	282.9971475601196	7.315734852309355	0.8558863156261607	243.5507177974347	0.8606119174600338	294.4013671875	93.0	131.5	3248547	1.50546216247217	22.0	2.68199895298366	147	12.69073486328125	111.54296875	112.0	71	76	9.10576923076923	112.6482876867198	-0.0601849399851621	3735846.399112701	0.3934326171875	247.8028411865234	8.923891144460832	4.712044547878367	-0.1776334745259059	1.360539064633839	0.5797052202974066	0.4026862858773415	0.5197658571044488	1.13722541726696	0.303418564017769	0.7501069653132684	0.7461110077670715	0.9669574463917928	0.8980448073522088	-0.108223074009498	0.503844838416177	0.4673189143106106	2.954395833690774	0.1718630693110592
0.8415381036957111	0.7726364902829299	24.31222798026909	31.4665800619464	34.50929638732433	37.5178985200803	33.12174035792304	38.0136475125578	14551.80903155066	26.48032611511965	0.8304735804422021	3470.853592586889	0.2385169833566067	14609.40347606535	14.0	61.0	13212079	1.756500657899776	24.0	6.676419542795077	197	14.9998429393244	37.58764152230255	37.0	-54	251	10.3691538077285	42.45256847566966	0.7268854645467887	26315009.25271302	0.355989901748416	389.3897749722986	25.18681847107312	16.77949524750663	1.548021613838949	1.711257517795835	1.103071213744826	0.2170944010359284	0.7471565846460486	1.493174650058182	0.5384898144371829	0.6777676109540329	0.6608109759769859	0.9911990467338784	0.9399154083115135	-0.0313102902944213	0.2813129519576036	0.5026901907953042	5.003475733049746	0.1325199758719509
0.6304018260637396	0.4514218286268653	12.08737373298124	26.77622783494676	30.64242810222453	20.65182861152978	29.52170811453836	31.64978119987562	3816.14483333333	16.87978292224917	0.7305323802797292	1616.570142922559	0.423613414460089	3890.5155	11.0	63.0	2135006	1.954958710234521	27.0	6.025131610310847	108	17.23147184645624	36.92293906810036	39.0	-83	191	11.33171952511143	43.73885930862934	-1.083950209199261	7442897.79175	0.3199069256561452	549.7843841934199	36.11357582937639	26.12293544040056	-2.795820828052097	2.162364238612041	1.50305695949761	0.1810352188238659	0.8557454608852668	1.642829384115135	0.7457378524242996	0.6557846302257647	0.6327669513551317	0.9828579633079196	0.9197935742143516	-0.0523838417817039	0.35783621251306	0.4897089825960581	5.995709808695103	0.1175993837885115
0.7692034267494285	0.5314327883412803	4.974255541203676	9.360084003716503	10.36399925749824	8.710745813139308	10.73355878156243	11.07020626925298	247.0710050583325	7.199808690321245	0.8133379893552113	234.1141092793268	0.9475580075616452	257.53900190445	35.0	95.0	1125973	1.932671323117111	28.0	2.901790108236673	129	17.87818408996251	63.9061224489796	62.0	7	122	12.51989592898684	67.7923901574897	0.1705343556195727	1183599.84731167	0.3096543107038734	511.8156768013327	9.165760571766864	13.51499426410015	1.090508175663724	2.081341719004867	1.142971783665168	0.2876681537740866	0.7732833977413442	1.492724645742104	0.5273837304181165	0.6689487621775334	0.649892065359772	0.9711114226208544	0.8958309763754886	-0.0911630678711442	0.5093281299303446	0.5036415673130463	2.988332549067788	0.116077260236991
0.670670598928428	0.5739025800510839	24.30809487592092	42.35578601817267	38.41413166566696	41.89781114237029	44.56040219883921	49.26599945593896	20127.13718859355	28.4067803768922	0.7367680665885931	4856.700638239808	0.2413011146459615	20224.3018951416	33.0	78.0	27725363	1.662170665305927	23.0	2.958653095445706	118	13.99882628010084	55.578115427031	55.0	-20	138	9.968355450638882	58.28635962360141	0.0428102885568194	68708015.12858582	0.3661377725125976	308.3728037514114	13.70085753416317	7.435774695797532	0.2301400863627244	1.547704345946607	0.7017754233875375	0.3748845432666864	0.5794883231412569	1.252732510834245	0.3585707620143245	0.7300963370155764	0.7224766139188946	0.9815706458749482	0.9193736375278432	-0.0824337369706758	0.4467951661181332	0.477537765210955	3.672647901753353	0.1537150564315318
0.7029241478356085	0.6263593026407186	5.870923713454831	9.373092550398995	10.87638215601659	10.87638215601659	8.128207989743494	11.08465655781202	245.8483182999336	6.588573093573507	0.819934958446249	231.4636954062817	0.94148984628765	256.647856829905	67.0	110.0	1584250	1.567265158231248	22.75	2.469781208362098	131	13.11773355553377	87.0990099009901	86.0	47	84	9.900091827364555	88.55970744180571	0.1463200806493263	2012843.401894936	0.3815802372316439	256.5842564454465	8.559178433014631	3.389135233724038	0.0705257801309227	1.131615565617633	0.8367577933683397	0.1492183212054188	0.6737527010574097	1.261497044211032	0.35922252063029	0.6901678906947145	0.679424158702388	0.9691307493397257	0.8915801514862823	-0.0688606734391063	0.3914352165853509	0.5322875012572938	2.912780439627281	0.1573184746106737
0.8382957788595341	0.7493432091650785	13.18619669881173	17.59700566780855	18.25623288256644	20.83009414922613	19.38228189771524	20.95806476074604	2464.796040852865	14.7514955718912	0.8269406268116495	1067.080345417598	0.4329284564447647	2484.153442382812	24.0	111.0	13477789	2.370376121893127	40.0	3.198535446714217	161	25.99765554527127	58.59771274806592	51.0	-46	207	17.68868710200472	67.33050501431485	0.6800314642451509	11261653.52844238	0.2406206820007718	1099.70496617783	23.17951482766163	83.59426231243961	9.012446951813594	4.730090582243413	1.331545603161178	0.5488747999619533	0.7998624225679732	1.576034557142431	0.6443180055714641	0.675904130016957	0.6525754005047719	0.9844791917038808	0.924604094334924	-0.1566725670956005	0.6264835737051299	0.450682112715398	4.725032722806729	0.0997728742669684
0.8726707680122432	0.6503989406172618	19.722025927693	30.32296748358136	34.4136942231698	34.42106435748877	37.70028180266031	37.98837437324026	10608.76085348588	26.46196732230722	0.7081860244695587	3296.956462213777	0.3107767728716824	10681.89847027734	60.0	105.0	47029007	1.66492482181111	24.0	3.506140631772459	192	14.14223176804144	82.85122957079578	83.0	21	171	10.03371202213455	84.75429856772122	0.0769189719432449	76719468.22418486	0.3718064366109406	318.9648843137245	14.33857826352693	8.21660329322951	0.111821322185366	1.570778132369915	0.7412629646006993	0.3574869760294842	0.5863913376409614	1.279513688956276	0.3853773076227711	0.730647050374819	0.7220582296998297	0.9888751674297782	0.9365133725814708	-0.0858155454432169	0.4359859300342631	0.4678470590658056	3.758971434161537	0.1572832509503796
0.8417004412173168	0.6834077222323335	15.14796063252466	22.1653343088431	24.47599768938184	24.47599768938184	23.85865871550882	27.23731517405166	4343.468475341797	18.65657166748257	0.7454760933023418	1726.930473137198	0.3975924961677779	4399.049072265625	51.0	109.0	13599384	1.909907189798254	32.0	2.41569428692909	148	18.25761747548637	80.5366854797332	81.0	22	126	13.54816951373142	83.53215754593627	-0.0132185698668436	30694898.70117188	0.2951283906890984	491.4636362176497	13.0008650447176	13.93885800039885	0.4168318840927576	2.295074738777005	1.0732628434612	0.3687851058172692	0.7413473510463836	1.423154169038957	0.4773890414627756	0.6812927588199346	0.66251787371829	0.9725922259648788	0.8998606401011299	-0.1065850123851051	0.4582563808427687	0.4825867644475864	3.56226471383905	0.1044255323877799
0.8455300919877711	0.5988152404639785	8.419802506168242	14.06076855967184	15.79470342393297	16.08589765961555	13.53032076774697	16.80838268589887	990.97705078125	11.88880293367809	0.8176607658852508	587.8773076964529	0.59322999178739	1003.35498046875	26.0	111.0	7605003	2.499238283825141	47.0	2.758903119121519	175	27.44808380008558	67.04293116210215	66.0	-39	214	19.87761015471165	75.02776688072763	0.0010525999712028	5648051.544433594	0.2014085024060363	1134.411184302441	26.38750635740775	77.9758508402488	0.8797681176588572	5.332692205641953	1.943945478066209	0.4633272272894832	1.055137593555551	1.78119963098305	0.792121730802028	0.596683765647575	0.5596471964812778	0.9816031024880388	0.9104559892465804	-0.0972894948394625	0.5684996464588065	0.4912973208011294	5.053514275215337	0.0512502293811751
0.7418406858069534	0.4065362113218802	4.930913552216156	12.12908817195633	12.167797732797	10.43592173813191	12.72569576377336	13.35149235759991	395.9430575370789	8.99785108769709	0.8146113538698762	320.1023191007183	0.808455440769388	415.3468894958496	21.7	85.30000000000001	788573	2.125129806868593	28.5	3.117863541422106	128	19.3573104785226	58.02525252525253	60.0	-11	139	12.98269508091652	63.10857246992614	-0.1289548172834508	1654198.700456619	0.274359759208244	615.7619885725946	14.27483229019989	20.22110421296805	-0.2422484765545888	2.624182057274756	2.03834059167596	0.124543685169401	1.066874025355868	1.825753695164014	0.8852144612651726	0.60033172354801	0.5619811813435958	0.9628293174617132	0.8791507384174153	-0.0693104901667727	0.4928219230036533	0.4704714639420294	3.758697375534474	0.0767190669872134
0.9149376849012674	0.6331196882088996	3.866244727435384	6.106656923547932	6.415331956288465	6.916550816767631	6.752490462654795	7.167726681369064	96.99003834357056	5.587210548117239	0.8728672147554843	116.9555126661061	1.20585077254853	102.984356822758	54.0	132.0	1300446	2.242487636118862	41.0	2.2750347023533	154	23.36099294912884	95.54198473282445	97.0	38	116	17.20725623582766	99.63467620407104	-0.095792586415439	1022332.785440674	0.2357088747741973	798.7978556028204	10.67266491878069	25.67411174150586	0.3493068840079135	3.345590092848316	2.09782974260377	0.2312049048417518	1.137168816567951	1.679840114494994	0.6871636799065726	0.5682110111318189	0.5255869098756872	0.9491828635910096	0.853523612997968	-0.1804169095146971	0.7338637619607388	0.5035353780742671	3.217881558958046	0.0709924619111174
0.7925914269467303	0.0	0.0	9.121729998377305	9.56684440855688	8.437865709668529	9.612239877822445	10.24313474872375	233.1052776514931	7.229804995636664	0.8263692941168371	221.6552508618429	0.950880448074759	254.0866775392	55.9	114.0	847290	1.943870492311988	29.75	2.966070095856958	149	18.45917355371901	84.56363636363636	82.5	27	122	12.97588688296932	87.7646646642962	0.1651046139272224	1957137.281928989	0.2970247933884297	551.6277685950414	8.714697351997884	15.85421911251066	0.7810916621704243	2.266155568752034	1.07702819122367	0.3515023078524134	0.7634332090781558	1.433086732768969	0.4737628199935851	0.6691975190146733	0.6496428936754735	0.961253513751178	0.88013112852826	-0.1113277619544532	0.5541542375812308	0.5018037195148233	2.901238435397345	0.1069112960284661
0.7303949400712052	0.4897468512041365	9.445860574412736	19.28723084423775	22.47214292499942	16.40741253321669	20.03583187363101	23.06663645630256	1573.76588344574	14.08729581661653	0.6386139012084439	1024.564193562995	0.6510270710149878	1594.740028381348	74.0	115.0	17164242	1.524917385445239	22.0	3.107159278955923	165	12.77183403809216	94.07745358090186	93.0	48	117	9.032818301593004	95.4237846332876	0.2004998868243744	14521222.16139221	0.4042099782591871	255.1314014733095	10.16742776835418	4.492212582268367	0.1513411468390751	1.187413689960705	0.51291835681386	0.3860129682966964	0.4548107071793685	1.120652829640765	0.3005945668256763	0.782196371057907	0.7784054113737648	0.9863791855346168	0.9360607315928572	-0.1043103639057793	0.4602230826281295	0.4047493035391933	3.161538501149994	0.2196615410683076
0.89358787115657	0.6584015943082554	57.35958329664902	87.11944775424402	90.91238914471448	100.702532242243	101.718361174372	106.6937791063753	263848.2421875	77.84888185505093	0.7062353260746292	28168.96070501237	0.1067619798088118	264090.9375	24.0	70.0	219220218	1.655948296090786	23.0	3.58879653222129	133	14.43297113639648	44.6184091417374	42.0	-25	158	9.695580730182364	48.31809674700749	0.7321937236978593	616556863.125	0.3908292140411273	343.8360389137008	10.70631387960106	9.861655627531652	1.524429053774474	1.578313853260384	0.6672210820752874	0.3988353553254215	0.5440887759373083	1.251653123329264	0.3655416376634213	0.747820336951797	0.7402640578623624	0.986964291553832	0.9336770398119298	-0.0939645435334256	0.4663788763894635	0.4425224310751615	3.236886143286029	0.194923652848638
0.7460958701860968	0.6371957711671471	37.58078929760499	58.97840349562979	63.57024337129091	63.76680713577606	65.0128813964359	69.58703227309951	67698.28939437866	44.00354327825865	0.7214480941055404	11134.33192935367	0.1644699153990471	67835.28280258179	12.0	79.0	85145818	2.169430907139557	36.0	3.18000070424742	170	21.07357997684563	44.58070014836327	43.0	-86	256	14.89568622276686	51.84369286776346	0.2853035404214037	182256496.9072342	0.2595381819693058	700.3296644487108	38.94894264577446	27.55292772162164	1.543824308140009	2.94816260402436	1.537966875388003	0.3087246976753197	0.9127955971113668	1.667849787398455	0.6855867762018045	0.6322333487735258	0.6047558634226334	0.9878045647470636	0.9277547777512822	-0.0535245701711217	0.3698905753038493	0.503229241639679	6.212425933117209	0.0790654292251008
0.7101756842243622	0.5261582971156085	6.81411100943243	12.95068622273426	12.37796139203287	13.96593704745677	13.19435744050548	14.50985619566396	498.2143561045329	9.197262449405326	0.712825615225109	426.3618310479741	0.855779898398827	514.2191696166992	10.0	81.0	1178669	2.218987239933785	37.0	3.138283218971607	137	22.1621831905937	45.47228915662651	45.0	-14	151	15.76897321428571	53.29321030919643	0.4140888066811267	1460467.938392639	0.2512469153723327	772.4371839163884	9.952882103237398	38.15635698901192	3.286241425872729	3.062821437358316	1.62628230390356	0.3028065873283841	0.968441870198476	1.656639333041854	0.6509930340959263	0.6133264477141808	0.581249132827882	0.96953141713819	0.8876702620202445	-0.0853970012157228	0.5074693469339994	0.5048316762669732	3.095865692478863	0.078703904275633
0.6849101502027628	0.6117056675740534	4.798607853513308	7.844635268043166	9.49826515820784	8.046226460515902	7.605926421530538	9.609369442325628	122.621902624766	5.372870319721335	0.7563850059895755	157.8046926272798	1.286920927252094	132.6837539672852	53.9	90.1	525053	1.330387006159954	21.0	2.688522763585729	106	12.089	70.95	70.0	32	74	8.864374999999999	72.46054098611188	0.116235828037657	696660.0307178497	0.4569999999999999	216.6275	5.387055381235128	2.008933594404343	0.1815909336620129	0.8253374799918467	0.8860150170628901	-0.0269103569304266	0.6616169780093453	1.340602359834867	0.4351163140842473	0.7040693692293343	0.6916313149006819	0.9524822726588716	0.8748683316113539	-0.0919661505802282	0.4593498051742527	0.4890858349524526	2.324025934560604	0.2014577218793556
0.7904092435469876	0.7165139716117604	7.81824372722403	10.9115021297314	15.14565307274876	12.26960814306635	11.57323215694993	15.29508753027128	541.0237356496807	8.624552144322342	0.8117007618264994	395.5782304834477	0.7311661289840143	568.6119448244999	72.0	120.6	2154075	1.68692605097215	25.0	3.104978621075494	159	14.54186666666667	96.04	95.0	50	109	9.960864197530864	97.84511570163669	0.2616805301108682	5443701.222434821	0.3613037037037037	349.9850666666667	4.93806491329604	4.676972517975555	0.3349174069433898	1.291853676622077	0.8526360743664092	0.1964344974524937	0.6643831462353708	1.328605358876596	0.4033787689919418	0.6985393950224031	0.6866337196954184	0.9687912267407076	0.8937056510675758	-0.0575121441132432	0.371854927926346	0.5057489663372502	2.19677439264124	0.1504299528058753
0.9586517774297092	0.7377997725155298	16.79385594955705	22.76207797177595	25.87823753145766	26.62686917588051	27.08089360305594	27.24859296109742	5898.072243043553	21.82090650563665	0.8180856032740227	1929.710232130855	0.3271764319955287	5948.537457276951	46.0	88.0	12030699	1.534029739818289	22.0	2.932739835715468	117	12.77764185686001	67.55711422845691	68.0	20	97	9.164571651069778	69.44007090213681	-0.1572826449976014	28683392.23996968	0.4007966233067336	257.959764017012	10.27721867811717	5.675212520593909	-0.3126080475715852	1.373994254987144	0.5076576984325414	0.4600281684617016	0.4621399291033275	1.107956521969558	0.2907040307823129	0.7764571858237742	0.7734818123812577	0.9808448875692304	0.9240562102873248	-0.1260951735849626	0.5452192289128283	0.4228704680052616	3.171820070951729	0.195539831202027
0.867448727758644	0.0	0.0	11.39716954216673	11.69852176685332	10.21377937212764	12.22076571099325	12.7625510578087	413.519024848938	9.886460219402094	0.8013337823813382	334.9662123885272	0.8100382141085122	436.8867874145508	56.1	114.9	2173801	1.981137040317759	31.75	3.51206654770838	142	18.22617071575877	84.80496453900709	85.0	-14	156	12.88337053571429	87.79814453846484	-0.1832038221990247	3367747.997760773	0.2975705447412102	516.6321739349129	24.05448532364908	19.84595100047504	-0.0660386668722607	2.626462514157798	0.7677509574499574	0.5441393655956731	0.6071341139675439	1.270854860429827	0.3920531109066814	0.7198717897459824	0.7120761069117735	0.9851901420038124	0.9262172242684692	-0.1811252417356888	0.6938463323938227	0.495106366395001	4.856912762847614	0.1178572357875631
0.8363234919459668	0.714858024949604	58.40707339818744	81.70443830759962	88.591413108509	102.3720726554153	91.92310071637324	103.3681661983182	227080.2293904622	68.33134115289553	0.6822039850838826	26384.93864784402	0.1161921437135567	227368.9831542969	15.0	75.0	211577937	2.031764062089255	31.0	3.548040186231528	188	18.83809681300277	44.06814675938012	43.0	-99	287	13.17523056714089	50.10584437379576	0.1007157561620323	570526932.1691895	0.2877603700043116	568.5940816047759	38.968746286694	22.14040420960914	0.8384310789835498	2.592972071906434	1.11268549333429	0.3970830626912904	0.7618579084944825	1.496563053989737	0.5226796719757769	0.672009653851933	0.6537615601928497	0.9924658104716926	0.9432706944682344	-0.0758831287842247	0.4744406031006234	0.5044012151610706	6.212697941644603	0.0987597708890109
0.8705422605532059	0.7465961715794259	19.93982861207402	26.70764915642584	31.4479723986203	30.06107674157804	27.65140490394005	31.69814651736729	8661.914412784925	23.25013727069688	0.8211757439513087	2483.841833724731	0.2867543726890902	8702.85633084189	28.0	97.0	25471731	2.203654271952557	36.0	3.760515519724597	153	21.28653094014173	62.37708787218591	63.0	-82	235	14.99692048078836	68.00365634793803	-0.180942408158888	40239029.84041598	0.256112453319368	733.5961852740503	48.46556699175802	39.5022903600167	-0.3458712637836041	3.368909359977752	1.22831107734491	0.4635315254422213	0.8071615803205556	1.548975533014346	0.567338031807279	0.6587402347840311	0.6379845429320418	0.9901781369399224	0.9353434515009412	-0.0948664362211483	0.5515193542832182	0.5091473623130975	6.923088506765837	0.0820794528767744
0.9577248879317992	0.6033880488621114	10.77575893349057	17.85875433531015	22.79369114470055	22.08697317424912	19.95756831380016	23.12577308978016	2248.595811458323	17.10377349438645	0.7704516473109891	1077.323999347737	0.4791096709590685	2296.503165	30.0	69.80000000000007	2044550	1.51093426588556	21.0	2.830897645235266	103	12.38549652651016	49.79282868525896	50.0	8	95	8.829330457798255	52.1076370918265	-0.0281054457980372	6235478.812750001	0.4013604722323631	235.8800548139447	5.834805730930496	3.736812503302028	-0.0534234300898543	1.154597016637548	0.7949056747860868	0.1908454305820414	0.6066289509483117	1.302382251134138	0.4028633986786211	0.7263637214099984	0.7155131969096217	0.97115427527004	0.9032564356174564	-0.0705778669937927	0.3296334850998853	0.4579542456512245	2.396630181289138	0.1712599517352405
0.5669139733690401	0.5318763943513376	8.429396542519743	15.84841258616114	17.59141207892829	12.57066209116116	16.01421964108431	18.8800219997989	857.0265769958496	8.984686550812516	0.7732335930296433	564.2907580562403	0.6584285402609784	896.4328765869141	54.0	106.0	2061482	1.782809107683288	25.0	2.936602708037288	131	15.73942459756391	79.2168284789644	80.0	21	110	11.30688196847366	81.67902290779145	-0.0917896010101547	5980518.573760986	0.3344853950000524	396.1568689058557	13.62482543626282	5.511006950958761	-0.0752804800126847	1.462254103052186	1.223736526435243	0.0870188160581773	0.8116434225408445	1.544998580298744	0.5604982988639302	0.6568569119325658	0.6353875991190174	0.9690510110630072	0.8911238612170693	-0.0421088528290856	0.3566650992495095	0.5077622528832442	3.683011182476049	0.117360496364028
0.8077026595487585	0.6260201678551488	12.34898318720517	19.726174684619	19.96777188527804	22.35587520653128	21.43417430471722	22.81357553115305	2885.779848734538	15.93288375549016	0.7957002758488634	1231.903663693817	0.4268876103747232	2956.392333984375	35.10000000000001	72.0	2399892	1.397263895558732	18.0	2.997837131061607	92	11.0771349862259	53.25252525252525	53.0	9	83	7.908568342270747	55.04694965814787	0.0213747777260231	8958361.50402832	0.429200464238343	194.3352208958269	6.865151078693359	2.253624883006783	0.08958605222203	0.8960674235759399	0.7067691873834588	0.1180357785097338	0.587475482036721	1.24973835206218	0.3554030698430624	0.7257282780890054	0.7181916295163132	0.9606363052662584	0.8864337872813083	-0.0320107294179523	0.2635580583821034	0.4870248826308461	2.611052125885874	0.1900567584050262
0.9465854723715772	0.5457383024162719	7.376753247695674	13.51701578400286	15.39737393979844	15.23581237494135	15.27705647274657	16.2107861630755	851.4820065950354	12.79501077095441	0.7623733001868838	569.8581489716017	0.6692544816659011	874.4245713777599	51.0	90.0	2961051	1.459834708037115	22.0	2.651449532314142	117	11.97734262243144	71.28980322003578	72.0	34	83	8.984561525684523	72.78083600402951	-0.0346751103893186	4631870.754029852	0.4081112131617602	214.8140462940146	5.38107055711173	3.242404155788118	-0.1688621029308983	1.135060886516396	0.6360023889028885	0.2819009248068033	0.5459230354366305	1.197092905894954	0.3298456462637231	0.7419223568023618	0.7360464176283106	0.9642106008060808	0.8938032550502693	-0.0648503081364636	0.3743183945597367	0.4683252500256284	2.292267477213872	0.1788259525590367
0.8609798764667903	0.7054795926344891	13.00411619838455	18.43301540420606	21.88546938362533	23.48202151588863	19.58707841274625	23.79829716080346	2639.468510945638	15.87045532562378	0.7683608586052499	1202.070339964322	0.4554213603910955	2684.640884399414	60.0	110.0	8792590	1.769954269726764	26.0	2.838183651514905	150	15.2819729722974	85.39947780678851	85.0	35	115	11.14915942798232	87.4779096820018	0.080924793749785	20543904.78134156	0.3408231019367506	359.3138726602995	8.550664253043637	7.088001499800114	0.015301602817231	1.556408999095148	1.242749457533575	0.1161078485286645	0.8112575275558098	1.554238485512621	0.5733368667636024	0.6588766545793552	0.6372673620271964	0.9687500938446424	0.8914498919923992	-0.0270413141857978	0.2537293053440663	0.5019043979815554	2.910701321188819	0.1188276087072037
0.6016516784297191	0.4562416127703236	4.944106263330929	10.8365964983116	7.887029512280771	10.84375	11.36089834207295	11.47009768350473	250.9056711196898	6.519856471674795	0.824689382470207	233.2745568024484	0.929730108376742	262.9629230499266	44.8	91.20000000000002	1121340	1.845423632172563	27.0	8.471653808442808	125	16.3631891077592	66.16593886462883	67.0	-51	176	10.70500761444056	69.97629043259883	-1.325009712696934	1287645.607566833	0.3476859709006312	518.7497568696249	38.19125454357393	26.6768636800079	-2.959373883999826	1.871631047266508	1.508363597849649	0.1224409442450596	0.8600094441737376	1.596442936059034	0.7291637028532326	0.6526108815085585	0.6297109208162984	0.9828734009413476	0.9193322986425974	-0.0938723529171256	0.5061090495769395	0.4974916412076942	6.172287842775954	0.134731946653924
0.6129150111829328	0.5527531546311669	6.154648617417328	11.13453368081474	12.43468286248688	12.04747282887577	9.039153656627647	13.47984787852315	325.3016662597656	6.82452283549331	0.7860139921945398	291.0123181922275	0.8945921536099456	347.59033203125	7.900000000000002	89.0	679020	2.416153217047482	37.0	5.597801114307091	126	26.30123123629617	55.74025974025974	63.0	-91	217	15.52171326591315	66.4019636699155	-1.427496861063618	1532602.514648438	0.2435486591330746	1302.244223309158	43.94513297498356	106.4884994795206	-7.557541205151932	5.370396979841498	4.250155592530529	0.176930156558878	1.541123632156593	2.017960985316408	1.426708975307439	0.5267693644613173	0.4685592888459021	0.9624630110257576	0.8777774763918634	-0.2628435187468825	0.8444249129674497	0.4061395822191531	6.606482125924392	0.0669875797541399
0.7576253434091191	0.6073435516816489	17.61280367034457	28.99973766343149	30.41098067934443	31.59142292461199	25.17681431821397	33.91408292296149	7418.510809162836	21.97093620603165	0.73554039637773	2500.856375715506	0.3371102961293282	7453.02582610065	87.0	158.0	105698018	2.234462143974979	41.0	2.585496559970152	200	22.87070767393252	122.51269035533	122.5	21	179	16.78202758940105	125.6205961986737	0.0151225649837849	117210245.1899496	0.2394602489826629	771.1748912092859	28.86884132895008	39.00064365053505	0.5033866727425659	3.865529955095073	1.146227859672391	0.5408739405885455	0.7833373443469008	1.507148193464349	0.5224644045745394	0.6640382686476095	0.6444525107778752	0.986427875234248	0.9248757751745992	-0.1247529475023534	0.6285068846663132	0.509723439808316	5.309121395856963	0.0741701182672305
[truncated: 1,267 more columns]
