# Supplementary material for: Radiomics analysis of baseline computed tomography to predict oncological outcomes in patients treated for resectable colorectal cancer liver metastasis
Source: PLoS One. 2024 Sep 11;19(9):e0307815. doi: 10.1371/journal.pone.0307815 (PMC11389941; doi:10.1371/journal.pone.0307815)
Supplement: S1 File — (ZIP) [file pone.0307815.s007.zip › AuxiliaryData.csv]

ID	DSS_durations	DSS_events	TTR_durations	TTR_events	CRS
103	312.0	0.0	312.0	0.0	2
104	2562.0	0.0	738.0	1.0	2
106	1786.0	1.0	407.0	1.0	2
113	3914.0	0.0	3914.0	0.0	2
114	1638.0	1.0	467.0	1.0	3
116	930.0	1.0	466.0	1.0	2
118	104.0	0.0	104.0	0.0	4
119	3836.0	0.0	1455.0	1.0	2
120	981.0	1.0	981.0	0.0	2
121	1131.0	0.0	1131.0	0.0	3
122	1811.0	1.0	230.0	1.0	3
124	1413.0	1.0	628.0	1.0	2
127	2101.0	0.0	2101.0	0.0	1
129	1285.0	1.0	299.0	1.0	5
130	1915.0	1.0	854.0	1.0	3
132	1972.0	1.0	529.0	1.0	2
133	3736.0	0.0	3736.0	0.0	3
136	1591.0	1.0	1488.0	1.0	2
142	3520.0	0.0	1946.0	1.0	1
144	2952.0	0.0	2952.0	0.0	1
145	1040.0	1.0	382.0	1.0	2
14	1137.0	1.0	592.0	1.0	1
152	1790.0	1.0	546.0	1.0	2
153	3292.0	0.0	3292.0	0.0	1
154	3120.0	0.0	3120.0	0.0	2
155	3991.0	0.0	3991.0	0.0	2
157	928.0	1.0	691.0	1.0	3
159	3649.0	0.0	598.0	1.0	2
161	2566.0	1.0	422.0	1.0	3
162	1821.0	1.0	422.0	1.0	3
164	4306.0	0.0	264.0	1.0	3
169	1999.0	1.0	1430.0	1.0	3
16	1478.0	1.0	591.0	1.0	1
171	3610.0	1.0	326.0	1.0	2
175	2420.0	1.0	355.0	1.0	3
176	934.0	1.0	624.0	1.0	2
177	593.0	1.0	582.0	1.0	3
178	800.0	1.0	209.0	1.0	3
179	3616.0	0.0	3616.0	0.0	1
182	484.0	1.0	237.0	1.0	1
184	4147.0	0.0	379.0	1.0	2
186	3564.0	0.0	492.0	1.0	2
190	1806.0	1.0	337.0	1.0	2
193	4018.0	0.0	4018.0	0.0	4
197	3092.0	1.0	631.0	1.0	2
199	2208.0	1.0	415.0	1.0	3
1	1329.0	1.0	598.0	1.0	4
202	1750.0	1.0	322.0	1.0	2
203	635.0	1.0	255.0	1.0	2
205	432.0	1.0	297.0	1.0	2
207	3522.0	0.0	554.0	1.0	2
20	2936.0	0.0	2936.0	0.0	3
210	2236.0	1.0	402.0	1.0	3
211	1474.0	1.0	366.0	1.0	1
213	989.0	1.0	411.0	1.0	2
214	1738.0	1.0	1154.0	1.0	0
217	1742.0	1.0	572.0	1.0	3
218	3394.0	0.0	3394.0	0.0	2
219	3601.0	0.0	3601.0	0.0	2
220	1668.0	1.0	686.0	1.0	3
225	3359.0	0.0	569.0	1.0	3
226	1317.0	1.0	668.0	1.0	2
227	2627.0	1.0	2050.0	1.0	3
228	2850.0	0.0	2850.0	0.0	3
230	1122.0	1.0	1122.0	0.0	3
233	2816.0	0.0	2816.0	0.0	0
235	1577.0	1.0	1163.0	1.0	0
236	3334.0	0.0	3334.0	0.0	3
239	248.0	0.0	248.0	0.0	2
23	1315.0	1.0	1315.0	0.0	1
241	685.0	1.0	199.0	1.0	3
244	1655.0	0.0	997.0	1.0	2
245	1773.0	0.0	1773.0	0.0	0
246	1100.0	1.0	652.0	1.0	1
248	2401.0	0.0	1268.0	1.0	1
24	3929.0	0.0	3929.0	0.0	2
251	1100.0	1.0	326.0	1.0	2
252	2155.0	0.0	2155.0	0.0	3
253	1290.0	0.0	1290.0	0.0	1
254	1808.0	0.0	1808.0	0.0	1
255	3678.0	0.0	3678.0	0.0	1
256	602.0	1.0	351.0	1.0	3
257	3154.0	0.0	2205.0	1.0	3
258	1876.0	0.0	1876.0	0.0	0
259	1916.0	0.0	651.0	1.0	1
264	683.0	1.0	683.0	0.0	3
265	1681.0	1.0	845.0	1.0	3
267	2134.0	1.0	671.0	1.0	2
269	1456.0	0.0	1072.0	1.0	2
271	1775.0	0.0	850.0	1.0	1
272	1564.0	0.0	399.0	1.0	3
273	1575.0	0.0	1575.0	0.0	3
274	1545.0	0.0	1545.0	0.0	1
279	928.0	1.0	928.0	0.0	2
280	1832.0	0.0	1832.0	0.0	2
281	3091.0	0.0	3091.0	0.0	2
283	907.0	1.0	907.0	0.0	4
284	1456.0	1.0	773.0	1.0	3
287	1716.0	1.0	485.0	1.0	3
288	2334.0	0.0	279.0	1.0	3
28	1086.0	1.0	420.0	1.0	1
291	2171.0	0.0	567.0	1.0	2
294	1782.0	1.0	520.0	1.0	3
296	2702.0	0.0	731.0	1.0	0
297	2109.0	0.0	443.0	1.0	2
298	823.0	1.0	532.0	1.0	3
29	438.0	1.0	309.0	1.0	4
2	1633.0	1.0	842.0	1.0	3
300	942.0	1.0	295.0	1.0	2
303	1243.0	1.0	1243.0	0.0	2
309	972.0	1.0	518.0	1.0	3
313	362.0	1.0	362.0	0.0	2
315	913.0	1.0	330.0	1.0	1
316	473.0	1.0	259.0	1.0	3
320	645.0	1.0	543.0	1.0	2
323	2879.0	0.0	2879.0	0.0	2
326	510.0	1.0	339.0	1.0	3
336	1908.0	0.0	1908.0	0.0	3
337	1171.0	1.0	269.0	1.0	4
339	2150.0	0.0	2150.0	0.0	2
33	2375.0	1.0	551.0	1.0	2
341	1863.0	0.0	267.0	1.0	4
342	1657.0	0.0	1657.0	0.0	2
345	1409.0	0.0	1409.0	0.0	1
346	2824.0	0.0	2824.0	0.0	3
347	2789.0	0.0	2789.0	0.0	3
350	2807.0	0.0	2807.0	0.0	1
353	2343.0	0.0	2343.0	0.0	2
354	3556.0	0.0	3556.0	0.0	2
356	3529.0	0.0	3529.0	0.0	3
358	1264.0	1.0	373.0	1.0	2
35	3621.0	0.0	3621.0	0.0	3
360	3056.0	0.0	3056.0	0.0	2
361	1723.0	0.0	595.0	1.0	1
367	2580.0	0.0	2580.0	0.0	1
368	1728.0	0.0	1728.0	0.0	2
370	1490.0	0.0	615.0	1.0	2
371	1818.0	1.0	593.0	1.0	1
374	2298.0	0.0	2298.0	0.0	2
375	749.0	1.0	325.0	1.0	2
376	1847.0	0.0	1847.0	0.0	2
377	1353.0	1.0	311.0	1.0	3
379	1264.0	0.0	1264.0	0.0	1
37	1385.0	1.0	530.0	1.0	2
380	612.0	1.0	287.0	1.0	3
382	2655.0	0.0	2655.0	0.0	2
383	1922.0	0.0	1922.0	0.0	2
384	1536.0	0.0	1536.0	0.0	1
385	2229.0	0.0	2229.0	0.0	2
389	965.0	1.0	308.0	1.0	3
390	623.0	1.0	300.0	1.0	2
392	1976.0	0.0	757.0	1.0	2
397	1194.0	1.0	455.0	1.0	2
39	2580.0	1.0	738.0	1.0	3
400	1373.0	1.0	386.0	1.0	3
401	1463.0	1.0	1463.0	0.0	2
402	891.0	1.0	413.0	1.0	3
403	2411.0	1.0	520.0	1.0	3
404	1038.0	1.0	433.0	1.0	3
405	1317.0	1.0	337.0	1.0	3
406	1718.0	0.0	1718.0	0.0	3
407	2327.0	0.0	903.0	1.0	4
409	2835.0	0.0	1485.0	1.0	3
40	2816.0	1.0	975.0	1.0	3
410	1657.0	0.0	600.0	1.0	3
412	1354.0	1.0	384.0	1.0	3
413	1883.0	0.0	634.0	1.0	3
422	353.0	1.0	353.0	0.0	3
423	1270.0	1.0	397.0	1.0	3
425	1839.0	0.0	1839.0	0.0	2
426	748.0	1.0	479.0	1.0	3
427	2347.0	0.0	2347.0	0.0	2
430	1782.0	1.0	429.0	1.0	2
432	3149.0	0.0	3149.0	0.0	3
433	999.0	1.0	384.0	1.0	2
436	681.0	1.0	200.0	1.0	3
439	1821.0	0.0	1054.0	1.0	1
43	2936.0	0.0	2936.0	0.0	3
442	1705.0	0.0	1705.0	0.0	1
443	1547.0	0.0	1547.0	0.0	2
448	1980.0	0.0	687.0	1.0	2
449	1996.0	0.0	1996.0	0.0	2
450	1359.0	0.0	1359.0	0.0	3
453	1740.0	0.0	1740.0	0.0	3
454	1796.0	0.0	327.0	1.0	2
455	883.0	1.0	285.0	1.0	2
456	1112.0	1.0	563.0	1.0	0
457	1602.0	0.0	1602.0	1.0	1
458	1791.0	1.0	400.0	1.0	3
459	2044.0	0.0	2044.0	0.0	2
462	2326.0	0.0	2326.0	0.0	1
465	766.0	1.0	335.0	1.0	4
469	1311.0	1.0	492.0	1.0	1
471	983.0	1.0	563.0	1.0	3
473	2138.0	0.0	930.0	1.0	2
475	834.0	1.0	634.0	1.0	3
478	1371.0	0.0	758.0	1.0	1
479	1849.0	1.0	807.0	1.0	2
481	743.0	1.0	189.0	1.0	4
482	3060.0	0.0	3060.0	0.0	1
490	1157.0	1.0	803.0	1.0	1
491	2508.0	0.0	2508.0	0.0	3
495	830.0	1.0	631.0	1.0	3
496	1719.0	1.0	1719.0	0.0	2
497	467.0	0.0	388.0	1.0	3
49	3143.0	0.0	2488.0	1.0	3
500	821.0	1.0	821.0	0.0	2
501	2098.0	0.0	925.0	1.0	4
502	2059.0	0.0	706.0	1.0	1
505	1039.0	1.0	509.0	1.0	3
509	934.0	1.0	510.0	1.0	2
511	1839.0	0.0	1839.0	0.0	3
512	1656.0	0.0	1656.0	0.0	1
514	1967.0	0.0	430.0	1.0	1
516	743.0	1.0	426.0	1.0	1
517	3101.0	0.0	3101.0	0.0	2
519	854.0	1.0	549.0	1.0	2
521	1861.0	0.0	1861.0	0.0	1
522	992.0	1.0	378.0	1.0	1
527	1848.0	1.0	491.0	1.0	3
529	2993.0	1.0	2081.0	1.0	0
530	1840.0	0.0	1840.0	0.0	3
531	1283.0	1.0	418.0	1.0	2
533	2437.0	0.0	759.0	1.0	2
537	2315.0	1.0	1259.0	1.0	3
541	1065.0	1.0	458.0	1.0	3
543	1405.0	1.0	1405.0	0.0	3
544	1302.0	1.0	189.0	1.0	3
54	2669.0	0.0	2669.0	0.0	2
55	1100.0	1.0	454.0	1.0	3
58	1427.0	1.0	611.0	1.0	4
63	547.0	1.0	355.0	1.0	3
66	1565.0	1.0	584.0	1.0	3
68	2575.0	0.0	546.0	1.0	2
6	784.0	1.0	356.0	1.0	3
71	556.0	1.0	303.0	1.0	2
76	2561.0	0.0	2561.0	1.0	3
79	476.0	1.0	366.0	1.0	4
7	1384.0	1.0	274.0	1.0	2
82	1138.0	1.0	507.0	1.0	2
83	2986.0	0.0	1165.0	1.0	3
84	1575.0	1.0	781.0	1.0	4
87	3044.0	0.0	3044.0	0.0	2
88	1546.0	1.0	589.0	1.0	2
8	1282.0	1.0	737.0	1.0	2
91	1178.0	1.0	480.0	1.0	2
94	3672.0	0.0	3672.0	0.0	2
95	2815.0	1.0	788.0	1.0	2
96	2517.0	1.0	969.0	1.0	3
97	3115.0	0.0	526.0	1.0	2
9	2786.0	0.0	316.0	1.0	1
