# Supplementary material for: Radiomics analysis of baseline computed tomography to predict oncological outcomes in patients treated for resectable colorectal cancer liver metastasis
Source: PLoS One. 2024 Sep 11;19(9):e0307815. doi: 10.1371/journal.pone.0307815 (PMC11389941; doi:10.1371/journal.pone.0307815)
Supplement: S4 CRLM Dataset — (ZIP) [file pone.0307815.s008.zip]

Archive with 8 entries (8 files):
- LargestAndNlesions.csv
- LargestAndVolumeTot.csv
- Smallest.csv
- UnweightedAverage.csv
- WeightedAverage.csv
- WeightedAverage3L.csv
- AuxiliaryData.csv
- Largest.csv
